# Supplementary material for: System-specific periodicity in quantitative real-time polymerase chain reaction data questions threshold-based quantitation
Source: Sci Rep. 2016 Dec 13;6:38951. doi: 10.1038/srep38951 (PMC5154181; doi:10.1038/srep38951)
Supplement: Supplementary Dataset 1 [file srep38951-s1.xls]

## Sheet: Annotations
Name	Reflink	Details
380-replicates	http://www.sciencedirect.com/science/article/pii/S1046202312002290	human MYCN, one dilution (15000 template copies) with 379 replicates. BioRad CFX384 with SybrGreen chemistry.
S27	unpublished from this work	Ribosomal Protein S27, testis cDNA, 72 replicates, Qiagen Rotorgene Q with SybrGreen chemistry
VIM.CFX96	unpublished from this work	VIM gene, 96 replicates, EvaGreen chemistry, Biorad CFX96
VIM.iQ5	unpublished from this work	VIM gene, 95 replicates, EvaGreen chemistry, Biorad iQ5
GAPDH.StepOne	unpublished from this work	GAPDH, 91 replicates, LifeTechnologies StepOne, Single channel pipettor
GAPDH.LC96	unpublished from this work	GAPDH, 96 replicates, Roche LC96, Single channel pipettor
CFX96 Cq's	unpublished from this work	Cq values for VIM.CFX96, obtained from the CFX Manager software, "Manual threshold" or "Nonlinear regression"

## Sheet: 380-replicates
Cycles	1	2	3	4	5	6	7	8	9	10	11	12	13	14	15	16	17	18	19	20	21	22	23	24	25	26	27	28	29	30	31	32	33	34	35	36	37	38	39	40	41	42	43	44	45
A_A_1	4339.9	4364.73	4380.76	4385.89	4397.63	4400.1	4408.52	4402.95	4411.73	4414.05	4418.01	4421.54	4429.29	4446.56	4468.61	4520.53	4611.92	4803.62	5155.93	5758.4	6621.47	7599.37	8526.17	9336.53	10029.6	10579.4	11069.9	11425.9	11726.6	11992.2	12203.7	12378.3	12542.8	12658	12789.2	12878.5	12946.7	13023.1	13069	13126.2	13178.1	13182.9	13218.8	13249.7	13276.9
A_A_2	4577.98	4599.97	4613.96	4621.63	4628.76	4632.01	4638.97	4642.57	4644.82	4651.85	4650.67	4657.42	4669.69	4682.61	4702.24	4755.73	4843.26	5012.62	5349.31	5900.81	6662.36	7516.54	8319.23	9029.71	9629.76	10103.2	10533.9	10853	11115.5	11360.3	11551.3	11695.1	11855.5	11951.1	12076.3	12160.4	12224	12290.5	12349.2	12386	12454.1	12450.5	12500.4	12527.7	12550.5
A_A_3	4721.01	4737.07	4746.17	4753.98	4762.19	4761.62	4771.57	4774.93	4778.43	4779.1	4785.49	4784.24	4795.8	4809.08	4838.55	4873.88	4962.81	5133.27	5448.48	5998.41	6810.77	7760.2	8676.4	9495.54	10210.7	10781	11290.6	11677.2	12003.3	12290.7	12512.7	12706.5	12892.3	13017.3	13147.6	13263.7	13342.4	13421.5	13487.7	13538.5	13598.8	13621.1	13653.5	13682.3	13712
A_A_4	4699.6	4717.51	4734.25	4738.53	4747.31	4744.99	4748.95	4756.34	4763.47	4768.58	4764.33	4774.89	4790.92	4804.33	4826.17	4889.8	4993.82	5202.18	5598.21	6258.8	7209.23	8272.99	9285.9	10179.6	10944.3	11545.2	12086.1	12489.3	12818.6	13115.2	13355.5	13552.7	13735.3	13862	14000	14107.6	14181	14268.9	14330.6	14393.1	14445.7	14451.5	14486.7	14514.7	14550
A_A_5	4777.03	4790.52	4806.01	4815.89	4826.24	4834.02	4838.66	4842.16	4842.16	4850.01	4851.86	4856.4	4869.71	4879.95	4907.46	4957.03	5048.63	5236.26	5576.08	6189.54	7090.54	8152.27	9200.43	10142.6	10966	11625.1	12218.1	12671.5	13050.7	13388.5	13651.8	13885.3	14087.2	14231.1	14401.6	14531.4	14621.8	14721.5	14811.5	14875.6	14945.1	14958.3	15015.8	15049.6	15094
A_A_6	4634.72	4658.17	4666.66	4678.72	4683.79	4689.86	4691.5	4700.03	4700.67	4706.56	4714.62	4720.65	4731.68	4743.6	4779.89	4836.34	4938.86	5152.61	5544.97	6227.19	7203.88	8323.8	9397.66	10360.3	11178.5	11838.5	12424.5	12872.9	13237.4	13569	13829.4	14045.1	14255.8	14393	14555.9	14677.5	14770.6	14853.7	14939.8	14994.1	15069.4	15082.9	15129.3	15158.8	15203.3
A_A_7	4700.24	4729.29	4746.27	4758.69	4758.12	4761.4	4768.29	4770	4769.25	4777.68	4781.46	4784.6	4795.62	4811.75	4835.16	4891.33	4990.96	5189.76	5566.41	6213.66	7141.03	8196.05	9209.14	10104	10865.5	11488.4	12028.5	12434.6	12772.4	13081.4	13320.5	13511.6	13697.8	13848.6	13980.1	14093	14171.2	14258.5	14330.6	14384	14458.1	14467.9	14502.8	14525.9	14557.5
A_A_8	4869.85	4904.03	4911.42	4920.95	4932.73	4937.12	4938.61	4946.21	4948.18	4954.71	4959.56	4959.24	4973.33	4993.03	5024.93	5077.32	5193.33	5419.14	5825.41	6500.96	7368.1	8300.43	9163.18	9920.4	10538.5	11033.5	11472.2	11800	12067.2	12305.8	12502.8	12665.2	12806.8	12913.3	13025.9	13117.9	13189	13245.5	13295.9	13348.8	13403.9	13404.6	13442.2	13467.6	13493.7
A_A_9	4750.7	4778.03	4793.06	4802.51	4803.76	4810.47	4819.57	4825.67	4818.78	4830.74	4835.45	4839.98	4849.15	4862.11	4881.73	4925.12	5015.59	5181.73	5489.76	6026.53	6807.13	7706.53	8569.99	9357.12	10025.8	10578.4	11057.6	11428	11727.8	12005.5	12226.9	12411.8	12588.2	12702.2	12832.6	12947.3	13023.1	13097.5	13168.4	13230.9	13290.7	13290.5	13336	13373.5	13394.2
A_A_10	4714.66	4743.74	4757.01	4761.33	4771.57	4779.39	4782.64	4784.78	4789.38	4795.3	4802.01	4804.01	4816.96	4835.45	4858.32	4912.81	5012.87	5214.35	5575.98	6196.25	7031.13	7956.86	8835.31	9603.67	10258.4	10777.9	11244.5	11598.3	11884.8	12144.3	12348.2	12522.8	12695.1	12802.1	12939.3	13038.1	13100	13187.2	13244	13303.3	13366.1	13367.5	13407.8	13437.3	13468.8
A_A_11	4760.08	4783.53	4798.87	4808.15	4816.82	4820.21	4824.17	4832.99	4834.74	4837.59	4843.87	4845.98	4856.9	4870.67	4899	4936.54	5023.94	5186.73	5490.15	6019.54	6801.82	7713.92	8613.85	9421.71	10135.7	10713.2	11227.2	11622.1	11949.6	12252.2	12492.2	12678.4	12871.3	13007	13147.8	13260.5	13358.8	13450.7	13502.2	13592.8	13650.7	13675	13707.6	13760.1	13782.9
A_A_12	4774.46	4798.8	4813.33	4819.71	4830.31	4833.63	4838.84	4843.05	4848.69	4852.51	4851.33	4859.39	4873.17	4886.09	4911.32	4962.06	5055.09	5237.79	5587.61	6170.48	6987.91	7901.12	8776.39	9550.25	10209.2	10745.6	11212.9	11575.5	11864.4	12138.9	12346.9	12519.2	12697.4	12801.8	12947.2	13055.4	13121.9	13193.9	13260.5	13316.8	13378.8	13388	13427.4	13457.7	13498
A_A_13	4797.84	4829.2	4840.62	4846.01	4856.18	4860.71	4861.04	4865.46	4866.5	4873.28	4878.84	4882.41	4888.51	4901.29	4930.16	4980.86	5073.79	5257.53	5606.74	6194.54	7007.11	7917.75	8776.78	9552.07	10210.1	10727	11206.4	11563.1	11857.1	12112.8	12334.5	12494.2	12662.9	12777.2	12907.6	13008.6	13085.7	13153.1	13213	13281.9	13341.7	13344	13381.2	13421.7	13450.2
A_A_14	4548.29	4571.49	4588.08	4597.4	4599.68	4609.35	4609.85	4606.85	4615.17	4615.99	4620.48	4624.23	4636.58	4645.36	4673.3	4717.9	4813.75	4987.72	5325.33	5880.26	6629.82	7445.6	8222.53	8902.93	9480.92	9945.14	10345.8	10656.8	10912.9	11144.5	11319.2	11478.7	11629.4	11725.5	11839	11921.9	11997.4	12063.1	12115	12169	12222.2	12229.8	12265.5	12295.5	12335.9
A_A_15	4747.06	4774.61	4787.1	4791.31	4800.87	4806.4	4808.65	4812.04	4813.29	4816.32	4816.29	4827.17	4841.87	4846.8	4871.31	4921.52	5010.48	5181.34	5507.32	6074.14	6864.09	7765.41	8625.91	9395.98	10059.1	10595.7	11056.9	11418.3	11710	11983.6	12192.7	12376.9	12540.2	12650.5	12781.5	12876.9	12954	13027.5	13093.4	13149.5	13193.2	13224.3	13252	13275.6	13304.3
A_A_16	4778.07	4803.9	4815.47	4826.14	4827.21	4838.56	4843.37	4841.05	4843.01	4851.19	4853.58	4852.61	4869.24	4885.94	4911.96	4961.92	5065.51	5268.95	5642.24	6273.11	7135.9	8087.61	8994.53	9797.97	10485.5	11015.2	11495	11858.3	12161.4	12434.7	12651.1	12819.8	12992.3	13109.9	13232.9	13338.7	13409.6	13491.3	13550.6	13615.3	13669.1	13674	13722.6	13748.4	13784.3
A_A_17	4884.09	4906.18	4919.31	4931.66	4938.29	4938.83	4944.89	4949	4953.42	4954.64	4951.24	4957.92	4967.73	4978.26	5005.84	5051.09	5125.67	5296.1	5604.24	6124.81	6844.75	7639.23	8401.52	9073.93	9643.21	10107.5	10513.5	10824.6	11087.3	11319.4	11497.8	11659.7	11804.6	11902.9	12020.8	12111.3	12170.6	12247.5	12306.1	12352.1	12403.4	12421.8	12454.3	12480.9	12507.6
A_A_18	4725.86	4747.59	4758.76	4761.76	4773.57	4772.25	4777.32	4781.89	4779.75	4786.74	4795.66	4793.27	4797.84	4812.61	4844.58	4893.04	4989.54	5176.52	5532.62	6120.17	6902.09	7752.35	8564.14	9277.01	9878.84	10365	10800	11128	11409.5	11650.4	11842	12007	12158.1	12282.3	12400.5	12489.3	12574.2	12653.1	12717.3	12779.6	12838.4	12847	12890.1	12913.3	12964.7
A_A_19	4692.96	4712.27	4723.79	4733.86	4741.24	4736.25	4741.99	4745.6	4747.42	4752.7	4754.41	4764.15	4772.97	4789.92	4810.33	4855.33	4942.04	5119.82	5451.62	5993.7	6734.87	7539.28	8309.1	8990.39	9572.52	10024.3	10440.7	10755	11007.2	11248.5	11437	11602	11736.3	11845.4	11953.2	12057.7	12115	12192	12255	12308.2	12374.2	12374.3	12416.4	12448	12473.1
A_A_20	4615.35	4636.54	4650.67	4653.6	4656.24	4664.48	4668.48	4674.9	4670.98	4676.44	4679.83	4684.82	4690.39	4704.42	4728.61	4783.06	4886.16	5075.32	5426.53	6023.07	6853.27	7766.91	8634.54	9422.21	10081	10611	11081.9	11438.6	11729.3	12004.7	12224.3	12392.6	12586.7	12676.5	12805.1	12937	12994.4	13057.8	13134	13205.9	13252	13265.4	13310.6	13328.9	13369.6
A_A_21	4697.56	4717.3	4729.75	4738.17	4752.8	4747.92	4751.23	4755.91	4756.05	4753.59	4758.26	4764.29	4772.61	4785.28	4817.11	4862	4950.18	5134.09	5478.09	6059.4	6908.48	7880.31	8831.02	9658.62	10387.7	10982.8	11498.6	11875.4	12213.4	12506.8	12733.9	12942.4	13113.4	13255.5	13406.5	13513	13579	13690.5	13756.5	13791.8	13891.3	13886	13955.3	13981.4	14006.2
A_A_22	4791.73	4813.9	4831.17	4829.78	4833.02	4841.27	4846.33	4839.37	4850.97	4852.68	4858.64	4859.71	4870.1	4886.44	4909.5	4948.53	5041.99	5218.7	5552.14	6106.82	6878.4	7760.77	8590.76	9350.77	9964.26	10459.9	10911	11249	11538.2	11783.5	12002.9	12155.3	12302.5	12416.7	12545.9	12639.8	12710.8	12771.7	12841.2	12883	12946.1	12960.4	12998	13024.9	13055.2
A_A_23	4427.72	4434.57	4449.31	4446.66	4457.37	4464.69	4463.83	4467.97	4470	4468.47	4480.92	4480.42	4481.53	4504.69	4534.2	4582.23	4673.16	4861.57	5210.92	5792.26	6615.9	7531	8402.67	9161.25	9821.28	10361.4	10816.8	11167.6	11444.9	11709.6	11903.3	12084.2	12254.9	12357.6	12489.2	12583.9	12661.7	12730.6	12779.2	12835.4	12891.1	12894.8	12941.2	12953.2	13001.9
A_A_24	4408.41	4431.71	4437.85	4448.45	4453.62	4449.13	4451.27	4458.65	4457.76	4455.98	4456.34	4461.01	4469.9	4487.17	4511.15	4548.83	4639.86	4819.36	5150.47	5690.92	6453.64	7267	8030.69	8684.86	9263.24	9694.95	10087.8	10380.8	10634.6	10836.4	11021.5	11163.5	11283.3	11377.8	11490.4	11572	11624.9	11647.2	11669.7	11702.7	11749.1	11759.1	11787.9	11817.1	11834
A_A_25	4359.45	4378.4	4396.03	4400.6	4405.45	4406.02	4410.55	4418.05	4413.41	4422.93	4425.22	4431.11	4443.56	4450.55	4474.5	4527.7	4623.59	4804.97	5146.8	5733.7	6563.62	7503.13	8401.84	9187.33	9859.42	10385.3	10877.4	11233.7	11534.4	11809.3	12032	12205	12380.5	12499.2	12626.8	12732.9	12795	12884.9	12948	13005.6	13071.2	13085.2	13121.7	13149.8	13193.1
A_A_26	4596.58	4624.37	4628.87	4640.86	4645.14	4653.03	4655.88	4663.77	4658.56	4665.81	4667.87	4678.01	4691.18	4700.38	4731.78	4781.64	4880.48	5079.78	5448.69	6068.96	6941.34	7918.14	8851.58	9687.49	10383.3	10948.2	11458	11839.9	12158.9	12447.9	12671.7	12860.6	13037.2	13167	13298.7	13405.4	13487.1	13562.9	13632.9	13703.2	13753.9	13764.1	13811.9	13830.4	13874.5
A_A_27	4665.73	4689.5	4704.74	4723.58	4730.89	4733.86	4741.67	4742.99	4747.81	4747.2	4755.55	4758.01	4769.75	4782.03	4811.26	4868.24	4970.62	5183.16	5586.36	6253.77	7230.53	8337.33	9403.62	10332.4	11160.4	11803.6	12377.1	12798.5	13162.2	13481.6	13718.1	13939.1	14136.2	14276.2	14428.6	14544.5	14625.6	14714.3	14787.5	14846	14919.4	14924.8	14967.2	14999.8	15026.5
A_A_28	4563.57	4595.43	4603.39	4616.2	4627.84	4629.37	4630.58	4636.15	4639.93	4647.07	4651.99	4659.88	4669.77	4679.83	4716.73	4761.83	4867.6	5082.32	5455.54	6111.18	7007.25	8005.71	8948.89	9770.49	10478.7	11017.4	11512.9	11884.2	12174.5	12450.8	12676	12848	13014.6	13122.3	13257.2	13362.3	13423	13502.4	13558.2	13621.1	13687.5	13669.4	13712.2	13741.5	13765.5
A_A_29	4729.93	4753.73	4772.97	4777.78	4796.48	4799.91	4810.79	4813.9	4815.25	4823.6	4824.99	4836.06	4840.8	4855.11	4887.01	4943.82	5038.28	5237.9	5627.51	6293.56	7261.26	8388.07	9482.2	10469.6	11291.9	11976.6	12583.5	13047.3	13422	13772.2	14019.9	14275	14487.3	14639.1	14789.3	14911.9	15027.7	15113.3	15198.9	15257.5	15331.7	15336.8	15392.4	15419	15460.4
A_A_30	4704.06	4723.47	4743.28	4751.59	4761.55	4768.83	4771.22	4774.86	4781.17	4790.88	4792.09	4803.4	4813.54	4825.07	4848.37	4907.75	5009.8	5201.64	5582.79	6213.88	7136.29	8170.5	9191.48	10077.1	10866.5	11478.7	12031.2	12438.3	12788.2	13092.2	13319.8	13536.8	13730.2	13868.5	14015.2	14133	14209.8	14307.4	14369.1	14427.8	14507.8	14514.5	14573.8	14590.3	14628
A_A_31	4639.97	4663.38	4673.23	4683.22	4689.71	4688.46	4695.35	4696.14	4693.25	4704.2	4707.98	4710.55	4716.8	4736.6	4761.9	4815	4906.18	5095.73	5438.88	6038.31	6872.83	7806.48	8692.85	9472.49	10142.1	10683.7	11160.6	11520.2	11809.9	12080	12305.7	12474.2	12649.2	12740.7	12879.8	12993.2	13063.2	13134.5	13184.6	13257.2	13318.8	13337.4	13371.3	13389.4	13394.3
A_A_32	4656.42	4683.33	4692.53	4707.13	4711.73	4714.55	4726.29	4723.33	4734.78	4734.68	4739.42	4745.31	4758.37	4770.04	4792.7	4841.84	4936.9	5115.43	5462.07	6046.02	6882.89	7838.6	8750.56	9566.88	10268.4	10819.5	11310.5	11700.8	12016.3	12311.4	12525.7	12706	12879.3	13002.5	13149.9	13244.4	13340.3	13415.9	13499.5	13537.7	13592.8	13602.3	13649.9	13674.1	13709.8
A_A_33	4687.43	4713.02	4731.04	4734.96	4736.82	4749.24	4755.59	4758.41	4759.26	4763.19	4776.03	4783.42	4792.16	4802.51	4831.95	4881.55	4982.04	5176.2	5543.29	6158.89	7018.24	7964.42	8871.42	9660.05	10346.2	10890.3	11385.4	11749.7	12050.3	12316.7	12537.1	12726.8	12886.4	13030.9	13153.9	13257.7	13332.2	13419.6	13461.6	13563.5	13611	13622.2	13668.3	13707.5	13729.8
A_A_34	4807.54	4831.56	4846.48	4860.18	4867.24	4866.07	4881.3	4878.49	4883.2	4884.62	4889.9	4893.54	4904.03	4919.27	4948.11	4993.85	5080.78	5263.34	5600.99	6174.8	6936.53	7781.65	8573.1	9276.55	9881.55	10359.9	10760.4	11104	11378.2	11623.5	11817	11972	12131.3	12229.8	12356.4	12414.4	12522.2	12583.6	12646	12697.4	12754.7	12774.5	12802.1	12833	12859.9
A_A_35	4623.12	4646.64	4658.99	4665.45	4670.84	4671.19	4678.01	4683.18	4682.01	4688.86	4693.64	4695.6	4705.24	4721.33	4745.88	4784.92	4869.67	5040.24	5349.88	5862.95	6584.5	7402.46	8181.17	8865.21	9474.85	9954.27	10373.3	10718.5	10999.4	11219.5	11448.2	11617.3	11767.6	11874.5	11998.4	12069.3	12183.7	12271.1	12313.1	12380.2	12429.5	12452.1	12495.2	12521.9	12554.3
A_A_36	4570.49	4593.33	4603.68	4620.09	4621.13	4620.84	4630.55	4629.37	4637.47	4637.51	4641.54	4644.07	4655.42	4668.73	4698.67	4756.05	4848.72	5030.18	5370.93	5941.17	6653.58	7415.77	8123.47	8723.75	9219.99	9616.09	9947.17	10231.2	10426.5	10638	10771.6	10904	11035.3	11102.1	11204.7	11285.6	11317.9	11351.4	11418.5	11471.1	11502.4	11495.9	11519.2	11548	11568.5
A_A_37	4594.29	4617.31	4626.87	4637.04	4645.07	4649.46	4651.14	4654.31	4659.59	4659.84	4661.56	4665.27	4672.41	4688	4708.59	4742.24	4833.77	4981.01	5261.77	5739.98	6385.09	7109.35	7797.85	8399.38	8914.28	9332.54	9719.79	9996.02	10237.6	10452.9	10631.8	10766.6	10912.7	11001	11115.1	11206.8	11266.7	11320.6	11393.7	11433	11499.9	11506.2	11543.4	11573.7	11609.8
A_A_38	4552.4	4580.84	4592.58	4602.82	4603.53	4606.21	4611.42	4618.99	4622.09	4623.34	4629.58	4634.83	4644.11	4653.32	4680.44	4723.72	4810.97	4979.87	5301.42	5821.42	6524.26	7301.58	8032.97	8655.13	9217.42	9642.46	10019.6	10317.2	10564	10778.5	10937.5	11095.7	11231.5	11330.4	11443.4	11524.4	11584.7	11621.7	11702.2	11758.1	11801.3	11797.7	11841.1	11874.8	11904.1
A_A_39	4475.43	4498.69	4514.29	4521.35	4527.81	4530.88	4538.34	4540.3	4541.48	4544.73	4549.9	4555.29	4566.89	4576.06	4594.97	4647	4735.75	4898.5	5217.1	5744.27	6455.82	7244.88	7995.08	8648.21	9225.16	9662.09	10062.7	10363.2	10625	10840.5	11037.9	11166	11315.3	11417.8	11523.5	11625.8	11688.2	11754.4	11801.8	11848.8	11912.3	11913.5	11955.9	11976.9	12003.4
A_A_40	4602.86	4618.38	4631.33	4640.61	4650.53	4655.6	4646.93	4662.74	4656.92	4658.2	4659.24	4666.48	4679.69	4689.57	4714.98	4751.48	4837.2	4992.39	5281.26	5754.01	6410.03	7095.57	7764.34	8364.41	8854.72	9262.6	9615.45	9881.58	10116.1	10302.8	10469.1	10618.3	10749.4	10824.1	10930.5	11010.3	11068.8	11145.9	11185.1	11237	11290.7	11296.2	11319.7	11334.8	11396.4
A_A_41	4517.39	4540.41	4556.29	4564.57	4566.6	4574.13	4574.42	4571.81	4576.27	4582.69	4586.65	4589.08	4602.32	4610.28	4635.01	4691.53	4784.38	4983.51	5337.64	5925.54	6710.04	7555.48	8382.54	9107.37	9725.03	10232.4	10666.1	11031.5	11304.9	11569.3	11766.8	11948.5	12098.4	12241.7	12356.1	12466.8	12532.8	12616.1	12693.4	12763.6	12807.4	12820.3	12868.2	12886.2	12933.3
A_A_42	4607.74	4630.19	4643.93	4652.32	4651.57	4657.63	4667.73	4661.63	4669.84	4675.51	4680.11	4676.05	4692.35	4707.13	4729.5	4768.65	4861.57	5033.28	5353.52	5888.61	6600.27	7357.43	8102.09	8736.39	9296.67	9713.58	10131.2	10402.4	10656.7	10880.4	11054.9	11192.8	11335.5	11421.9	11544.2	11637.7	11686.8	11774.9	11824.2	11883.3	11920.9	11950.8	11984.8	11996.8	12024.6
A_A_43	4664.48	4670.91	4683.29	4684.61	4679.76	4685.97	4699.28	4701.03	4700.13	4714.26	4715.19	4715.37	4723.79	4735.32	4761.12	4814.5	4896.79	5045.38	5360.8	5879.94	6619.54	7483.29	8289.62	9027.11	9665.8	10199.4	10632.4	11040.1	11298.8	11586.6	11795	12003.6	12162.1	12296.1	12424.6	12503.5	12585.5	12667.8	12756.7	12840	12883.9	12884.9	12947.2	12988.5	13037.7
A_A_44	4490.98	4529.81	4539.91	4546.65	4552.76	4552.33	4552.15	4550.65	4565.85	4556.5	4571.2	4575.02	4582.34	4595.33	4611.88	4647.71	4719.79	4888.83	5174.88	5648.02	6234.25	6880.32	7520.43	8058.02	8544.87	8909.32	9245.57	9498.04	9720.22	9934.64	10091.5	10198.6	10354.2	10408.3	10509.4	10612.7	10689.4	10754.8	10789.3	10844	10903.1	10899.2	10913.6	10967.4	10936.4
A_A_45	4406.02	4424.65	4436.46	4441.92	4451.84	4449.63	4456.34	4470.5	4470.04	4483.35	4478.49	4481.32	4485.49	4517.39	4530.74	4574.24	4660.13	4852.33	5152.22	5698.63	6427.59	7228.28	7999.57	8683.32	9246.54	9723.07	10163.2	10471.7	10766.6	10990.5	11203.1	11391.4	11476.5	11621.8	11742.2	11785	11916.9	12042.5	12098.4	12138.1	12204.9	12218	12283.5	12282.7	12310.7
A_A_46	4381.04	4397.56	4420.15	4423.86	4423.86	4432.78	4439.06	4430.68	4431.93	4432.46	4442.92	4453.66	4460.19	4460.65	4498.59	4542.26	4624.48	4785.92	5108.26	5624.51	6371.96	7176.83	8005.03	8731.64	9368.47	9891.04	10310.2	10710	10990.3	11258.4	11445.6	11638.6	11848.7	11966.7	12094.4	12198.4	12282.8	12323.6	12400.1	12527.2	12544.6	12526.1	12585.2	12621.4	12658.5
A_A_47	4343.54	4381.97	4386	4407.09	4425.68	4420.87	4432.46	4439.56	4445.42	4447.66	4449.91	4455.05	4470.86	4479.35	4507.76	4551.72	4654.39	4823.78	5156.97	5722.61	6501.78	7347.04	8147.09	8830.88	9432.53	9872.95	10321.6	10603.3	10877.7	11137.5	11328.4	11451.5	11617.4	11717.5	11835.5	11937.5	11980.4	12051.4	12129.4	12156.7	12239	12230.8	12266.9	12276.9	12295.9
A_A_48	4266.64	4284.01	4288.58	4294.65	4297.68	4301.96	4307.07	4315.74	4313.24	4317.09	4326.98	4327.87	4335.9	4347.75	4374.01	4417.65	4508.97	4677.4	5017.26	5540.47	6269.54	7082.55	7845.91	8496.94	9048.27	9489.48	9875.98	10167.7	10419.5	10625.6	10803.4	10949	11078	11173.3	11279	11361.4	11425.1	11488	11534	11572.2	11640.1	11625.3	11675.3	11696.8	11733.6
A_A_49	4647.6	4669.55	4685.4	4694.25	4698.24	4706.2	4712.55	4713.34	4716.16	4725.04	4734.32	4737	4745.27	4762.8	4787.42	4838.55	4929.16	5110.26	5457.86	6042.09	6885.57	7855.58	8780.03	9597.82	10290.5	10861.7	11362.4	11745.9	12053.3	12336.2	12554.6	12746.7	12922	13038.6	13184.2	13285.5	13362	13451.1	13513.8	13565.4	13629.7	13644.3	13681.3	13715.3	13751.1
A_A_50	4991	5019.23	5038.89	5046.13	5050.59	5061.87	5069.5	5068.33	5068.26	5075.54	5082.07	5087.6	5098.77	5108.04	5133.63	5181.05	5272.19	5460.25	5806.11	6377.45	7159.09	8010.6	8814.54	9525.63	10134	10614.8	11052.9	11374.5	11653.1	11912.2	12113.1	12282.8	12448.3	12548.9	12680.3	12781.5	12855.4	12929.1	12992.3	13051.7	13116.9	13133.2	13179.7	13211.2	13256.9
A_A_51	4641.11	4670.34	4676.08	4685.65	4696.06	4702.99	4707.31	4709.34	4718.8	4723.58	4731.61	4738.17	4750.52	4767.58	4799.98	4851.12	4965.02	5177.91	5573.66	6249.35	7194.88	8259.64	9262.81	10157.1	10910.1	11520.8	12069.7	12471	12817.1	13123.7	13371.5	13573.5	13758.4	13895.8	14043.1	14153.6	14238.7	14319.6	14395.2	14447.6	14517.4	14529	14578.7	14605.9	14636.2
A_A_52	4582.3	4605.53	4619.63	4627.3	4631.44	4637.19	4645	4646.53	4651.71	4661.7	4657.31	4667.27	4673.83	4684.54	4718.15	4770	4871.35	5069.75	5436.84	6060.11	6913.47	7849.34	8741.92	9529.19	10192.7	10712.7	11175.2	11532.6	11821.6	12083	12302.6	12465.3	12635.3	12747.9	12861.2	12963.3	13034.3	13113.7	13165.5	13225.1	13273.8	13288.5	13321.9	13352.3	13382.5
A_A_53	4570.42	4597.18	4611.96	4624.55	4624.66	4634.15	4646.68	4649.03	4646.71	4648.93	4661.17	4665.13	4681.47	4695.74	4723.36	4775.32	4876.2	5074.43	5444.94	6094.83	7025.27	8120.29	9180.56	10130.4	10958.2	11613.8	12202.3	12655.3	13017.8	13350.6	13621.5	13842.9	14054.3	14201.7	14346.6	14473.7	14564.8	14662.9	14741.2	14807.5	14877	14894.7	14934	14974.3	15004.1
A_A_54	4700.95	4727.43	4743.56	4755.02	4764.29	4772.57	4781.35	4785.24	4792.52	4796.7	4806.94	4815.11	4820.82	4838.7	4867.6	4926.12	5034.75	5251.07	5650.7	6324.04	7291.45	8376.29	9413.33	10331.6	11125.6	11747.5	12316.7	12733.7	13098.3	13404.1	13653.6	13864.6	14065.9	14199.6	14356.5	14484.7	14566	14648.6	14735.2	14795.2	14865.3	14879.2	14926.6	14967.5	14993.3
A_A_55	4792.16	4817.82	4829.74	4840.62	4857.9	4857.82	4863.57	4867.82	4871.31	4870.56	4880.02	4888.4	4897.68	4911.99	4943.15	4994.6	5106.4	5295.67	5673.89	6313.19	7188.46	8151.48	9078.46	9886.9	10576.2	11119.2	11606.7	11978.9	12284	12554.8	12783	12956.2	13128.1	13244.3	13370.8	13477.7	13552.1	13635.4	13698.4	13758	13805.9	13822.3	13855.6	13888.5	13924.8
A_A_56	4706.73	4731.86	4744.52	4760.33	4767.54	4774.18	4780.64	4782.57	4788.85	4795.95	4801.8	4800.3	4817.29	4830.42	4865.6	4913.31	5015.05	5220.49	5608.31	6226.22	7081.19	8008.56	8892.3	9654.84	10304.3	10831.6	11293.1	11647	11941.5	12201	12395	12578.4	12745	12861	12993	13089.4	13168.3	13239.1	13299.2	13359.9	13419.9	13427.7	13466.2	13488.7	13526.2
A_A_57	4708.02	4729.97	4740.96	4748.38	4759.01	4755.66	4765.61	4773.36	4780.03	4782.46	4788.92	4790.95	4804.97	4818.04	4843.94	4897.58	4990.21	5179.56	5535.22	6133.12	6942.49	7828.29	8663.13	9408.22	10027.6	10527	10965.7	11301.7	11583.6	11823.7	12038.8	12195	12356.9	12464.7	12576.9	12674.1	12751.4	12812.7	12886.7	12932.6	12995.8	12996	13042.7	13067.1	13092.1
A_A_58	4805.83	4824.67	4839.09	4848.01	4860.21	4861.32	4865.14	4872.28	4873.6	4877.7	4886.09	4889.76	4897.76	4916.77	4940.04	4990.82	5093.34	5285.11	5651.27	6247.67	7044.33	7912.72	8725.11	9427.56	10026.9	10506.8	10926.2	11246.8	11520.1	11753.4	11943.5	12107.7	12265.6	12369	12476.6	12576.3	12640.9	12726.5	12767.8	12831.2	12871.6	12897.2	12922.1	12953.8	12986
A_A_59	4783.99	4813.43	4822.39	4829.2	4835.52	4841.34	4845.44	4851.79	4850.15	4856.79	4854.65	4864.89	4873.81	4886.66	4907.96	4952.92	5040.67	5222.49	5540.08	6084.48	6843.32	7681.23	8482.31	9175.42	9776.74	10240.1	10666.2	10982.5	11250.2	11483.9	11671	11821.7	11967.7	12070.8	12187.7	12279.2	12350.9	12415.9	12471.1	12515.8	12576.5	12585.9	12614.5	12634.2	12667.9
A_A_60	4802.65	4829.17	4841.8	4850.94	4858.15	4858.9	4867.07	4869.99	4871.6	4873.77	4880.16	4884.8	4893.69	4906.28	4929.59	4975.94	5071.9	5239.44	5562.45	6131.41	6919.68	7805.23	8681.01	9446.4	10124.8	10659.9	11142.9	11509.4	11825.4	12092	12322.1	12503	12685.6	12803.9	12938.8	13053.3	13128.4	13222.8	13289	13352.6	13416	13430	13463.1	13522.2	13547.9
A_A_61	4647.6	4681.65	4693.28	4700.28	4711.98	4718.15	4717.19	4720.54	4730.14	4724.97	4733.53	4734.85	4744.02	4761.01	4786.38	4834.56	4918.63	5094.59	5423.25	5958.98	6700.69	7503.45	8279.16	8975.19	9565.88	10042.6	10473.7	10795.2	11070	11313.4	11520.9	11671.6	11843.1	11945.6	12074.1	12177.1	12242.7	12328	12387.8	12441	12494.7	12513	12547.5	12582.4	12613.4
A_A_62	4708.27	4730.29	4748.88	4753.8	4757.48	4765.08	4770.86	4776.11	4773.97	4775.21	4783.63	4781.07	4794.59	4806.4	4830.2	4875.13	4955.39	5120.78	5424.53	5936.04	6617.4	7368.06	8076.22	8710.05	9237.33	9651.88	10033.7	10318.2	10560.9	10780	10946.9	11083.8	11222.8	11315.1	11424.8	11510.4	11571.2	11634.5	11690.1	11745.3	11784.3	11793.1	11834	11848.8	11888.8
A_A_63	4684.32	4708.88	4719.44	4735.03	4740.89	4744.88	4748.13	4753.48	4749.49	4754.87	4760.51	4763.54	4771.82	4785.96	4807.08	4849.76	4922.77	5067.86	5352.41	5813.46	6444.58	7139.07	7797.31	8356.88	8849.76	9235.51	9576.12	9828.84	10048	10239.6	10394.4	10524.1	10653.2	10727.7	10828	10897.1	10953.3	11024.3	11064.5	11114.4	11159.3	11162.9	11192	11220.4	11249.5
A_A_64	4750.34	4771.11	4784.13	4796.34	4801.3	4811.22	4808.44	4815.75	4822.18	4827.42	4827.67	4834.74	4839.91	4853.47	4885.19	4934.62	5025.72	5217.35	5565.13	6133.98	6870.33	7671.09	8434.96	9109.33	9658.8	10118.3	10518.4	10830.3	11097.6	11329.7	11518.3	11665.6	11806.5	11917.5	12032.9	12131.2	12201.5	12270.9	12334.6	12377.2	12441.8	12461.3	12491.6	12521.5	12561
A_A_65	4833.13	4859.79	4872.13	4873.53	4887.37	4890.69	4891.44	4896.4	4900.43	4901.29	4905.18	4915.63	4922.48	4940.75	4961.38	5013.34	5113.86	5305.59	5664.94	6252.49	7022.46	7849.45	8644	9325.36	9902.07	10353.8	10783.7	11083.9	11349.1	11587.8	11772.1	11928	12077	12168.1	12291.2	12376.9	12454	12527.4	12579	12629.5	12690.8	12692.5	12736.7	12766.3	12784.6
A_A_66	4735.39	4761.05	4769.93	4777.5	4782.49	4789.56	4800.44	4794.09	4796.84	4804.87	4809.47	4814.97	4830.67	4835.95	4872.99	4911.74	5014.77	5213.63	5579.01	6166.02	6960.22	7829.93	8652.82	9364.15	9970.05	10470.8	10890.2	11215.9	11494.1	11748	11942.5	12103.5	12263.5	12379.6	12495	12610	12668.9	12740.2	12815.1	12865.8	12926.5	12940.5	12961.2	12989.4	13024.1
A_A_67	4572.1	4605.32	4618.88	4623.09	4625.3	4630.83	4640.75	4636.15	4640.97	4649.1	4648.57	4656.1	4657.99	4676.08	4697.81	4753.48	4837.66	5022.33	5366.04	5958.02	6781.58	7713.17	8611.6	9420.78	10109.3	10675.6	11181.3	11580.1	11900.8	12200.6	12421.3	12623	12801.4	12951.4	13100.9	13212	13304.6	13386.1	13477.9	13542.8	13595.4	13615.1	13667.7	13710.5	13747.1
A_A_68	4488.63	4513.68	4529.6	4532.09	4544.83	4543.98	4556.15	4559.25	4560.61	4563.35	4569.56	4572.27	4578.98	4592.69	4620.31	4669.59	4766.51	4942.79	5285.97	5860.46	6642.02	7502.84	8328.19	9051.52	9673.68	10185.9	10623.1	10965.2	11267.2	11497.9	11728.3	11896.9	12071.3	12183.9	12304.9	12419.6	12497	12576.4	12637.8	12707	12770.2	12775.6	12828.5	12849.4	12894
A_A_69	4326.41	4354.56	4371.51	4376.94	4385.11	4385.54	4384.47	4393.14	4397.1	4398.38	4407.63	4413.91	4421.19	4438.39	4464.94	4509.51	4601.75	4790.81	5140.69	5724.46	6555.41	7498.67	8405.41	9215.63	9907.81	10461.6	10948.7	11335	11644.5	11938.7	12141.1	12323.9	12506.8	12630.8	12764.9	12892.8	12964.8	13040.3	13107.8	13155.4	13216.8	13238.8	13263.9	13314	13344.5
A_A_70	4387.82	4406.16	4432.43	4442.6	4452.59	4446.24	4469.68	4463.19	4466.86	4476.28	4479.89	4492.84	4496.98	4512.82	4544.48	4603.21	4716.55	4924.23	5322.65	5971.01	6850.53	7822.33	8732.71	9537.83	10213	10766.8	11238.2	11607	11916.2	12173.4	12394	12601.6	12772.8	12874.1	13037.2	13133.7	13199.6	13283.4	13365.5	13417.9	13502.6	13484.3	13563.9	13579.6	13621.4
A_A_71	4581.91	4618.17	4638.29	4655.17	4657.17	4670.73	4682.65	4680.54	4686.04	4693.28	4695.42	4704.99	4731.18	4736.89	4769.83	4833.74	4947.5	5165.57	5568.91	6223.08	7091.72	8021.98	8880.31	9612.91	10237.6	10728	11168.2	11478	11745	12002.5	12184	12354	12516.2	12607.9	12720	12836.1	12891.2	12956.7	13012.6	13057	13122.2	13127.9	13160.1	13178.7	13209
A_A_72	4808.54	4837.8	4848.22	4859.18	4862.71	4868.46	4877.77	4875.81	4876.38	4881.55	4883.19	4890.4	4897.83	4907.96	4937.76	4979.76	5068.58	5252.21	5586.4	6143.29	6877.08	7667.71	8412.23	9061.83	9599.64	10022	10405.2	10700.2	10950.5	11158.2	11336.2	11467.8	11620.7	11708.2	11836.7	11907.7	11973.5	12037.8	12100.5	12148.1	12201.8	12210.4	12245.4	12283.4	12325.2
A_A_73	4617.67	4637.47	4653.99	4660.27	4667.59	4673.73	4679.58	4687	4688.93	4692.07	4695.99	4704.92	4706.09	4725.04	4752.8	4797.84	4896.29	5078.71	5427.67	6017.65	6839	7756.17	8641.08	9403.87	10063.9	10581.5	11042.2	11400.9	11701.4	11950.3	12166.3	12344.8	12499.4	12622	12750	12854.1	12922.7	12997.6	13064	13096.5	13183.6	13195.2	13226.3	13267.7	13304.8
A_A_74	5124.85	5148.01	5156.43	5173.95	5174.49	5181.06	5185.09	5190.87	5192.94	5196.9	5192.9	5199.86	5213.49	5221.84	5248.18	5289.29	5377.29	5533.12	5829.87	6334.74	7016.17	7776.58	8487.74	9123.28	9661.16	10090	10485.3	10774.3	11016.2	11251.7	11435.1	11588	11730.6	11820.2	11944.9	12023.8	12081.2	12154.6	12218	12274.3	12331.4	12328.7	12375.5	12406.2	12444.9
A_A_75	4767.15	4789.77	4794.73	4807.22	4822.75	4826.1	4829.92	4827.38	4828.38	4837.23	4849.15	4857.11	4868.21	4887.23	4908.03	4960.77	5053.48	5246.72	5600.63	6209.7	7005.18	7904.4	8764.97	9518.67	10158.2	10674.7	11148.7	11495	11779.4	12056.2	12268.3	12435.8	12600.8	12731	12868.3	12974.7	13043.6	13118.6	13196.3	13253.2	13307.5	13322.1	13370.8	13410.2	13443.8
A_A_76	4539.09	4564.75	4573.42	4584.73	4593.47	4600.22	4609.39	4607.42	4610.1	4615.1	4618.24	4626.87	4638.83	4651	4676.4	4717.76	4813.86	4999.56	5337.85	5912.38	6676.31	7530.07	8335.58	9059.33	9656.7	10140.8	10560.8	10897.6	11171.8	11410.9	11605.2	11776.1	11919.6	12037.2	12153.3	12245	12328.1	12387.6	12455	12517.1	12568.2	12577.5	12607.2	12647.8	12675.7
A_A_77	4464.4	4496.48	4503.55	4518.07	4525.46	4523.49	4534.09	4542.34	4538.98	4544.87	4551.76	4550.19	4570.81	4577.91	4600.75	4649	4739.03	4915.38	5243.72	5822.45	6679.67	7672.42	8639.51	9509.42	10284	10901.4	11456.1	11891.8	12233.8	12541.2	12813.9	13020.4	13218.8	13358	13519	13633.8	13725.7	13831	13899.2	13978.8	14050.7	14073.1	14121.1	14155.8	14220.8
A_A_78	4618.27	4630.3	4652.46	4664.91	4666.7	4676.08	4682.86	4693.1	4688.71	4695.74	4702.56	4708.3	4715.87	4731.46	4769.29	4818.86	4929.16	5130.99	5509.53	6131.05	6942.13	7830.43	8681.9	9406.4	10022.6	10518.3	10967.9	11310.5	11578.9	11851.8	12037.6	12214.3	12375.9	12485.3	12620.1	12713.1	12796.3	12862.4	12927.6	12981.5	13034.2	13036.5	13089.5	13113.5	13146.1
A_A_79	4477.82	4489.02	4505.87	4515.11	4521.92	4526.1	4534.81	4543.44	4547.47	4545.08	4551.68	4556.4	4566.07	4585.62	4608.46	4665.45	4765.76	4950.89	5315.16	5900.14	6716.64	7589.38	8434.32	9174.63	9835.16	10345.8	10796.9	11152.3	11480.9	11706.6	11933.5	12128.9	12286.9	12388.2	12534.5	12626.2	12712.7	12815.3	12884	12948.7	13005.8	13033.6	13060.9	13084.8	13133.5
A_A_80	4746.66	4769.72	4784.92	4793.66	4798.91	4806.3	4813.18	4816.86	4816.71	4825.24	4831.63	4831.63	4845.69	4855.54	4889.26	4951.6	5052.91	5253.96	5621.76	6170.2	6832.01	7529.18	8165.11	8707.8	9165.5	9515.99	9842.26	10085.1	10268.7	10478.7	10627.1	10734.1	10867.8	10944.5	11031.2	11115.1	11158.6	11223.2	11261.6	11311.8	11362.7	11354.4	11394	11411.6	11449.1
A_A_81	4532.66	4554.97	4553.58	4573.1	4580.59	4583.69	4588.12	4594.29	4597.86	4605.68	4600.14	4610.07	4619.59	4630.08	4661.7	4707.48	4804.47	4988.68	5337.35	5918.09	6707.61	7575.03	8414.3	9125.85	9733.13	10214.2	10667.2	11004.2	11262.1	11528.7	11735.4	11885.6	12051	12171.3	12288.3	12390.2	12467.3	12545.7	12584	12672	12705.8	12709.2	12772.8	12800.9	12823
A_A_82	4495.3	4520.35	4536.45	4543.37	4550.86	4561.78	4560.68	4569.24	4562.25	4571.85	4577.91	4583.27	4597.43	4603.68	4628.91	4682.86	4763.65	4940.29	5265.41	5805.57	6548.35	7350.11	8092.82	8768.54	9344.21	9785.13	10181.8	10487.7	10752	10960.5	11150.4	11292.3	11436.2	11531.5	11645.6	11733.4	11803.7	11871.4	11933.6	11943.7	12034.6	12036.7	12071.7	12079.5	12129.9
A_A_83	4600.89	4628.55	4638.29	4651.28	4650.39	4656.38	4661.84	4667.94	4670.73	4673.66	4678.29	4682.86	4694.03	4698.96	4732.07	4772.79	4866.5	5027.86	5350.2	5883.9	6604.94	7417.06	8193.77	8878.98	9451.8	9919.8	10352.8	10678.5	10911.3	11185.4	11393.8	11541	11707.3	11791.2	11930.5	12034.6	12097.7	12166	12207.5	12296.9	12335.9	12356.7	12392.5	12403.4	12452.6
A_A_84	4712.12	4738	4744.35	4757.8	4757.98	4765.51	4769.86	4772.75	4778.28	4779.25	4782.96	4788.81	4795.02	4810.93	4835.41	4872.88	4953.03	5110.36	5404.26	5909.09	6596.31	7335.87	8042.29	8672.37	9211	9644.53	10022.3	10313	10544.1	10771.1	10937.4	11097.5	11236.7	11329.3	11428.1	11520.7	11573.6	11650.8	11709.4	11745.2	11812.8	11804.8	11859	11895.5	11899.9
A_A_85	4509.58	4534.52	4549.19	4555.93	4550.54	4568.74	4564.46	4572.2	4576.91	4582.3	4588.9	4590.9	4594.97	4609.67	4633.65	4676.76	4760.69	4936.01	5245.39	5781.88	6514.63	7335.8	8108.91	8800.16	9408.55	9888.9	10306.4	10627.8	10892.2	11134.2	11333.3	11482.9	11645.9	11745.7	11863.5	11951.9	12027.9	12092.2	12141.4	12202.3	12257.6	12267.1	12313	12276	12380.5
A_A_86	4497.48	4521.21	4535.02	4543.16	4550.51	4549.47	4560.36	4565.6	4563.25	4576.06	4575.99	4578.31	4589.97	4600.97	4620.7	4660.49	4731.54	4866.35	5128.95	5564.49	6157.24	6822.26	7442.93	7996.57	8458.91	8822.68	9167.57	9416.29	9626.01	9819.17	9962.19	10092.8	10218.8	10297.9	10404.6	10474.8	10528.5	10588.3	10638.5	10677.8	10723.5	10736.8	10765.9	10768.8	10810.1
A_A_87	4489.49	4506.69	4520.46	4532.24	4536.13	4533.24	4540.84	4546.83	4548.69	4545.62	4557.96	4563.78	4571.45	4579.88	4607.17	4652.21	4735.96	4911.46	5227.48	5761.11	6490.54	7274.64	8046.89	8706.77	9297.07	9759.4	10168.5	10487	10737.6	10958.9	11163.5	11321.6	11471.4	11570.5	11691.5	11756.6	11853.3	11904.8	11982.4	12023.6	12091.3	12088.6	12124	12153	12192.1
A_A_88	4523.06	4541.98	4557	4573.06	4575.27	4583.2	4580.55	4591.79	4598.61	4604.82	4591.76	4603.11	4615.67	4623.3	4651.71	4688.04	4766.51	4934.3	5243.25	5751.58	6415.57	7180.15	7890.23	8518.5	9033.25	9457.58	9846.83	10127	10362.9	10579.4	10764.2	10903.5	11043.2	11121.8	11247.8	11323.5	11389.6	11451.1	11506.7	11549.4	11590.2	11622.9	11651.9	11649.9	11692.6
A_A_89	4556.04	4579.16	4587.44	4601.89	4607.99	4614.99	4614.95	4617.77	4624.16	4613.96	4630.01	4636.01	4644.5	4659.92	4677.33	4718.65	4805.08	4975.37	5285.18	5796.97	6495.61	7251.44	7971.74	8603.07	9160.47	9590.32	9971.97	10266.4	10515	10746.1	10920.2	11068.1	11223.6	11326.5	11442.8	11528.5	11586.5	11662.9	11734	11793.4	11839	11855.2	11893.3	11903.8	11943
A_A_90	4469.25	4494.77	4498.3	4509.72	4510.29	4518.36	4515.71	4518.85	4527.7	4525.49	4537.12	4527.06	4542.51	4553.97	4568.49	4612.74	4679.26	4819.43	5077.21	5509.92	6090.12	6722.6	7321.6	7839.28	8310.85	8666.63	9012.02	9262.84	9481.06	9659.62	9809.11	9949.85	10066.1	10146.6	10244.9	10322.9	10395.2	10435.2	10494.2	10541.7	10582.8	10577.6	10614.6	10675	10702.7
A_A_91	4425.22	4447.16	4461.87	4470.22	4482.88	4482.49	4485.81	4493.48	4496.27	4504.72	4489.06	4498.62	4504.05	4525.03	4541.48	4576.99	4665.13	4809.54	5095.09	5578.12	6281.32	7089.4	7887.49	8567.21	9194.3	9653.74	10119.7	10425	10730.9	10974	11194.8	11355.3	11527	11637.4	11760.6	11877.2	11920	12003.6	12105.5	12171.7	12216.8	12230.4	12309.4	12306.6	12320.9
A_A_92	4430	4446.34	4452.48	4457.87	4464.44	4471.11	4481.1	4472.75	4481.92	4470.68	4481.24	4500.16	4498.91	4514.54	4535.73	4600.39	4680.08	4866	5188.73	5737.49	6489.9	7307.58	8093.64	8751.77	9370.4	9831.34	10257.8	10562.5	10821.9	11043.7	11235.7	11397.1	11542.6	11635	11774.9	11814.4	11902.8	11974.4	12009.4	12104.5	12158.9	12152.9	12146	12225.1	12247.9
A_A_93	4250.26	4288.9	4301.71	4310.78	4304.85	4317.92	4327.26	4319.13	4333.19	4342.18	4332.37	4339.72	4351.14	4364.8	4381.83	4414.55	4515.25	4674.44	4982.33	5472.03	6233.9	7071.45	7882.24	8632.15	9233.66	9756.76	10195.1	10580.1	10853.9	11106.3	11337.9	11503	11674.5	11787.6	11877.8	12016.8	12108.1	12163.7	12222.1	12255.3	12321.7	12323.1	12388	12409.8	12465
A_A_94	4254.9	4285.33	4289.44	4311.63	4314.13	4306.57	4320.84	4313.17	4310.14	4313.63	4323.34	4338.61	4346.93	4359.45	4391.57	4417.08	4521.85	4678.08	4990.36	5501.33	6214.48	7019.81	7786.39	8445.81	9023.94	9443.91	9864.88	10112.3	10366.8	10621.4	10777.6	10924.8	11096	11190.1	11265.5	11397	11452.8	11524.2	11593.9	11622.9	11685.9	11666.3	11756.7	11722.5	11754.8
A_A_95	4308.03	4324.05	4340.33	4344.89	4351.49	4353.1	4349.53	4365.66	4367.27	4369.76	4378.58	4379.22	4374.01	4404.02	4432.93	4482.6	4567.46	4776.14	5132.49	5754.01	6583.57	7484.07	8335.58	9125.88	9738.84	10264.2	10696.5	11056.6	11332.2	11603.8	11801.5	11969.6	12102.1	12240.3	12364.8	12423.2	12481.9	12600	12650.4	12651.7	12752.2	12742.5	12738.9	12828	12871.8
A_A_96	4211.54	4229.38	4239.19	4244.65	4246.9	4247.58	4256.5	4265.81	4259.28	4269.1	4264.82	4278.13	4285.3	4289.05	4324.62	4371.62	4464.51	4631.3	4966.48	5525.73	6326.14	7237.49	8086.79	8839.37	9508.86	10039.1	10509	10837.5	11120	11398.2	11623.5	11769.7	11929.3	12056.3	12181.7	12277.5	12297.5	12413.1	12462.3	12532.2	12571.9	12594.6	12630.1	12659.2	12682.9
A_A_97	4516.61	4544.33	4568.39	4578.09	4584.37	4591.8	4596.25	4603.43	4600.79	4607.82	4615.02	4619.63	4625.66	4639.15	4660.09	4709.8	4795.05	4966.84	5286.11	5828.05	6578.29	7410.92	8208.9	8916.49	9524.45	10015.4	10453.5	10795.7	11075.5	11334	11541.1	11714.9	11875.5	11989.2	12121.5	12228	12304.9	12384.8	12451.3	12508.2	12576.5	12591.5	12641.5	12673.1	12713.6
A_A_98	4948.21	4966.66	4990.93	5005.13	5012.98	5013.87	5015.76	5022.29	5023.22	5028.47	5027.82	5036.6	5047.52	5055.73	5083.53	5127.35	5218.49	5391.74	5717.82	6268.83	7036.69	7895.98	8714.41	9435.02	10043.8	10535.6	10988.6	11317.3	11598.9	11863.5	12058.9	12224.9	12390.3	12503.6	12640.3	12736.9	12805.8	12891.7	12944.9	13000.1	13077.1	13084	13132.6	13172.3	13200.2
A_A_99	4761.72	4787.38	4802.44	4812.43	4823.28	4823.71	4824.49	4837.91	4837.27	4841.87	4843.41	4851.36	4860.75	4873.45	4899.25	4950.25	5042.46	5230.05	5567.91	6150.5	6948.48	7825.36	8653.24	9397.87	10022.4	10527.4	10977	11315	11600.8	11859.1	12080.3	12237.7	12404	12525.6	12647.2	12757.9	12819.6	12909.9	12979	13031	13089.5	13105.3	13151.6	13186.7	13223.8
A_A_100	4898.08	4921.59	4931.48	4946.79	4948	4956.53	4956.24	4962.42	4970.55	4972.48	4977.76	4982.97	4987.68	5005.02	5034.21	5081.39	5179.77	5365.62	5714.04	6302.2	7114.52	8016.13	8862.82	9601.45	10236.8	10732.4	11180.5	11515.6	11798.5	12049.1	12248.1	12418.8	12580	12704	12816.5	12909.4	12976.8	13056.7	13114.6	13168.6	13226.5	13247.3	13277.6	13312.7	13342.7
A_A_101	4620.02	4640.25	4657.95	4660.77	4668.77	4676.08	4680.76	4686.18	4694.1	4697.81	4700.31	4705.13	4714.66	4728.5	4759.41	4811.72	4904	5089.31	5453.47	6077.74	6981.95	8034.58	9044.42	9947.6	10729.9	11350.8	11910.9	12331.8	12683.4	12991.6	13257.1	13467.3	13665.9	13797.8	13951.1	14066.9	14155.1	14248.4	14318.8	14388.9	14469	14481.4	14517	14554.3	14584.8
A_A_102	4629.8	4645.54	4668.73	4677.65	4677.62	4689.86	4695.14	4697.14	4703.49	4708.84	4713.91	4716.12	4727.36	4740.31	4764.44	4810.4	4898.79	5076.71	5406.47	5958.73	6750.61	7644.22	8506.76	9280.76	9940.28	10470.5	10943.8	11309	11623.2	11889.2	12109.5	12303.2	12474	12597.6	12739.5	12841.5	12931.5	13014.6	13088	13155.5	13218.5	13225.4	13268.3	13315.5	13360.6
A_A_103	4705.66	4731.89	4743.7	4753.87	4755.16	4759.48	4770.82	4777.11	4778.85	4782.28	4786.13	4798.44	4803.01	4819.14	4849.94	4897.4	4996.21	5193.65	5551.75	6157.46	6975.28	7863.11	8703.31	9438.31	10065.8	10550.5	10997.9	11331.4	11606.4	11859.4	12066	12221.6	12379.8	12486.8	12619.4	12710.1	12776.2	12859.5	12913.4	12971.2	13024.5	13040	13077.8	13109.4	13132
A_A_104	4814.82	4840.8	4849.33	4861.86	4861.82	4870.1	4879.81	4884.12	4886.76	4889.76	4900.54	4903.14	4908.64	4922.2	4946.89	4993.5	5078.46	5240.19	5554.89	6081.52	6836.57	7675.41	8484.78	9205.53	9842.08	10338.2	10780.4	11125.4	11414.2	11673.8	11881.1	12058.3	12226	12343.8	12469.6	12570.6	12658.5	12734.1	12796.2	12865.8	12935.3	12940.9	12983.5	13024.8	13061.7
A_A_105	4635.36	4655.92	4669.41	4683.5	4688.5	4692.32	4699.78	4701.88	4705.45	4709.27	4717.83	4720.12	4726.93	4747.06	4771.82	4822.07	4924.7	5114.86	5482.23	6076.17	6896.1	7793.21	8640	9378.43	10003.6	10497.2	10943.9	11267.5	11558	11795.9	12008.1	12176.8	12332.7	12434.2	12558.4	12657.4	12722	12796.5	12863.1	12917.6	12975.2	12978.1	13027.7	13049.3	13078.8
A_A_106	4499.05	4528.56	4539.02	4547.83	4552.93	4563.93	4559.04	4567.35	4568.56	4578.48	4577.09	4591.33	4593.79	4608.42	4633.97	4682.36	4771.5	4951.57	5293.75	5844.54	6610.15	7454.56	8256.43	8957.7	9558.96	10040.8	10470.8	10799.7	11071.3	11321.6	11520.6	11687.4	11841.1	11956.9	12076.2	12171.9	12242.5	12319.7	12381.5	12435.4	12487.8	12514.2	12536.2	12571.1	12606
A_A_107	4657.6	4688.14	4698.99	4702.92	4711.69	4716.48	4724.43	4726.61	4730.36	4730.04	4735.64	4743.03	4748.09	4762.37	4783.63	4831.6	4913.53	5079.28	5396.95	5927.19	6673.03	7479.4	8235.8	8919.45	9476.74	9935.43	10333.3	10644.2	10913.3	11126.4	11313.3	11468.4	11610.7	11709.1	11829.2	11907.1	11986.3	12047.1	12105.5	12152	12212.1	12216.8	12256.1	12283.4	12330.8
A_A_108	4753.37	4774.79	4783.31	4800.73	4801.01	4802.55	4813.11	4806.94	4814.9	4819.53	4820.39	4829.85	4838.48	4856.11	4866.92	4921.52	5007.41	5178.74	5502.36	6041.02	6771.7	7582.56	8351.57	9035.21	9610.13	10076	10500.3	10810.5	11076.5	11317.2	11510.5	11669	11822.8	11935.3	12061.4	12140.9	12221.2	12297.2	12364.1	12413.3	12474.4	12490	12521	12565.6	12592.3
A_A_109	4803.33	4830.74	4853.11	4859.89	4861	4865.57	4868.56	4880.8	4875.31	4885.48	4887.9	4886.98	4900.29	4916.17	4934.01	4976.83	5060.94	5230.94	5531.84	6044.23	6742.97	7498.85	8216.53	8834.84	9365.26	9784.13	10158.7	10436.8	10676	10884.5	11065.2	11209.6	11334.3	11433.9	11524.3	11613.4	11677.3	11739.4	11798.5	11845.9	11897.4	11906	11929.3	11964.8	11989.9
A_A_110	4838.84	4858.82	4882.45	4887.94	4892.54	4900	4906.18	4911.46	4918.45	4919.7	4917.95	4926.09	4929.76	4943.04	4966.13	5011.09	5092.74	5251.25	5547.79	6028.99	6692.62	7408.13	8086.75	8678.19	9173.74	9567.91	9922.98	10195.6	10423.5	10623.8	10788.6	10916.8	11051.7	11133.4	11243.5	11320.6	11378.7	11437.9	11497.3	11544.1	11577.4	11603.9	11628.8	11661.2	11682.2
A_A_111	4719.19	4738.82	4751.41	4755.27	4770.08	4770.04	4777.21	4782.53	4784.78	4788.56	4793.7	4804.01	4813.5	4820.5	4845.26	4887.55	4979.83	5145.37	5467	6004.69	6774.27	7619.71	8447.63	9190.4	9825.49	10344.5	10814.1	11168.9	11472.4	11737.8	11969.9	12147.5	12320.4	12441.4	12588.5	12691.2	12790.4	12860.8	12946.6	13002.4	13082	13094.6	13137.7	13185.8	13228.3
A_A_112	4747.59	4768.75	4775.5	4791.98	4793.52	4798.62	4803.44	4801.41	4810.86	4814.4	4817.36	4818.07	4823.82	4840.27	4860.36	4902.36	4987.54	5146.91	5446.87	5936.75	6603.8	7329.56	8024.66	8627.37	9151.9	9567.24	9946.53	10228	10468.8	10688.9	10866.5	11008.3	11159.2	11256.8	11372.9	11463.2	11508.4	11572.7	11642.8	11702.8	11762.2	11773.6	11805.6	11841.7	11872.6
A_A_113	4687.57	4711.94	4731.86	4748.02	4759.33	4755.34	4767.18	4772.07	4775.21	4780.32	4780.74	4785.49	4796.16	4801.98	4834.38	4885.23	4972.73	5158.22	5499.25	6049.69	6791.9	7603.22	8367.02	9035.35	9589.5	10043.8	10441.5	10737.9	11000.7	11223.8	11414.3	11557.4	11698.6	11789.9	11908.3	11984.7	12061.3	12116.8	12186.3	12229.1	12293.1	12288.1	12330.5	12345	12374.3
A_A_114	4533.38	4561.46	4569.96	4577.91	4582.55	4587.12	4590.94	4586.8	4597.97	4605.68	4606.57	4607.35	4620.31	4634.79	4658.24	4716.66	4824.32	5033.03	5428.99	6067.39	6926.29	7869.11	8743.31	9507.57	10152.4	10664.6	11124.1	11472.2	11750	12000.8	12225.5	12390.5	12560.9	12665.7	12788.7	12886.2	12956	13029.5	13093.8	13159.6	13203.9	13220.8	13254.8	13292.4	13319.7
A_A_115	4577.16	4601.07	4610.21	4622.52	4622.98	4626.59	4629.55	4631.72	4633.01	4639.15	4642.14	4643.82	4657.85	4671.19	4692.39	4751.41	4848.19	5031.75	5388.63	5990.99	6857.7	7848.84	8801.87	9631.89	10362.3	10940.1	11463.7	11837	12179.6	12474.2	12707.2	12908.3	13101.6	13237.5	13374.8	13496.2	13576.5	13677.6	13740.4	13805.5	13884.1	13888	13930.8	13965	14003.9
A_A_116	4542.62	4569.46	4582.87	4601.72	4603.96	4601.18	4611.78	4614.17	4617.81	4616.92	4624.2	4629.51	4637.86	4648.53	4683.29	4728.61	4822.71	4996.42	5335.36	5895.64	6662.36	7495.06	8265.82	8963.16	9535.58	10000.2	10433	10735.6	11005.4	11230.5	11453.7	11598.5	11750.6	11863.9	11968	12072.8	12142.2	12206.9	12124	12168.9	12228.7	12252.1	12294.8	12319.7	12353.3
A_A_117	4971.34	4987.68	5001.95	5018.9	5015.05	5026.51	5022.94	5027.93	5033.78	5034.53	5036.1	5047.74	5054.62	5068.11	5094.13	5147.08	5240.36	5427.17	5763.64	6326.93	7091.11	7939.87	8715.91	9368.68	9947.81	10390.6	10793.7	11098.7	11356	11589.2	11762.3	11930	12077.5	12171.6	12312.2	12379.3	12450.3	12508.3	12585.2	12633.2	12657.1	12685.6	12703.7	12735.3	12759.4
A_A_118	4395.39	4419.19	4431.11	4439.96	4443.1	4450.02	4460.8	4462.12	4465.44	4465.04	4469.18	4482.03	4486.92	4500.8	4532.17	4591.51	4696.92	4909.25	5304.42	5956.63	6841.75	7808.2	8707.16	9485.3	10123	10662.3	11107.1	11434	11730.4	11971.2	12193.1	12341	12498.3	12613	12736.4	12823.9	12890.2	12959.2	13010.7	13065.8	13127.8	13125	13157.4	13191	13218.8
A_A_119	4470.54	4504.08	4515.29	4522.35	4536.55	4537.88	4535.16	4543.62	4549.12	4550.97	4556.82	4564.6	4569.53	4587.08	4616.35	4662.63	4759.01	4949.78	5310.55	5913.52	6743.04	7658.11	8512.61	9255.28	9872.59	10370	10802.8	11142.5	11417.6	11657.5	11848.9	12035.7	12171.6	12298.7	12400.6	12496.8	12569.7	12626.8	12720.7	12771.5	12807.3	12823.4	12864	12890.9	12913.5
A_A_120	4407.91	4418.37	4433.32	4440.03	4444.7	4455.73	4450.66	4455.69	4458.37	4464.61	4466.08	4471.89	4481.1	4503.26	4533.84	4592.65	4717.37	4940.75	5360.16	6029.57	6948.73	7915.53	8804.23	9568.73	10201.8	10702.1	11150.5	11472.7	11756	12002.7	12204.3	12360.9	12506.9	12604.4	12752	12840.9	12891.2	12970.9	13018.6	13073.3	13117.1	13133.4	13159.7	13180.1	13206.2
A_A_121	4354.99	4384.65	4401.77	4411.3	4418.69	4428.75	4432.14	4441.46	4441.49	4444.7	4450.34	4452.98	4464.72	4469.86	4492.13	4531.84	4612.96	4759.48	5040.96	5510.39	6137.9	6827.29	7504.2	8093.6	8602.25	9015.48	9409.33	9690.95	9932.47	10167.3	10349.5	10505.1	10660.1	10763.4	10892.9	10985.3	11046.8	11124.9	11187.1	11246.7	11315.4	11324.9	11382.4	11419.6	11459.1
A_A_122	4594.08	4623.05	4635.9	4650.64	4654.78	4660.67	4671.26	4671.55	4677.26	4682.18	4681.01	4690.28	4691.89	4708.84	4730.96	4780.6	4868.35	5037	5371.22	5900.21	6619.25	7401.53	8150.98	8806.12	9352.38	9809.61	10220.9	10527.6	10792.3	11018.5	11220.1	11381.2	11529.1	11640.9	11743.8	11840.5	11924	11995.1	12074	12135	12192.4	12193.5	12256	12281.3	12322.8
A_A_123	4546.15	4575.81	4585.76	4591.15	4598.11	4608.71	4613.42	4620.31	4623.41	4629.98	4631.51	4642.36	4651.74	4671.8	4696.81	4752.8	4860.29	5058.73	5434.7	6061.15	6922.22	7874.82	8768.51	9539.72	10196	10714.6	11196.2	11533.5	11801.6	12059.7	12256.1	12430.5	12597.6	12701.8	12832.9	12927.1	13000.6	13082.4	13148.4	13194.1	13259.3	13239.6	13281	13312.8	13352.4
A_A_124	4474.57	4508.83	4518.53	4530.81	4543.91	4550.62	4553.08	4557.32	4561.89	4563.82	4571.85	4584.44	4586.16	4604.53	4629.87	4678.87	4777.93	4960.02	5310.38	5889.82	6690.23	7558.01	8377.4	9097.87	9704.94	10187.9	10617.1	10946.1	11219.2	11463	11667	11813.5	11989.1	12087.9	12226.6	12319.2	12378.5	12464.3	12509.3	12564.6	12624.2	12641.1	12684.2	12717.9	12748.2
A_A_125	4553.82	4571.63	4585.34	4592.22	4602.96	4609.82	4614.99	4617.77	4622.45	4631.51	4635.72	4643.47	4645.36	4663.23	4682.22	4724.43	4817.96	4985.75	5304.45	5857.49	6645.23	7547.34	8409.84	9188.44	9837.73	10367.9	10843.1	11203.4	11508.4	11760.9	11989.9	12180.6	12348.3	12474.4	12601.6	12692.4	12791.8	12853.9	12934.7	13001.6	13055.7	13057	13102.1	13121.6	13166
A_A_126	4549.15	4560.32	4575.74	4590.22	4590.15	4593.51	4604.96	4607.64	4613.85	4613.6	4617.63	4628.87	4642.4	4659.95	4678.65	4727.93	4820.07	4998.92	5336.57	5903.13	6689.34	7568.68	8411.34	9144.16	9792.76	10298	10767.2	11109	11413.8	11676.2	11881.1	12079	12247	12356.1	12502.4	12589.5	12673.9	12767.2	12831.2	12896.8	12963.8	12981.1	13022.4	13046.6	13090.1
A_A_127	4690.39	4713.52	4723.04	4736.64	4740.14	4754.27	4760.01	4757.23	4762.22	4765.72	4764.29	4773.61	4778.46	4785.85	4822.32	4871.7	4957.6	5144.59	5482.34	6043.48	6786.69	7624.88	8399.6	9088.52	9669.37	10142.4	10556.7	10883.4	11129.5	11377.3	11578.4	11748	11878.4	12001.8	12112.5	12189.6	12290.3	12333.1	12370.6	12460.1	12493.1	12511.9	12564.1	12584.9	12613.6
A_A_128	4504.22	4526.06	4535.23	4540.55	4548.94	4559	4559.78	4567.46	4565.1	4577.24	4581.55	4580.41	4590.9	4602.82	4627.76	4676.94	4767.9	4941.5	5260.81	5805.07	6531.97	7309.25	8046.25	8706.45	9235.26	9668.62	10057	10349.3	10592.3	10814.3	10980.6	11123.5	11266.3	11354.5	11465	11541.6	11608.9	11657.5	11743.4	11767.1	11822.9	11825	11853	11880.6	11902
A_A_129	4606.42	4626.02	4645.21	4648.75	4652.67	4661.17	4664.41	4663.27	4674.16	4669.09	4678.15	4681.83	4689.61	4703.81	4723.83	4768.86	4846.33	5014.16	5291.89	5792.23	6478.41	7203.66	7897.3	8497.09	9002.81	9396.77	9772.57	10032.2	10260.8	10466.1	10625.8	10763.2	10894.7	10978.5	11079.8	11152.2	11201.2	11298.5	11320.8	11386.7	11439	11430	11468.8	11496.9	11519.3
A_A_130	4570.85	4589.76	4597.54	4612.53	4619.2	4622.88	4627.94	4632.51	4630.98	4642.54	4640.18	4650.6	4657.45	4671.73	4697.1	4739.78	4831.81	4997.17	5321.44	5838.69	6557.66	7346.29	8071.62	8707.41	9253.07	9685.07	10074.2	10378.2	10609.3	10818.2	11003	11134.1	11264.7	11377	11486.4	11566	11628.3	11666.2	11746.4	11793.6	11836.6	11855.7	11887.5	11910.7	11942.6
A_A_131	4643.57	4650.07	4663.09	4676.62	4679.47	4682.72	4687	4687.86	4700.7	4695.78	4703.56	4701.88	4710.09	4729.07	4750.48	4791.49	4882.63	5048.24	5355.45	5890.11	6620.43	7432.86	8224.53	8930.23	9507.93	9971.87	10403	10694.5	10988.8	11237.2	11419.7	11597.8	11761.2	11852	11982.3	12071.4	12122.8	12224.3	12290.3	12336	12392.5	12404.8	12439.4	12482	12503.4
A_A_132	4572.31	4597.25	4607.92	4616.06	4628.19	4629.91	4641.65	4642.5	4636.4	4650.35	4647.43	4653.49	4658.77	4674.23	4692.53	4728.15	4807.08	4951.42	5223.77	5676.79	6305.16	7006.9	7664.39	8221.24	8730.72	9126.57	9466.43	9742.91	9964.23	10153.4	10330.9	10457.4	10577.3	10672.4	10770.7	10842.3	10909.5	10960.7	11016.3	11056.4	11107.5	11123.6	11152.1	11173.8	11207.4
A_A_133	4491.13	4507.36	4520	4524.46	4527.53	4539.41	4545.08	4544.66	4540.84	4555.75	4562.28	4566.39	4563.35	4581.41	4605.5	4649.28	4735.28	4884.87	5186.34	5688.85	6373.99	7135.25	7843.49	8461.12	8986.18	9422.11	9798.33	10072.8	10306.6	10517	10667.1	10836.2	10961.6	11055	11170.4	11259.3	11318	11376.3	11430.6	11472.9	11522.2	11527.4	11566.8	11587.3	11626.3
A_A_134	4458.9	4471.25	4487.27	4501.08	4506.76	4507.76	4508.94	4515.93	4522.17	4524.21	4526.06	4530.74	4539.44	4536.2	4564.28	4600.89	4667.12	4797.2	5040.46	5448.41	6018.68	6632.39	7222.82	7721.19	8169.5	8512.5	8833.63	9065.51	9264.91	9438.63	9571.34	9689.85	9821.74	9907.56	9979.54	10040	10116.2	10176.4	10216.1	10244.2	10312.8	10326.4	10343.5	10368.5	10395.6
A_A_135	4652.57	4677.37	4680.29	4691.03	4690.36	4702.63	4705.27	4708.88	4715.19	4714.09	4714.12	4716.48	4728.4	4736.46	4760.87	4789.99	4856.79	4983.54	5228.23	5635.46	6208.1	6852.06	7460.84	8005.99	8481	8859.07	9217.53	9475.53	9700.3	9898.17	10059.9	10183.2	10319.5	10406.8	10519.8	10569.7	10666.5	10724.4	10781.3	10817.4	10877.9	10869.8	10937.1	10950.5	10989.7
A_A_136	4740.49	4764.26	4775.39	4777.6	4793.73	4796.34	4806.3	4801.58	4806.37	4808.08	4810.29	4814.68	4824.92	4835.45	4852.61	4895.11	4977.62	5122.64	5415.68	5896.46	6559.91	7291.62	7985.66	8615.63	9134.77	9540.12	9934.33	10197.3	10448.1	10668	10842.2	10944.3	11133.2	11201.8	11316.9	11396.5	11452.7	11532	11604	11650.5	11655.6	11688.2	11733.2	11766	11805.1
A_A_137	4508.43	4534.95	4548.94	4554.15	4564.64	4564.39	4565.46	4571.35	4577.41	4575.59	4577.73	4591.69	4602.75	4609.24	4635.83	4666.45	4754.94	4906.78	5198.93	5697.59	6364.5	7101.1	7786.43	8402.49	8926.59	9342.74	9732.39	9997.59	10243	10454.1	10622.6	10739.2	10918	11011.6	11104.7	11187.5	11264.5	11334	11370.9	11434.9	11453.9	11512	11550.9	11550.5	11593.7
A_A_138	4393.81	4417.33	4431.07	4442.03	4435.39	4455.66	4457.44	4461.76	4461.87	4469.18	4465.97	4470.79	4482.1	4503.01	4517.11	4557.47	4639.97	4782.35	5076.36	5535.3	6211.24	6913.19	7608.72	8201.55	8689.96	9119.32	9494.69	9772.06	10007.6	10208.1	10378	10523.6	10637.6	10732.5	10858.1	10937.9	10992.2	11065.8	11140.7	11173.7	11233.9	11208	11250.7	11304.7	11329
A_A_139	4401.45	4415.62	4435.57	4441.6	4441.17	4434.89	4444.06	4447.13	4460.37	4450.8	4458.8	4470	4476.85	4480.78	4502.15	4553.83	4641.97	4815.82	5122.25	5626.51	6311.3	7029.38	7754.63	8367.51	8846.87	9287.54	9644.78	9918.34	10144.6	10353.6	10530	10678.5	10803.5	10914.5	10990.7	11069.4	11102.3	11201.3	11212.5	11309.4	11334.1	11360.7	11401.3	11375.9	11453.1
A_A_140	4458.08	4483.06	4489.67	4500.69	4512.22	4514.72	4520.57	4518.61	4513.79	4537.59	4521.46	4537.52	4543.87	4561.86	4591.69	4616.13	4705.91	4866.07	5160.36	5634.68	6321.14	7092.15	7805.45	8430.32	8975.66	9387.99	9802.51	10084.6	10315.3	10528.4	10702.9	10856.3	10936	11047.8	11177.7	11300.9	11336.3	11403.7	11460	11521.5	11542.6	11589.2	11605.4	11639.2	11685.8
A_A_141	4311.06	4327.09	4337.68	4347.18	4358.1	4362.66	4368.37	4370.44	4369.62	4377.12	4377.97	4390.57	4402.63	4414.66	4428.18	4474.75	4559.29	4714.87	5022.15	5515.81	6246.71	7032.45	7785.68	8487.95	9059.44	9513.25	9899.25	10239.8	10525.2	10777.7	10967.8	11107.6	11295.2	11349.8	11498.8	11585.5	11668.9	11707	11825.2	11876.4	11906.9	11914.6	11924.7	12006.9	12024.6
A_A_142	4154.73	4187.2	4206.72	4209.15	4215.93	4228.28	4219.93	4230.27	4235.16	4225.46	4230.45	4242.66	4248.83	4256.39	4294.04	4342.89	4425.79	4613.81	4927.94	5485.37	6222.51	7066.92	7797.56	8521.82	9045.1	9509.64	9865.24	10170.8	10449.5	10635.8	10842	10992.9	11071.1	11227.5	11271.6	11353.1	11425.1	11463.8	11520	11548.6	11620.5	11648.5	11642.3	11647.9	11709.6
A_A_143	4327.8	4351.24	4373.01	4374.47	4378.97	4398.42	4408.34	4404.59	4407.59	4422.29	4424.4	4427.04	4438.99	4454.09	4479.67	4511.47	4613.81	4794.56	5113.47	5654.98	6397.97	7183.43	7936.02	8552	9107.83	9532.37	9905.42	10186.5	10418.5	10644.7	10759.6	10928.9	11039.1	11154.9	11287.6	11343.7	11364.1	11462.5	11482.8	11557.1	11585.5	11591.5	11640.9	11641.4	11678.9
A_A_144	4326.01	4355.88	4372.16	4386.36	4397.53	4393.21	4403.16	4409.87	4412.73	4413.01	4420.9	4425.75	4437.67	4446.63	4476.43	4523.71	4613.85	4789.95	5134.95	5703.59	6487.97	7371.74	8204.01	8907.53	9505.15	9986.6	10408	10718.4	10974.6	11201.1	11406.5	11555.6	11703	11805	11910.8	11999.3	12085.2	12137.7	12195.2	12245.2	12309.9	12302.4	12336.9	12369	12393.5
A_A_145	4433.07	4456.19	4467.58	4479.6	4484.03	4490.24	4490.84	4497.27	4502.23	4503.44	4507.72	4513.07	4520.14	4535.66	4562.78	4607.53	4699.49	4874.24	5207.39	5766.03	6548.71	7426.41	8258.75	8982.83	9604.71	10085.9	10543.3	10878.8	11157	11411.8	11607.8	11785	11952.5	12060.7	12198.5	12295.4	12363.7	12440.5	12503.8	12562.1	12632.9	12641.8	12689.9	12725.2	12770.4
A_A_146	4716.05	4735.57	4754.98	4769.29	4775.86	4785.56	4790.67	4790.88	4798.77	4805.19	4811.08	4817.04	4824.82	4837.41	4866.67	4913.49	5008.31	5193.62	5556.89	6143.83	6965.15	7870.14	8727.61	9475.81	10119.7	10623.4	11088.7	11448.5	11732.8	12006.8	12223.8	12398.3	12573.4	12689.9	12825.4	12928.3	13005.8	13090.8	13163.1	13235.6	13305.9	13315.5	13376.8	13408.7	13453.9
A_A_147	4522.67	4550.94	4566.85	4571.74	4576.81	4586.8	4589.9	4598.79	4597.61	4602.96	4604.25	4614.85	4621.66	4636.69	4660.77	4717.08	4821.71	5013.8	5382.92	5992.74	6821.98	7738.22	8593.44	9356.05	9998.99	10521.3	10986.6	11344	11646	11919.8	12135.7	12317.6	12503.1	12622.4	12759.9	12879.4	12954.8	13043.1	13107.3	13187.8	13256.7	13267.5	13320.3	13363.2	13407.4
A_A_148	4504.65	4536.77	4549.19	4564.82	4572.17	4582.98	4589.65	4592.44	4592.37	4599.04	4604.71	4612.21	4620.63	4640.68	4667.62	4717.4	4808.47	5008.66	5370.9	5972.97	6782.12	7662.07	8493.34	9220.16	9836.66	10322.9	10771.7	11103.8	11393.8	11642.6	11850.1	12020.7	12187.2	12305	12433.1	12527.2	12607.7	12681.5	12741.5	12817.6	12878	12888.3	12927.5	12964.9	13009.1
A_A_149	4652.14	4673.98	4690.86	4698.21	4709.63	4707.7	4717.73	4719.37	4728.4	4731.29	4739.74	4743.56	4757.55	4768.15	4794.2	4843.62	4938.11	5125.14	5471.67	6062.22	6902.13	7839.6	8743.6	9532.41	10212	10746.3	11232.5	11602.2	11904.2	12185.5	12408.2	12598	12775.7	12896.6	13040.8	13132	13221.8	13304.9	13381.1	13443.5	13504.6	13523	13568.3	13594	13636.6
A_A_150	4924.66	4944.75	4961.56	4968.02	4975.73	4979.51	4977.08	4991.28	4988.54	4994.85	4996.99	5002.42	5008.88	5027.75	5051.2	5095.48	5181.23	5351.91	5665.76	6207.81	6940.24	7743.43	8514.18	9188.08	9759.15	10218.4	10628.3	10941.4	11197.6	11440.4	11632.4	11786.6	11936.8	12043	12167.7	12256.3	12327.8	12396.3	12468.7	12521.7	12583.7	12596.8	12633.1	12668.7	12699
A_A_151	5145.73	5164.11	5175.24	5182.63	5182.16	5190.58	5194.54	5199.75	5201.79	5204.29	5214.56	5210.14	5224.16	5237.12	5258.21	5302.63	5398.77	5574.66	5904.78	6420.03	7075.09	7768.51	8406.06	8959.84	9423.36	9792.91	10127.3	10378.7	10598.3	10801.4	10942.6	11080.7	11202.6	11297.8	11396.4	11458.1	11521.6	11588.1	11648.2	11695.2	11754.2	11760.8	11793.4	11825.9	11863.3
A_A_152	4894.22	4918.2	4933.26	4941.36	4948.14	4951.82	4954.82	4962.59	4960.56	4967.91	4975.37	4976.69	4989.57	5005.49	5023.4	5075.68	5161.71	5336.39	5670.36	6222.12	6970.43	7787.18	8556.11	9228.26	9802.4	10262.2	10660.4	10972.8	11238.2	11460.9	11648	11808.3	11953.3	12057.4	12172.5	12269.6	12334.3	12405.2	12461.6	12513.4	12563.5	12584.8	12623.4	12640.2	12670.1
A_A_153	4697.74	4709.95	4733.18	4739.39	4747.88	4755.48	4764.01	4761.9	4770.72	4775.78	4783.6	4786.6	4796.45	4815.11	4844.69	4890.23	4992.21	5184.69	5547.82	6142.26	6960.72	7844.13	8667.23	9385.92	9987.67	10461.6	10885.1	11201	11466.9	11712.7	11892.6	12049.7	12203.3	12305.8	12415	12505.2	12576.7	12640.1	12701.6	12759.5	12814.3	12805.3	12847.4	12877.7	12909
A_A_154	4828.6	4853.08	4862.28	4877.88	4884.59	4890.12	4892.65	4897.97	4903.11	4908.42	4912.38	4919.17	4929.8	4940.86	4969.77	5011.2	5107.44	5269.84	5588.07	6118.67	6844.67	7623.6	8363.23	8994.67	9552.78	9980.11	10371.9	10664.8	10907.8	11132.2	11310.5	11458	11608.9	11704.7	11828.4	11904.5	11960.9	12049.7	12106.7	12154.4	12222.3	12233.9	12267.6	12295.8	12333.4
A_A_155	4596.65	4619.59	4633.22	4640.33	4649	4654.78	4663.84	4669.12	4672.73	4676.76	4684.43	4695.14	4696.42	4707.88	4733.43	4780.1	4870.39	5044.67	5363.72	5893	6630.74	7426.91	8183.1	8827.38	9382.32	9822.49	10204.9	10494.8	10749.8	10967.3	11140.4	11298.4	11440.9	11536.2	11632.8	11730.4	11794.6	11852.6	11909	11965.2	12020	12023	12073.7	12083.1	12113.7
A_A_156	4604.32	4621.91	4635.86	4641.43	4650	4653.17	4658.49	4657.31	4663.23	4671.91	4672.87	4678.72	4683.43	4694.17	4718.23	4759.05	4833.74	4982.54	5263.17	5729.96	6365.57	7057.46	7700.57	8265.53	8743.74	9127.6	9465.93	9731.35	9949.2	10145.5	10303.7	10439.2	10577.6	10655	10758	10830	10896.6	10968.8	11012.3	11061.9	11111	11133.4	11152.6	11181.7	11217.2
A_A_157	4546.33	4569.81	4585.26	4587.98	4597.22	4598.43	4602.79	4608.89	4608.24	4614.85	4619.56	4621.7	4628.09	4643.22	4664.38	4705.38	4789.95	4948.11	5250.32	5745.3	6425.2	7157.66	7859.69	8469.72	8988.72	9410.65	9788.55	10061.2	10310.7	10525.3	10689.5	10838.9	10981	11064	11184.2	11273.6	11345.1	11406.7	11470.7	11517.1	11565.8	11581	11617.8	11650.5	11681
A_A_158	4698.31	4717.62	4728.93	4735.89	4739.92	4747.84	4755.44	4753.95	4764.22	4760.76	4765.61	4770.22	4775.36	4786.21	4814.4	4851.94	4946.43	5107.15	5416.75	5874.48	6418.21	6985.52	7500.59	7939.12	8309.39	8605.5	8863.21	9080.42	9244.47	9403.34	9529.27	9634.75	9739.31	9812.42	9893.46	9958.84	9997.06	10060.2	10094.9	10143.4	10183.1	10194	10229.5	10262.6	10288.5
A_A_159	4608.49	4627.87	4645.64	4657.42	4663.38	4667.16	4674.98	4675.65	4675.12	4678.22	4682.54	4692.85	4697.17	4702.1	4725.97	4766.86	4848.97	5001.56	5289.68	5770.53	6409.39	7112.7	7769.12	8333.9	8820.29	9205.82	9558.42	9822.09	10039.4	10249.2	10413.2	10539.7	10679.6	10768.6	10870.8	10949.3	11010.1	11076.1	11134.9	11172.6	11233.9	11242.7	11273.6	11304.2	11340.2
A_A_160	4749.41	4778.21	4780.99	4791.56	4798.69	4799.37	4813	4815.07	4818.43	4816.32	4820.78	4826.53	4836.77	4854.51	4868.96	4912.28	4993.5	5166.53	5474.38	5966.9	6658.83	7402.53	8107.02	8715.51	9236.62	9637.07	10012.4	10292.2	10523.3	10737.4	10908.4	11056.4	11183.4	11277.1	11390.4	11476.8	11540.3	11598.2	11652.9	11711.9	11768.4	11774.7	11825.8	11842.1	11883.3
A_A_161	4731.71	4746.27	4759.05	4768.43	4770.43	4783.07	4787.92	4787.63	4791.49	4793.06	4797.16	4802.01	4814.82	4825.14	4848.65	4895.9	4976.94	5130.49	5439.2	5941.53	6609.76	7347.11	8043.21	8641.43	9150.05	9547.72	9914.09	10201	10431.5	10642.7	10803	10950.3	11095.6	11180.4	11293.5	11373.7	11436.3	11503.1	11554.7	11611.1	11668.6	11680.2	11723.9	11744.7	11783.1
A_A_162	4575.59	4599.89	4614.31	4621.23	4631.76	4634.08	4639.01	4643.93	4643.18	4647.78	4655.85	4657.85	4663.06	4673.62	4702.27	4746.56	4838.13	5009.23	5334.71	5868.16	6587.24	7362.71	8086.07	8712.73	9252.46	9663.44	10056.9	10318.8	10555.6	10776.3	10945.8	11091.1	11223.5	11309	11419.4	11499.6	11569.5	11639.4	11688.2	11736.7	11788.8	11800.5	11835.5	11859.8	11910.6
A_A_163	4504.12	4529.74	4546.37	4555.86	4564.46	4571.03	4574.81	4576.74	4585.55	4587.05	4592.22	4598.65	4617.99	4626.66	4652.39	4698.46	4798.59	4984.15	5333.25	5913.8	6725.81	7623.88	8479.53	9220.59	9847.86	10359.1	10808.5	11167.6	11432.3	11696.8	11896.2	12063.9	12225.1	12341.5	12477.9	12573.6	12649	12722.4	12790.1	12853.3	12920.8	12912.4	12964.3	13000.6	13021
A_A_164	4573.2	4597.61	4606.67	4612.24	4626.12	4635.65	4634.12	4642.93	4643.39	4651.92	4651.6	4656.92	4668.59	4682.68	4706.24	4760.76	4872.38	5072.07	5443.3	6034.42	6786.72	7570.68	8279.7	8882.09	9389.21	9806.04	10150	10422.2	10642.4	10842	11002.9	11139.4	11270.9	11353.9	11458.1	11541.8	11596.7	11653	11701.2	11763.5	11805.8	11813.4	11853.5	11865.7	11906.9
A_A_165	4542.08	4560.36	4574.99	4587.55	4591.58	4593.94	4596.15	4601.32	4598.08	4607.42	4614.56	4621.84	4626.41	4647	4670.55	4724.22	4829.24	5030.32	5402.44	6015.11	6828.04	7706.42	8529.99	9223.09	9811.43	10273.8	10696.4	11007.1	11271.1	11503.4	11672.6	11832.4	11995.2	12085.7	12188.1	12280.1	12341.6	12415.4	12474.1	12507.2	12569.5	12559.6	12609.6	12631.1	12649.6
A_A_166	4477.57	4497.77	4505.44	4517.36	4519.21	4533.17	4533.13	4531.34	4532.95	4540.37	4544.23	4543.87	4556.18	4574.81	4595.54	4645.07	4729.97	4911.21	5236.29	5783.3	6509.31	7322.46	8050.17	8686.82	9225.48	9654.45	10040.9	10327.2	10559.8	10773.1	10951.1	11103.9	11231.7	11325.2	11439.4	11531.9	11578.7	11643.5	11712.6	11757.3	11807.8	11817.3	11862.4	11881	11901.7
A_A_167	4473.21	4502.01	4520.14	4523.42	4531.24	4533.24	4537.88	4537.3	4545.12	4552.11	4553.72	4561.11	4572.88	4586.23	4618.13	4668.52	4769.65	4961.2	5331.93	5960.09	6848.99	7851.23	8801.69	9606.42	10318.2	10859.6	11351.3	11710.7	12006.8	12282.1	12482.2	12666	12847.6	12949.3	13084.8	13187.7	13261.6	13330.2	13380.4	13452.1	13501	13507.9	13538	13569.1	13598.1
A_A_168	4471.22	4499.69	4522.14	4529.85	4533.91	4535.38	4548.29	4544.37	4546.33	4553.68	4561.25	4565.21	4575.81	4591.51	4617.45	4666.55	4775.43	4966.59	5355.05	5970.19	6857.27	7815.72	8711.87	9476.99	10127.2	10644.3	11109.3	11456.4	11735.3	11988.2	12195.4	12362	12511.8	12616.7	12745	12828	12897.2	12971.9	13033.5	13080	13143.8	13133.8	13178.9	13207.3	13224.3
A_A_169	4388.64	4409.41	4431.57	4439.96	4441.74	4449.34	4448.16	4449.2	4454.76	4457.87	4468.29	4468.15	4472.47	4493.84	4522.6	4569.63	4670.3	4854.93	5216.56	5812.92	6612.26	7503.48	8356.06	9113.32	9755.69	10271	10765.2	11115.7	11443	11691.6	11946.9	12141.2	12317.7	12464.9	12610	12722.1	12803.9	12907.5	12978.9	13043.7	13131.7	13159.4	13201.7	13255.2	13303.9
A_A_170	4540.77	4562.96	4582.91	4591.83	4591.69	4598.08	4606.43	4606.21	4610.17	4619.02	4617.67	4627.16	4635.08	4645.93	4673.83	4718.37	4809.94	4994.17	5335.75	5909.77	6685.31	7535.85	8342.18	9024.36	9598.35	10075.6	10481.3	10796.4	11051.1	11304.1	11487.1	11642.5	11803.3	11900.4	12031.3	12126	12177	12254.8	12320.2	12376.5	12443.1	12449.8	12499	12528.2	12574
A_A_171	4572.13	4592.79	4604.21	4614.81	4622.23	4624.91	4626.34	4634.65	4629.34	4638.86	4635.9	4648.43	4658.77	4668.8	4684.47	4727.82	4815.72	4980.76	5289.79	5804.72	6500.17	7249.69	7967.56	8590.87	9106.94	9531.3	9914.98	10194.4	10435.2	10653.9	10839.4	10978.7	11115.2	11219.1	11329.3	11417.7	11489.3	11545.4	11613.2	11659.4	11717.8	11726.9	11761.8	11802.5	11840.8
A_A_172	4385.89	4405.63	4416.73	4429.07	4431.39	4431.39	4436.25	4439.85	4442.92	4449.59	4456.3	4460.44	4460.94	4483.42	4506.33	4544.91	4633.62	4795.66	5105.94	5615.3	6301.8	7056.35	7747.92	8362.13	8888.66	9287.97	9682	9977.22	10218.1	10437.4	10623.8	10783.7	10924.2	11022.4	11142.7	11224.6	11288.2	11364.2	11419.1	11477.9	11546.7	11563	11596.9	11641.3	11671.5
A_A_173	4479.92	4495.45	4509.76	4519.03	4521.35	4524.03	4527.63	4530.81	4538.55	4537.48	4542.94	4545.94	4555.68	4563.28	4577.49	4626.77	4696.14	4850.97	5127.38	5597.85	6269.83	7017.39	7739.32	8370.55	8927.7	9373.25	9771.17	10069.8	10334.6	10575.9	10766.4	10925.3	11087.2	11200.4	11330.2	11424.3	11501.4	11581.7	11658.6	11721.1	11784.9	11807.6	11851.9	11890.9	11933.7
A_A_174	4853.54	4874.06	4881.16	4888.76	4892.26	4901	4902.18	4902.5	4909.75	4914.38	4916.99	4918.31	4925.05	4930.16	4957.03	4984.86	5069.43	5217.77	5492.33	5948.38	6574.79	7236.31	7890.59	8459.3	8926.98	9322.97	9674.29	9949.17	10177.9	10380.7	10556.9	10690.9	10829.6	10923.1	11029.6	11120.2	11200.7	11242.6	11307.1	11367.7	11429.4	11433.5	11471.7	11499.5	11546
A_A_175	4596.22	4610.46	4624.34	4634.3	4634.15	4643	4648.1	4648.25	4658.1	4653.57	4660.49	4654.39	4669.44	4677.33	4702.27	4741.49	4813.47	4960.52	5229.34	5697.27	6368.78	7114.16	7823.18	8457.87	9004.52	9441.84	9850.04	10137.9	10391	10632.9	10802.9	10985.3	11127.4	11233.8	11365.1	11461.9	11499.1	11595.2	11659.2	11714.6	11762.5	11787	11850.4	11865.8	11906.2
A_A_176	4550.51	4567.03	4576.52	4584.73	4593.26	4596.58	4604.36	4606.25	4606.25	4603.71	4612.38	4617.99	4629.94	4631.26	4655.6	4700.85	4775.21	4928.12	5199.82	5683.64	6321.32	7018.85	7676.45	8251.5	8743.13	9119.54	9481.38	9758.47	9972.22	10167.3	10327.2	10475.6	10612	10693.3	10800.3	10878	10926.1	10999.8	11062.7	11117.1	11170.2	11176.3	11190.8	11239.4	11281.3
A_A_177	4426.04	4445.92	4446.63	4457.26	4462.08	4465.76	4475.39	4476.93	4472.97	4477.21	4483.53	4482.81	4482.99	4505.97	4527.85	4563.96	4637.72	4794.09	5082.28	5556.74	6196.6	6917.11	7592.38	8174.39	8673.55	9085.35	9442.23	9709.15	9946.81	10166.3	10340.5	10487.9	10622.6	10724.6	10832.8	10919.1	10980.7	11031.5	11102.6	11158.1	11216.9	11225.2	11286.5	11306	11335.8
A_A_178	4427.72	4440.42	4451.23	4465.47	4466.83	4472.61	4467.79	4479.17	4482.71	4481.89	4487.34	4491.91	4500.91	4513.79	4534.16	4583.41	4667.27	4837.56	5143.44	5663.8	6372.89	7127.26	7838.67	8461.22	8993.64	9407.73	9791.02	10065.6	10325.6	10526.7	10700.6	10839.6	10982.7	11083.4	11199.4	11280	11324.5	11413.3	11466.8	11500.1	11579.4	11584.3	11595.6	11648	11679.4
A_A_179	4448.66	4470.72	4483.03	4485.74	4485.03	4491.66	4494.02	4501.51	4493.2	4495.8	4505.44	4500.98	4521.21	4523.56	4550.51	4585.01	4662.56	4814.29	5105.76	5587.25	6237.93	6960.22	7640.09	8233.95	8726.83	9131.78	9498.61	9736.63	9988.81	10205	10383.8	10526	10654.5	10736	10844.1	10928.1	11001.9	11053.1	11121.1	11178.8	11220.7	11230.7	11269.6	11307.1	11336.6
A_A_180	4542.66	4573.74	4579.95	4582.23	4590.37	4596.22	4603.07	4599.93	4609.74	4610.35	4609.14	4614.74	4620.27	4632.05	4651.42	4689.07	4768.25	4908.96	5187.73	5629.79	6229.47	6872.44	7488.75	8030.04	8486.67	8855.36	9183.27	9439.81	9663.16	9859.64	10011.2	10150.7	10278	10379.4	10475.5	10547	10619.2	10684.3	10738.1	10795.4	10849.8	10867.7	10902.8	10927.8	10961.8
A_A_181	4456.01	4467.29	4478.25	4485.92	4486.52	4491.84	4491.52	4502.23	4499.19	4507.86	4506.33	4514.86	4524.28	4535.63	4551.65	4590.55	4674.4	4828.67	5123.42	5615.91	6286.64	7013.89	7689.19	8302.75	8823.71	9229.59	9608.17	9889.15	10123.3	10336.5	10522.1	10672.5	10806.8	10889	11023.1	11106.5	11184.2	11247.1	11305.5	11360.5	11423.4	11428.8	11473.5	11513.6	11559.3
A_A_182	4580.52	4598.93	4607	4617.45	4617.31	4621.38	4636.76	4628.01	4630.37	4633.4	4639.65	4646.46	4645.29	4664.91	4682.51	4729.82	4821.43	4987.86	5313.52	5850.25	6587.67	7418.34	8215.39	8900.39	9488.62	9963.76	10375	10712.8	10958	11215.8	11426	11567.6	11742.9	11855	11984.4	12079.4	12152.5	12215.7	12300.2	12354.4	12410	12411.9	12479.1	12482.6	12540
A_A_183	4562.14	4585.48	4592.19	4599.54	4597.43	4605.36	4610.07	4608.85	4612.74	4613.17	4612.53	4622.31	4625.12	4644.5	4661.42	4700.81	4769.47	4912.92	5181.13	5618.09	6191.36	6796.5	7414.67	7933.34	8376.44	8740.28	9043.46	9297.71	9518.53	9708.47	9864.02	9976.4	10119.4	10211.6	10320.9	10388.5	10442.3	10531	10566.7	10628.1	10680.3	10697.4	10722.7	10752.9	10796.4
A_A_184	4441.63	4463.51	4470.54	4483.71	4486.85	4492.23	4495.41	4496.34	4499.41	4501.66	4509.79	4514.86	4522.03	4532.02	4555.32	4599.93	4684.29	4847.62	5137.41	5646.88	6307.58	7032.16	7710.28	8297.64	8793.84	9188.34	9538.76	9823.56	10028.6	10251.4	10422.8	10568	10681	10775.2	10876.8	10979	11026.4	11069	11149.9	11190.4	11226.5	11228.2	11307.3	11326.2	11356.1
A_A_185	4604.64	4622.45	4632.72	4641.5	4641.86	4647.61	4660.34	4641.22	4650.92	4660.74	4659.17	4661.2	4665.98	4681.9	4701.03	4735.42	4799.51	4954.85	5195.68	5623.08	6173.12	6755.18	7303.15	7779.9	8174.04	8502.8	8791.31	9012.94	9210.42	9364.08	9518.7	9629.33	9729.67	9808.75	9909.59	9969.97	10034.4	10090.2	10131.3	10189.8	10224.3	10232.5	10270	10283.7	10313.9
A_A_186	4337.11	4352.57	4363.48	4366.66	4376.87	4374.51	4377.44	4390.32	4391.17	4387.29	4394.53	4401.27	4412.66	4428.36	4442.2	4484.88	4566.42	4718.08	5004.95	5496.51	6153.57	6862.73	7547.77	8129.36	8639.54	9032.5	9381.82	9660.09	9882.37	10097.2	10256.9	10393.4	10534	10550.5	10740.1	10805	10847.4	10915.8	10984.3	11045.6	11088.9	11104.1	11133.5	11173	11209.3
A_A_187	4527.99	4554	4557.15	4575.49	4571.92	4579.59	4590.33	4583.91	4584.48	4594.33	4591.12	4596.97	4598.18	4615.24	4632.83	4681.61	4761.15	4929.94	5222.73	5702.66	6353.8	7046.44	7684.01	8240.69	8692.43	9034	9386.78	9600.89	9830.48	10012.1	10159.4	10274.5	10398.5	10472.5	10545	10642.3	10694.2	10728.6	10807.1	10830.4	10905.6	10895.6	10934.1	10967.5	10987.2
A_A_188	4348.85	4361.49	4375.22	4377.62	4390.96	4382.97	4380.86	4397.31	4391.89	4400.88	4395.78	4401.42	4415.12	4418.19	4449.91	4486.85	4559.89	4688.46	4948.53	5402.09	6026.07	6749.93	7404	8018.66	8516.79	8960.45	9262.38	9591.14	9829.84	10038.1	10195.4	10378.3	10530.9	10610.9	10763.5	10780.5	10864.1	10919.9	10967.2	11050	11100.2	11116.1	11111.5	11083.6	11214.6
A_A_189	4167.4	4198.98	4205.19	4220.5	4224.99	4223.99	4238.05	4233.63	4232.38	4236.73	4245.47	4256.5	4258.71	4278.34	4290.65	4337.79	4417.44	4578.56	4882.55	5384.6	6110.64	6917.83	7697.47	8359.91	8944.54	9364.9	9815.71	10081.4	10335.4	10622.4	10796.7	10946.2	11080.5	11184.8	11270.3	11428.6	11459.6	11513.8	11595.9	11617.9	11657.9	11709.8	11779.4	11812.7	11803.5
A_A_190	4326.59	4349	4360.17	4365.13	4370.87	4382.5	4368.59	4382.18	4392.21	4394.89	4395.28	4390.6	4390.07	4416.9	4440.13	4485.49	4550.97	4727.68	5013.02	5499.29	6168.95	6910.8	7551.87	8165.72	8581.16	9005.02	9277.51	9585.33	9802.04	9927.22	10102.2	10250.7	10327.5	10459.8	10547.7	10550.2	10682.3	10736.8	10733.5	10849	10862.4	10870.6	10849.3	10869.4	10885.1
A_A_191	4188.63	4217.68	4214.82	4240.69	4246.51	4237.55	4252.79	4252.15	4245.23	4255.82	4255.11	4263.75	4271.06	4282.94	4312.63	4347.28	4431.28	4583.23	4893.76	5391.06	6080.74	6821.69	7529.11	8079.22	8610.99	9019.12	9343.21	9605.67	9840.79	10052.5	10173.3	10328.1	10421.4	10534.3	10625.1	10692.5	10755.1	10798.1	10881.5	10894.3	10934.7	10954.1	10971.3	10985.6	11044.3
A_A_192	4189.77	4207.97	4224.35	4232.49	4241.62	4246.83	4244.19	4250.58	4255.04	4254.61	4259.75	4260.75	4270.35	4283.76	4302	4359.63	4456.55	4630.66	4970.69	5539.36	6325.43	7209.01	8022.7	8723.72	9296.35	9766.54	10180.3	10469.7	10718.7	10950	11117.7	11273.8	11403.9	11503.1	11606.5	11682.5	11741.5	11797.8	11842.8	11917	11946.5	11940.2	11967.7	12010.2	12014.5
A_A_193	4579.09	4604.71	4622.91	4631.83	4640.15	4649.28	4645.11	4648.1	4653.64	4656.85	4665.27	4671.91	4678.08	4700.92	4726.25	4769.04	4867.14	5047.02	5401.73	5969.54	6745.33	7588.91	8393.1	9095.41	9706.84	10178.8	10630.5	10973.9	11257.7	11497.7	11734.9	11901.3	12080.7	12188.6	12341.3	12431	12509.1	12606.7	12678.3	12733	12826.4	12831.2	12887.5	12926.1	12977.8
A_A_194	4578.7	4601.39	4614.31	4623.95	4628.91	4631.58	4633.58	4640	4641.75	4642.15	4653.28	4658.42	4662.06	4678.22	4708.91	4759.58	4866.75	5071.4	5457.11	6091.3	6960.08	7896.05	8773.79	9537.08	10175.3	10678.6	11140.7	11492.5	11785.5	12035.4	12259	12431.5	12600.3	12715.3	12859.3	12958.1	13027.1	13116.4	13181.6	13258.3	13327.7	13329.7	13381.5	13415.2	13454.5
A_A_195	4664.56	4688.61	4703.34	4709.95	4718.12	4721.62	4735.35	4736.39	4741.85	4746.99	4745.7	4752.45	4759.55	4776.89	4802.51	4845.44	4938.94	5119.54	5452.54	6003.37	6763.56	7592.45	8362.52	9031.57	9601.17	10041.6	10449.6	10751.9	11008	11251.8	11444.5	11596.5	11739.9	11838.8	11968.8	12057	12114.1	12189.2	12261.6	12312.6	12375.1	12377.6	12423.5	12456.1	12494.5
A_A_196	4620.7	4639.58	4652.39	4655.6	4661.74	4661.95	4665.98	4669.27	4668.98	4673.37	4673.01	4677.26	4687.14	4701.49	4717.08	4758.69	4841.48	4986.79	5277.4	5753.08	6395.73	7095	7742.78	8298.29	8779.43	9158.33	9493.33	9761.79	9973.65	10181.3	10331.5	10471	10606.5	10690.9	10788.4	10880.9	10944.3	11004.9	11058.7	11113.7	11165.1	11177.4	11218.6	11249.8	11285
A_A_197	4882.77	4900.68	4912.67	4918.92	4926.91	4929.26	4932.58	4937.29	4934.76	4941.93	4936.33	4948.39	4950.28	4966.45	4982.68	5032.07	5103.62	5253.89	5545.82	6019.97	6675.39	7389.51	8076.04	8674.62	9179.63	9578.12	9945.46	10218.9	10455.6	10661.8	10831.8	10976.7	11117.5	11212.4	11326.4	11403.1	11464.5	11530.9	11587.8	11634.7	11713.2	11714.9	11750.9	11785.1	11820.9
A_A_198	4725.4	4735.71	4754.16	4761.87	4763.44	4774.54	4776.21	4777.93	4778.43	4782.89	4783.6	4791.63	4802.87	4810.86	4833.88	4881.91	4975.16	5151.01	5474.85	6029.78	6769.95	7563.61	8311.71	8947.61	9495.44	9921.66	10317.1	10610.3	10851.2	11077.2	11257.8	11404.8	11551.2	11645.9	11767	11855.2	11917.7	11986.8	12050.1	12101.8	12164.2	12168.7	12225	12247.4	12281.7
A_A_199	5040.89	5060.01	5076.07	5076.86	5084.06	5086.46	5094.23	5097.05	5098.87	5098.87	5106.37	5109.15	5118.43	5133.92	5153.51	5204.32	5298.21	5475.81	5815.63	6357.76	7063.42	7824.29	8552.22	9168.85	9714.86	10153.3	10546.9	10850.5	11107.3	11346.2	11544.6	11694.8	11859.5	11967.5	12100.4	12199.8	12283	12356.2	12433	12494.2	12561.4	12584.6	12631.8	12678.7	12726.6
A_A_200	4671.98	4685.32	4696.64	4708.16	4709.41	4714.55	4721.44	4723.19	4725.61	4738.64	4737.39	4743.6	4746.31	4764.15	4792.02	4835.31	4937.69	5121.14	5474.81	6050.62	6818.09	7647.72	8422.08	9101.48	9685	10142.7	10561	10880	11152.4	11398.2	11601.3	11767.7	11933.7	12037.1	12171.2	12276	12345.4	12428.8	12492.1	12552.5	12643	12644.8	12693.1	12733.8	12777.3
A_A_201	4514.75	4539.12	4544.76	4549.15	4557.82	4561.36	4565.53	4566.85	4570.88	4578.56	4578.95	4582.12	4589.15	4603.93	4626.87	4670.05	4764.4	4932.69	5247.07	5770.92	6453.78	7187.32	7877.53	8468.04	8976.23	9382	9746.23	10031.1	10264.3	10488.5	10652.3	10801.3	10939.2	11036.3	11145.8	11240.8	11306	11372.4	11435.5	11492.6	11548	11562.2	11606.2	11645.7	11678.9
A_A_202	4600.14	4620.31	4632.01	4634.22	4640.86	4644.89	4646.5	4651.82	4653.71	4660.81	4669.05	4667.02	4676.3	4689.89	4706.81	4758.87	4847.33	5013.09	5335.28	5853.25	6565.12	7320.96	8036.54	8653.03	9168.89	9603.74	9970.44	10267.3	10505.2	10723.1	10904.6	11042.6	11204.5	11295.1	11409.1	11504.2	11573.7	11643.2	11702.1	11767.2	11829.1	11838.8	11870.9	11920.8	11954.8
A_A_203	4752.87	4768.29	4779.1	4791.2	4789.1	4796.87	4802.51	4803.65	4803.26	4807.44	4808.54	4817.39	4828.13	4836.84	4865.67	4910.32	5012.66	5198.4	5541.9	6113.39	6868.08	7656.93	8398.24	9021.51	9559.78	9972.9	10361.4	10647.5	10889.3	11110.7	11289.1	11440.2	11584.4	11680.2	11792	11873.9	11935	12014.9	12071.4	12140.6	12188.2	12203	12251	12267.4	12305.6
A_A_204	4569.74	4589.94	4606.89	4614.42	4618.49	4619.42	4621.59	4626.87	4623.41	4631.4	4635.15	4635.9	4647.89	4655.42	4684.43	4728.5	4807.62	4979.29	5300.1	5815.85	6504.06	7234.78	7934.91	8541.41	9054.23	9459.72	9832.23	10128.3	10367.6	10592.5	10769.2	10907.1	11057.8	11164.4	11278.7	11375	11452.7	11521.1	11582.3	11638.6	11706	11722.6	11766.3	11801.2	11845.4
A_A_205	4722.76	4744.1	4753.77	4760.08	4767.22	4774.04	4774.14	4777.5	4779.46	4783.35	4785.6	4790.56	4800.59	4804.12	4836.77	4879.41	4967.09	5136.81	5448.48	5969.4	6633.06	7358.25	8031.69	8605.17	9105.33	9504	9858.74	10129.5	10358.3	10570.7	10743.5	10889	11019.4	11120.9	11234.4	11320.9	11379.4	11453.5	11517.9	11561.2	11634.5	11641	11684.7	11722.7	11748.3
A_A_206	4733.36	4750.2	4763.29	4763.76	4778.25	4782.49	4782.92	4784.21	4787.06	4795.3	4790.63	4796.95	4802.26	4817.96	4841.52	4879.95	4970.44	5139.38	5452.9	5975.82	6670.5	7446.14	8156.98	8786.1	9318.66	9723.75	10116.2	10409.1	10651.2	10880	11051.6	11208.1	11349.4	11448.5	11566.5	11654.4	11718.5	11788.7	11860.8	11908.4	11981.2	11990.9	12030.2	12063.4	12098
A_A_207	4831.63	4843.09	4860.86	4861.04	4869.99	4868.14	4875.34	4874.7	4871.38	4877.88	4885.94	4880.41	4891.97	4905.64	4928.12	4965.56	5048.02	5204.07	5508.53	5996.84	6669.82	7406.74	8101.06	8697.28	9210.46	9625.83	9965.33	10239.9	10480	10691.4	10865	11003.9	11157.4	11250.5	11365.7	11460.4	11518.6	11591.5	11647	11697.4	11712.1	11696	11730.7	11769.1	11801.9
A_A_208	4948.64	4964.13	4979.4	4983.72	4993.85	5000.35	5001.49	5005.81	5008.59	5009.23	5012.69	5013.37	5023.97	5033.21	5063.15	5090.45	5165.75	5311.55	5595.32	6027.96	6638.45	7288.02	7902.08	8438.24	8897.61	9258.85	9598.39	9853.32	10062	10269.2	10417.5	10559.9	10686.2	10781.9	10888.1	10966.6	11016.6	11089.4	11155.5	11205.3	11252.7	11270	11302.9	11340.1	11376.3
A_A_209	4820.14	4838.38	4848.33	4855.72	4862.11	4864.07	4864.25	4872.7	4872.53	4880.48	4880.27	4887.48	4891.69	4902.64	4923.88	4953.74	5027.36	5174.03	5445.51	5886.61	6506.1	7197.35	7849.63	8406.8	8889.33	9275.55	9630.43	9895.86	10108	10310.2	10474	10602.2	10724.5	10818.7	10921	11009.2	11062.7	11136.1	11189.2	11229.1	11280.7	11297.5	11333	11361.8	11391.7
A_A_210	4687.29	4709.41	4713.16	4720.19	4725.9	4733.25	4735.03	4739.85	4739.49	4742.35	4749.38	4752.27	4759.48	4769.72	4797.8	4844.05	4926.84	5096.55	5411.83	5944.85	6658.29	7444.53	8177.53	8813.11	9356.31	9784.41	10175	10464.9	10712.3	10932.7	11106.4	11266.2	11410.5	11506.1	11626.5	11709.3	11768.2	11848.5	11900.3	11964.1	12021.3	12029.7	12058.9	12104.6	12130.9
A_A_211	4535.2	4553.61	4568.6	4577.45	4581.38	4582.16	4586.41	4590.62	4595.47	4594.15	4598.68	4605.36	4612.13	4626.52	4650.53	4688.64	4770.72	4922.23	5212.78	5690.52	6365.5	7101.5	7799.38	8394.35	8914.03	9311.38	9668.05	9955.98	10176.4	10383.4	10552	10689.2	10821.9	10907.5	11010.5	11102.8	11151.7	11222.3	11289.6	11323.8	11383.8	11405.3	11434.3	11453.8	11485.9
A_A_212	4546.94	4560.78	4574.49	4579.95	4582.2	4588.55	4586.23	4595.43	4595.61	4598.25	4599.64	4606.71	4618.56	4625.09	4647.11	4685.54	4772.32	4931.94	5231.12	5730.24	6415.32	7171.65	7868.97	8489.41	9005.63	9419.5	9790.12	10060.3	10285.7	10501.8	10680.2	10816	10946.8	11037.3	11133.8	11235.6	11301.6	11353.4	11419.8	11469.6	11513.6	11522.1	11555.9	11595.1	11625.6
A_A_213	4494.09	4516.39	4532.67	4538.16	4546.55	4544.76	4547.37	4555.47	4556.32	4558.46	4568.99	4567.92	4577.95	4590.26	4613.85	4663.13	4746.52	4919.77	5244.25	5787.84	6524.26	7334.41	8093.96	8748.81	9285.79	9727.78	10111.7	10392.2	10632.1	10846.2	11022.1	11171.1	11326.8	11401.8	11523.9	11601.9	11655.9	11733.3	11785	11836.7	11880	11897.7	11931.4	11954.4	11978.6
A_A_214	4495.48	4522.6	4529.74	4534.95	4544.8	4544.05	4546.65	4558.14	4558.71	4564.67	4566.1	4572.77	4583.62	4600.68	4625.41	4668.27	4759.62	4933.26	5251.07	5778.49	6483.87	7225.68	7912.86	8496.76	8981.9	9370.08	9710.51	9976.5	10202.7	10393.5	10553.1	10686.6	10798.6	10892.5	10985.3	11065.7	11124.5	11188.3	11233.9	11283.9	11329.4	11342.8	11386.8	11398.1	11433.1
A_A_215	4466.04	4490.81	4507.47	4515.89	4517.18	4523.92	4530.27	4527.45	4528.13	4525.53	4535.55	4539.8	4551.86	4559.25	4587.65	4637.72	4734.64	4928.12	5279.58	5877.26	6711.25	7626.31	8473.21	9191.26	9782.38	10270.7	10693.1	10996	11262.3	11496.4	11694.5	11833	11979.4	12092.2	12204	12279.1	12354	12413.5	12472.4	12528.5	12565.7	12584.8	12613	12632	12661.7
A_A_216	4567.92	4598.47	4608.21	4613.6	4611.35	4614.49	4623.73	4623.52	4624.12	4624.16	4623.23	4635.72	4640.9	4651.07	4676.8	4726.58	4823.32	5004.38	5346.67	5920.37	6728.13	7623.67	8462.01	9165.85	9762.29	10243.1	10650.9	10985.6	11243.1	11470	11666.7	11823.7	11978.1	12080.5	12196	12285.9	12344.3	12418.9	12489.4	12527.6	12587.3	12608.3	12643	12660.7	12695.2
A_A_217	4437.1	4461.01	4471.11	4482.74	4486.7	4496.41	4498.55	4497.23	4506.26	4512.68	4516.86	4526.67	4530.49	4549.54	4571.6	4629.01	4726.93	4922.81	5292.07	5898.75	6745.97	7664.6	8534.59	9283.11	9930.11	10444.1	10920.7	11281.3	11575.8	11855.2	12086.1	12273.2	12459.8	12583.2	12726.1	12839.3	12921.4	13009.7	13084.1	13161.4	13231.5	13260.6	13309.8	13361	13408.2
A_A_218	4461.83	4485.99	4498.87	4507.51	4514.64	4520	4520.68	4526.24	4527.99	4530.81	4537.37	4536.2	4545.98	4562.53	4583.8	4626.41	4717.94	4875.02	5186.69	5683.99	6396.72	7160.95	7878.21	8512.14	9047.42	9472.1	9865.35	10158.1	10399.2	10637.1	10806.8	10967.6	11111	11219.4	11325.8	11415.1	11484.9	11564.6	11619	11675.4	11748.6	11747.9	11798.8	11838.1	11866.9
A_A_219	4496.09	4508.54	4525.1	4530.92	4534.77	4538.66	4547.15	4547.54	4553.22	4554.65	4558.43	4565.64	4570.1	4583.23	4608.85	4641.5	4722.01	4876.91	5170.63	5652.77	6331.64	7076.34	7790.82	8407.48	8916.53	9338.53	9712.51	10006.2	10248.2	10476.9	10639.7	10784.9	10930.9	11024	11143.1	11227.8	11291.3	11368	11427.5	11487.5	11543.5	11564.3	11607.6	11625	11664.1
A_A_220	4396.31	4422.33	4429.11	4437.74	4441.21	4451.23	4452.7	4452.37	4460.23	4462.01	4461.87	4475.57	4476.53	4492.38	4508.01	4547.4	4633.19	4782.1	5057.84	5528.05	6173.8	6886.14	7545.59	8107.37	8611.71	8996.96	9338.82	9617.84	9829.48	10032.9	10213.3	10341.9	10487.9	10565	10677.5	10760.4	10815.7	10878.3	10936	10986.8	11031.8	11058.5	11083.7	11116.5	11154.1
A_A_221	4684.57	4699.53	4711.16	4720.51	4717.62	4727.72	4725.15	4734.71	4731.57	4734.71	4739.49	4747.34	4742.88	4758.62	4778.75	4815.89	4882.34	5018.08	5277.65	5710.58	6326.39	7008.04	7661.46	8245.37	8749.02	9151.37	9510.75	9788.12	10018.7	10221.5	10402.5	10560.3	10673.4	10784.4	10884	10989.8	11043.8	11121.4	11165.8	11226.2	11298.7	11290.5	11335.3	11362	11398.2
A_A_222	4711.27	4732.39	4735.46	4745.42	4751.8	4750.63	4759.08	4760.98	4760.4	4763.12	4766.79	4770.11	4778.5	4785.46	4814.65	4858.18	4937.79	5104.51	5414.08	5905.7	6566.12	7274.14	7940.19	8510.25	9014.05	9407.62	9763.11	10046.5	10273.4	10486.4	10653.7	10795.8	10950.7	11042	11161.2	11240.9	11270.2	11357.1	11432.2	11481	11539.6	11572.5	11611.5	11625	11680.8
A_A_223	4504.15	4519.21	4528.99	4530.52	4543.55	4547.33	4546.01	4550.01	4555.4	4554.72	4563.64	4567.85	4577.91	4599.32	4611.14	4647.68	4730.18	4892.44	5191.01	5681.89	6374.6	7115.88	7815.58	8446.95	8954.57	9374.18	9744.98	10027.4	10281.6	10485.2	10662.8	10810.1	10947.6	11049.1	11166	11247.2	11325.2	11380.9	11432.9	11498.4	11522.5	11556.3	11591.8	11641.7	11680.2
A_A_224	4460.05	4477.82	4487.2	4490.02	4499.55	4502.87	4504.3	4505.3	4513	4510.11	4514.61	4521.35	4526.1	4537.55	4562.93	4605.03	4680.08	4824.28	5098.34	5558.53	6193.89	6892.67	7543.74	8119.54	8607.07	8999.14	9357.2	9621.05	9847.82	10050.9	10232.2	10374.8	10486.4	10583.6	10679.6	10785.3	10849.1	10926.3	10969	11025.8	11083.1	11103.6	11117.9	11157.9	11179.4
A_A_225	4517.21	4535.23	4542.19	4551.72	4555.43	4554.4	4567.85	4572.02	4573.74	4581.52	4576.84	4583.62	4587.23	4599.39	4617.67	4660.88	4737	4883.27	5160.96	5626.86	6269.87	6977.39	7657.71	8227.45	8713.73	9114.61	9452.01	9734.81	9953.09	10154	10326	10462	10603.2	10683.2	10805.6	10872.7	10929.3	10976.1	11048.9	11084.4	11146.4	11153	11204.8	11224.6	11261.8
A_A_226	4469.64	4485.92	4502.48	4498.55	4504.05	4508.79	4518.75	4517.21	4512.97	4516.57	4522.96	4531.84	4535.27	4542.41	4564.07	4604.39	4684.75	4834.88	5113.22	5580.72	6209.99	6907.66	7552.48	8120.22	8604.25	8990.75	9322.72	9589.86	9819.42	10017.5	10191.2	10302.3	10454	10545.2	10600.8	10734.5	10789.4	10853.5	10917.2	10980.9	11007.3	11021.6	11056.3	11109.3	11139.3
A_A_227	4471.89	4482.53	4502.37	4507.97	4508.97	4513.57	4519.43	4520.64	4524.39	4522.1	4530.34	4531.88	4533.17	4551.04	4553.43	4602.36	4665.23	4794.2	5041.85	5460	6049.51	6707.07	7335.66	7880.6	8334.44	8708.7	9059.94	9316.19	9521.02	9716.97	9883.62	10007.2	10147.6	10238	10333.7	10410.1	10470.7	10541.9	10602.7	10621	10703.9	10712.7	10765.5	10763.9	10811
A_A_228	4491.66	4504.12	4521.32	4522.39	4530.02	4533.09	4534.48	4539.59	4540.98	4548.12	4548.72	4549.19	4558.14	4569.42	4586.05	4626.62	4697.14	4838.16	5095.2	5521.74	6083.34	6690.52	7255.94	7756.67	8176.85	8516.36	8825.24	9050.95	9257.03	9430.28	9578.76	9694.17	9811.78	9899.81	10002.1	10067.9	10129.3	10175	10226.6	10278.8	10332.3	10338.3	10367.5	10409.1	10441
A_A_229	4188.81	4209.08	4213.82	4223.6	4230.81	4233.7	4235.34	4236.84	4243.3	4246.94	4246.22	4248.47	4260.14	4269.03	4290.01	4323.48	4399.03	4534.13	4796.77	5231.76	5820.2	6473.16	7074.8	7608.36	8064.34	8418.26	8736.35	8996.1	9195.97	9374.36	9533.37	9669.15	9797.97	9871.91	9971.4	10064.4	10117.5	10180.4	10231.8	10286.7	10334.3	10338.2	10373	10404.9	10443.4
A_A_231	4525.92	4536.48	4545.98	4552.18	4564.75	4566.92	4572.99	4572.67	4575.91	4576.84	4584.62	4574.1	4592.65	4605.82	4621.09	4663.88	4735.39	4884.48	5149.15	5599.35	6224.8	6895.92	7530.96	8087.36	8575.31	8938.01	9275.34	9546.75	9761.04	9962.41	10107.8	10246.9	10387.1	10469.5	10580.9	10672.9	10725.1	10796	10847.2	10901	10952.5	10964.6	10971.9	11024	11065.8
A_A_232	4519.07	4535.84	4551.36	4545.26	4563.1	4562.61	4570.1	4567.14	4571.63	4583.73	4576.41	4578.34	4590.69	4600.43	4618.2	4657.49	4739.39	4892.26	5166.6	5608.13	6196.71	6805.6	7341.76	7833.92	8222.92	8549.55	8840.55	9039.67	9235.08	9405.26	9530.02	9635.36	9765.78	9815.6	9923.9	9973.29	10002.3	10095.6	10148.6	10188.1	10220.1	10232.1	10258.2	10286.3	10327
A_A_233	4370.94	4383.07	4396.46	4404.52	4404.41	4415.23	4413.55	4418.3	4422.08	4425.61	4433.28	4430	4443.95	4450.95	4465.61	4520.53	4587.98	4736.57	5023.61	5489.58	6125.09	6834.82	7495.35	8071.94	8559.5	8952	9301.99	9565.81	9787.12	9992.49	10156.3	10295.8	10390.6	10510.8	10623.9	10697.8	10761.2	10812.2	10849.3	10918.5	10966.5	10983.9	10990.5	11060.4	11083.5
A_A_234	4277.05	4292.76	4293.19	4306.85	4313.92	4312.53	4320.81	4314.88	4322.73	4331.01	4330.55	4335.9	4332.15	4341.61	4367.44	4397.46	4479.67	4620.66	4897.75	5353.41	5984.67	6678.45	7301.33	7841.09	8331.12	8678.94	9016.84	9262.49	9475.78	9657.62	9820.7	9906.92	10091.9	10139.2	10244.6	10338.9	10364.9	10447.7	10518.5	10557.2	10594.4	10598.9	10678.5	10665.3	10677.7
A_A_235	4530.56	4539.05	4559.82	4555.82	4563.6	4565.03	4559.46	4566.96	4565.25	4584.91	4578.84	4585.48	4585.84	4605.21	4622.77	4655.38	4744.17	4915.2	5223.31	5705.62	6318.93	6986.66	7617.96	8135.49	8572.56	8915.96	9234.73	9449.12	9666.12	9886.01	9995.91	10124.7	10225.5	10323.4	10409.2	10496.4	10554.8	10597.5	10623.6	10702.2	10749.1	10753.6	10748.4	10806.9	10899.3
A_A_236	4576.45	4594.15	4607.89	4609.99	4624.84	4626.8	4621.52	4631.3	4624.73	4615.99	4637.9	4632.58	4652.99	4652.92	4675.05	4714.62	4768.5	4942.18	5208.53	5679.96	6311.62	7020.74	7665.49	8235.52	8726.4	9111.97	9446.19	9728.46	9916.84	10042.6	10282.1	10418.6	10537.5	10589.3	10678.4	10815.4	10853.4	10920.2	10995.3	11028.5	11058.4	11078.2	11081.3	11185.6	11135.4
A_A_237	4434.67	4470.47	4476.68	4473.71	4463.33	4474.46	4482.14	4476	4494.62	4496.91	4492.34	4501.94	4493.98	4511.47	4534.56	4553.97	4641.22	4801.05	5066.36	5505.04	6091.51	6682.99	7263.15	7734.9	8127.36	8437.96	8750.95	8943	9140.98	9286.93	9402.73	9538.97	9621.19	9712.65	9799.47	9853.14	9889.75	9966.87	9999.13	9995.41	10036	10104.7	10162.3	10083.3	10161.8
A_A_238	4450.73	4444.17	4477.71	4471.93	4479.46	4489.24	4488.77	4503.4	4490.49	4499.98	4509.75	4507.36	4517.78	4528.74	4558.14	4589.9	4690.14	4846.58	5171.31	5658.16	6312.72	6988.7	7608.04	8124.97	8544.41	8856.65	9184.13	9386.49	9580.4	9753.62	9904.99	9976.61	10115	10167.8	10269.5	10342.8	10377.5	10399.5	10460.9	10481.7	10557.6	10535.3	10534.8	10591.1	10637.7
A_A_239	4333.86	4366.55	4376.83	4388.32	4400.03	4393.42	4407.66	4387.32	4412.66	4410.16	4409.2	4427.36	4435.28	4449.91	4464.19	4521.07	4613.03	4792.73	5135.45	5720.64	6477.73	7320.64	8091.5	8742.13	9362.19	9808.11	10231.3	10536.5	10800.7	11019	11240.5	11407.9	11544.2	11677.4	11774.5	11892.2	11947	12041.9	12076.7	12165.7	12201.6	12227.4	12265.8	12307.7	12338.4
A_A_240	4259.36	4275.34	4288.44	4300.29	4295.47	4303.28	4303.71	4306.14	4309.89	4316.99	4317.02	4327.05	4339.5	4348.53	4378.47	4434.07	4536.66	4729.57	5101.44	5693.31	6538.18	7462.02	8333.08	9065.36	9683	10151.5	10585.8	10897.7	11172.7	11411.6	11592.3	11752.7	11893.9	12000.4	12103.1	12197.8	12267.2	12317.1	12387.4	12442.9	12491.8	12492.7	12529	12549	12571.4
A_A_241	4396.38	4417.65	4425.61	4438.24	4438.17	4449.38	4453.12	4464.04	4459.19	4470.54	4468.36	4475.78	4483.17	4500.94	4530.45	4586.98	4696.28	4898.22	5295.14	5934	6798.96	7747.78	8627.84	9393.02	10041.1	10563.2	11032.2	11392.2	11702.9	11980.1	12196.9	12386.6	12580	12699.8	12845.6	12957.9	13045.1	13127.9	13199.7	13270.3	13353	13374.8	13417.8	13466.3	13508.4
A_A_242	4516.68	4534.95	4548.72	4557.5	4564.35	4571.81	4571.7	4577.49	4579.27	4582.73	4588.62	4594.22	4600.32	4617.42	4644.46	4682.75	4774.54	4949	5282.43	5849.54	6655.8	7574.35	8456.8	9215.85	9874.59	10404.2	10894	11248.7	11561.9	11844.3	12071.7	12254.5	12449.1	12565.4	12725.2	12831.4	12920.3	13005.8	13082	13157.8	13235.2	13259.7	13312	13355.1	13394.2
A_A_243	4487.63	4509.93	4521.71	4531.99	4538.62	4540.52	4545.23	4550.61	4553.15	4552.72	4557.71	4563.39	4571.06	4584.59	4611.99	4652.32	4748.59	4918.27	5249.5	5791.9	6522.87	7307.86	8033.12	8676.65	9214.31	9637.93	10024.5	10322	10570.3	10784.4	10975.6	11134.9	11268.9	11378	11488.6	11574.2	11631.6	11716.3	11764.6	11830.1	11889.1	11901.4	11938.9	11973.3	12016.1
A_A_244	4587.15	4605.43	4610.64	4615.99	4620.59	4626.87	4635.15	4633.01	4638.18	4639.04	4645.53	4650.57	4659.2	4667.59	4693.85	4736.07	4816	4974.51	5269.2	5792.23	6540.28	7405.35	8227.56	8959.81	9600.32	10113.4	10582.3	10927	11238.7	11520.8	11735.8	11926.5	12113.1	12228.8	12379.2	12490	12574.4	12669.9	12748.9	12819.3	12890.9	12922.9	12971.1	13012.7	13059.6
A_A_245	4781.92	4804.15	4815.04	4822.46	4823.42	4828.13	4834.52	4837.34	4839.09	4840.16	4847.87	4850.58	4854.08	4869.39	4887.33	4941.25	5027.83	5203.43	5528.23	6065.54	6775.66	7531.78	8247.26	8846.22	9349.13	9768.71	10138	10406.2	10646.3	10856.9	11038.6	11168.2	11316.6	11408.5	11520.8	11607.2	11679.2	11742.6	11793.1	11848.4	11906.1	11925.4	11959.6	11993.6	12026.2
A_A_246	4647.85	4665.31	4682.97	4682.36	4696.67	4701.42	4700.63	4709.98	4709.98	4709.7	4715.37	4722.9	4725.97	4737.1	4758.34	4794.77	4871.06	5017.23	5290	5767.35	6481.26	7340.76	8177.46	8941.72	9604.21	10147.7	10635.7	11028.6	11351.5	11642.3	11891.4	12099.8	12282.2	12432.5	12582.7	12702.7	12794.5	12892.2	12984.5	13063.6	13137.6	13163.1	13229.6	13260.1	13329.5
A_A_247	4615.06	4634.22	4647.28	4654.24	4656.24	4660.31	4668.02	4667.23	4670.19	4679.76	4679.61	4683.11	4686.82	4703.74	4726.36	4770.4	4863.78	5037.32	5361.12	5889.72	6596.02	7350.15	8058.63	8666.16	9182.84	9597.43	9975.33	10269	10509.2	10727.5	10903	11060.4	11208.8	11311.8	11429.5	11507.7	11577.7	11659	11719.7	11774.3	11821.7	11846.7	11898.3	11927.9	11973.2
A_A_248	4573.95	4594.9	4601.36	4606.67	4614.42	4626.87	4628.3	4630.62	4633.9	4630.44	4634.61	4644	4656.78	4663.84	4691.28	4728.57	4815.14	4965.06	5265.23	5772.14	6466.88	7242.52	7963.42	8590.37	9121.32	9557.17	9933.43	10224.6	10470	10690.5	10879.4	11015.4	11165.5	11254.6	11368.2	11467	11524.1	11594.9	11646.5	11712.2	11764.4	11775.2	11804.4	11851.5	11873.4
A_A_249	4644.25	4665.34	4673.94	4686.57	4689.32	4692.68	4697.24	4701.6	4706.7	4708.41	4713.44	4717.98	4718.8	4730.72	4756.44	4793.66	4880.3	5045.6	5332	5822.84	6457.74	7143.6	7778.72	8328.98	8784.49	9165.21	9488.7	9742.73	9946.38	10145.8	10300.7	10432	10553.1	10643.1	10746.6	10818.9	10873.1	10939.8	10992.4	11044.2	11097.3	11101.8	11143.4	11164.3	11194.2
A_A_250	4652.67	4672.66	4682.4	4693.82	4695.85	4699.67	4710.77	4711.3	4709.8	4717.51	4720.51	4730.47	4731.32	4742.13	4766.04	4795.52	4879.13	5016.16	5279.26	5698.41	6247.96	6832.65	7384.94	7868.72	8278.45	8611.21	8927.38	9167.5	9368.22	9557.81	9711.61	9835.62	9972.22	10045.5	10158	10229.1	10294.5	10355.1	10415	10467.5	10518.2	10542.8	10579.9	10609.3	10646
A_A_251	4657.67	4674.33	4689.64	4690.21	4706.95	4709.3	4707.38	4719.19	4721.15	4724.22	4728.47	4731.29	4739.39	4752.09	4769.25	4809.69	4887.16	5028.47	5304.02	5751.05	6362.47	7014.46	7628.35	8145.77	8614.17	8955.32	9289.97	9529.27	9734.42	9930.9	10086.6	10206.7	10323.8	10412.6	10504.3	10593.7	10639.4	10700.6	10744.9	10793.7	10854.2	10867	10900.4	10926.8	10953.8
A_A_252	4566.35	4585.26	4592.9	4601.14	4603.46	4612.46	4613.6	4616.06	4614.53	4622.23	4628.51	4631.19	4635.01	4643.36	4668.23	4707.27	4790.42	4942.93	5231.26	5708.15	6375.06	7107.42	7783.14	8366.77	8863.68	9272.05	9638	9913.09	10143	10355.4	10523.9	10677.7	10814.9	10899.2	11019.8	11104	11157.9	11236.4	11295.7	11347.5	11407.9	11428.3	11465.5	11483.5	11525.4
A_A_253	4473.61	4497.48	4510.11	4517.32	4514.36	4527.71	4527.56	4531.63	4532.31	4539.09	4538.94	4540.52	4552.22	4563.64	4586.98	4632.62	4715.66	4881.48	5193.62	5692.81	6360.9	7081.33	7730.54	8304.32	8775.79	9149.58	9489.02	9749.69	9957.27	10160.5	10316.8	10438.5	10565.8	10656.1	10750.1	10840.7	10897.5	10949	10993.6	11048.2	11098.1	11109.5	11139.7	11179.3	11208.5
A_A_254	4641.65	4661.56	4670.59	4676.05	4686.89	4691.89	4691.1	4701.31	4696.74	4704.74	4702.56	4709.77	4716.8	4729.82	4752.52	4785.31	4860.64	5004.49	5279.26	5734.13	6356.54	7018.89	7657.75	8200.12	8665.66	9040.96	9376.47	9631.04	9849.57	10053.5	10213.2	10346.2	10471.1	10552.9	10663.6	10743	10806.8	10865.3	10930	10981.4	11030.9	11042	11083.2	11112.3	11146.1
A_A_255	4611.96	4629.05	4641.79	4656.88	4660.7	4665.41	4671.55	4671.44	4676.4	4682.86	4681.22	4690.21	4695.78	4709.45	4728.5	4768.58	4855.15	5013.87	5308.38	5781.84	6416.35	7092.82	7721.02	8264.35	8730.25	9101.84	9447.09	9709.9	9924.12	10126	10297.4	10437.7	10575.3	10659.1	10771.7	10866.5	10915.7	10991.7	11051	11103.5	11165.9	11181.8	11220.5	11252.4	11279.6
A_A_256	4567.56	4588.9	4597.9	4599.75	4612.71	4618.42	4619.84	4623.37	4626.62	4629.44	4628.44	4631.58	4640.72	4655.13	4671.69	4705.66	4780.32	4913.24	5171.49	5614.37	6255.02	7006.04	7728.26	8363.13	8909.57	9365.01	9766.82	10062.4	10331.6	10565.2	10763.2	10914.3	11082	11177.1	11304.6	11398.5	11469.5	11550.3	11611.1	11681.2	11740.4	11758.7	11797	11836.7	11870
A_A_257	4607.67	4630.41	4634.33	4646.71	4651.99	4658.38	4658.56	4664.63	4670.91	4673.98	4676.44	4682.11	4686.82	4703.34	4720.29	4770.82	4860.14	5034.96	5355.66	5881.05	6551.24	7279.06	7936.91	8490.02	8963.81	9329.29	9668.44	9917.76	10124.5	10318.5	10478	10600.4	10728.1	10814.4	10909.9	10989	11042.6	11104.7	11158.4	11207.8	11257.3	11268.5	11294.4	11312.8	11349.9
A_A_258	4681.18	4703.06	4713.34	4714.84	4728.43	4727.22	4731.75	4734.25	4734.43	4738.39	4739.53	4740.89	4754.16	4761.12	4779.75	4822.6	4900.04	5045.17	5315.3	5776.63	6394.48	7071.91	7700.32	8239.98	8708.38	9080.43	9417.04	9669.36	9895.14	10084.7	10249.7	10385.2	10516.2	10606.7	10711.8	10793.4	10849.8	10908.9	10975.6	11028.6	11072.6	11090	11128.5	11156.2	11192.7
A_A_259	4552.47	4573.88	4584.73	4589.23	4594.36	4598.33	4609.24	4607.92	4611.03	4615.06	4614.06	4623.2	4628.3	4642.93	4661.95	4708.2	4792.09	4957.88	5259.81	5763.04	6425.91	7136.43	7789.1	8350.39	8824.25	9197.04	9544.26	9803.04	10023.9	10205.9	10366.9	10493.9	10631.5	10713.2	10813.5	10896.9	10950.5	11013.3	11067.3	11118.9	11158.1	11180.7	11212.4	11238	11267.4
A_A_260	4565.24	4592.01	4605.11	4611.17	4614.67	4618.1	4628.3	4627.41	4624.3	4632.94	4637.93	4641.68	4653.21	4654.64	4678.69	4716.55	4791.98	4932.73	5185.94	5660.8	6353.37	7187.1	7990.65	8704.23	9336.43	9833.41	10292.4	10641.7	10946.5	11204.4	11433.5	11613.5	11780.3	11906.6	12036.4	12140	12238.8	12318.3	12392.9	12450.5	12521.9	12544.5	12583.9	12609.4	12646.2
A_A_261	4718.44	4740.78	4751.77	4762.97	4762.01	4765.69	4770.15	4775.14	4778.5	4785.63	4783.85	4795.77	4800.66	4819.32	4843.94	4888.94	4982.54	5162.21	5499.61	6052.97	6796.32	7577.46	8302.93	8903.57	9414.51	9814.21	10170.1	10445.9	10666.8	10861.8	11020.5	11159	11289.3	11376.3	11493.8	11557.9	11618.4	11670.5	11733.9	11771.7	11814	11824	11874.7	11887.8	11906.7
A_A_262	4301.82	4322.87	4332.08	4346.32	4342.32	4349.64	4355.56	4356.28	4358.02	4354.7	4366.02	4369.73	4375.83	4394.14	4414.94	4461.44	4540.19	4696.64	4987.82	5498.47	6245.92	7122.98	7951.61	8692.92	9310.56	9822.92	10273.2	10633.7	10913	11174.1	11384.2	11565.3	11726.9	11836.1	11972.4	12079.9	12160.8	12242	12302.2	12358.7	12431.9	12430.6	12480	12499.4	12542.5
A_A_263	4368.59	4405.2	4413.94	4426.9	4432.5	4445.35	4448.38	4452.91	4460.33	4452.12	4465.86	4469.36	4479.71	4493.45	4518.57	4572.45	4677.22	4856.72	5223.06	5823.77	6647.44	7561.36	8395.35	9120.6	9734.28	10198.5	10622.5	10945.3	11218.7	11450.2	11648	11820.3	11957.8	12067	12183.4	12298.6	12346	12417.6	12486.3	12549.5	12599.1	12612	12644.2	12671.3	12702
A_A_264	4299.57	4322.59	4328.55	4339.08	4340.93	4342.22	4346.07	4347.68	4346.46	4347.71	4360.27	4361.56	4365.48	4386.04	4401.88	4450.52	4533.84	4708.48	5026.08	5559.13	6293.17	7086.62	7806.16	8430.61	8928.3	9356.84	9725.85	9998.91	10232.5	10455.4	10616.7	10764.4	10907.9	10993.4	11107.5	11183.2	11245.8	11324.4	11383.8	11433.2	11486.1	11493.9	11536.1	11584.4	11614.3
A_A_265	4653.99	4681.47	4699.95	4702.49	4709.38	4710.16	4716.94	4711.2	4724.08	4724.33	4725.9	4735.42	4735.57	4754.37	4773.43	4811.65	4898	5045.95	5335.28	5820.52	6479.91	7197.24	7888.63	8486.27	8983.36	9406.76	9785.34	10074.8	10338.1	10559	10733.4	10895.8	11053.5	11159.4	11290.5	11372.1	11458.5	11539.6	11600.4	11662.2	11723.2	11737.4	11804	11848	11887.8
A_A_266	4457.12	4485.38	4492.81	4506.54	4509.86	4513.36	4513.07	4525.1	4529.7	4533.17	4528.67	4534.88	4544.08	4553.76	4583.23	4618.88	4692.5	4853.4	5147.26	5615.8	6277.18	6991.27	7660.85	8243.51	8738.57	9120.57	9491.66	9775.06	9989.17	10203.1	10378.7	10530.9	10660.4	10752.4	10865.7	10952.6	11017.6	11079.3	11138.9	11194.5	11263.7	11276.8	11309.1	11343.7	11372.4
A_A_267	4408.27	4430.64	4443.88	4457.23	4461.97	4465.83	4475.03	4472.5	4470.25	4477.35	4486.81	4489.91	4498.37	4511.61	4530.52	4576.41	4661.42	4817.29	5115.97	5622.72	6300.13	7023.56	7713.24	8305.85	8806.94	9221.95	9586.61	9876.98	10090.6	10347.8	10510.5	10671.1	10819.9	10918.6	11029.7	11120.5	11190.5	11262.1	11325.3	11379	11444	11448.6	11511.8	11550.4	11586.1
A_A_268	4431.71	4452.23	4464.19	4471.79	4481.71	4487.92	4485.38	4489.49	4491.52	4492.52	4501.51	4508.08	4514.72	4526.81	4551.47	4594.9	4678.69	4834.91	5140.02	5650.09	6336.81	7103.14	7816.51	8432.5	8933.58	9367.12	9742.7	10021.8	10275.6	10491.4	10668	10803.1	10944.9	11047.1	11170.1	11242.5	11311.5	11382.3	11432.9	11483.9	11538.1	11547.7	11601.1	11636.7	11673.6
A_A_269	4432.36	4451.27	4462.72	4467.75	4473.96	4484.24	4485.21	4487.17	4495.45	4501.44	4496.55	4502.76	4510.5	4524.24	4542.3	4590.9	4677.12	4830.74	5133.63	5629.79	6279.25	6976.31	7609.47	8164.51	8635.76	8992.57	9332	9584.19	9766.28	9989.71	10148.4	10280.2	10400.2	10502.2	10580.6	10681.3	10732.3	10795.7	10841.4	10890.1	10955.7	10964.9	11001	11025	11054.6
A_A_270	4359.52	4390.25	4408.63	4408.63	4413.66	4424.68	4426.5	4425.43	4434.89	4437.42	4445.42	4451.66	4456.55	4469.61	4489.27	4534.41	4618.49	4773.68	5074.22	5571.95	6314.72	7150.81	7962	8664.7	9252.14	9763.22	10199	10540.2	10820.1	11082.4	11289.8	11465	11629.6	11727.2	11884.6	11978.2	12063.4	12143.2	12204.1	12240.1	12337.8	12329.2	12417.9	12454.4	12483.8
A_A_271	4462.29	4476.25	4488.27	4495.45	4501.55	4501.26	4509.29	4513.79	4508.79	4514.32	4519.5	4526.42	4529.24	4536.7	4564.92	4597.29	4674.8	4813.4	5080.99	5531.09	6133.26	6788.47	7404.85	7932.56	8356.63	8724.9	9067.47	9304.6	9498.04	9698.41	9862.38	9979.54	10104.8	10178.3	10287.2	10380.6	10418.5	10481.9	10536.5	10610	10630.4	10639.8	10686.4	10697.1	10741.3
A_A_272	4399.63	4424.11	4436.17	4450.84	4450.7	4462.22	4471.5	4469.82	4475.03	4475.82	4481.78	4491.38	4493.34	4506.4	4526.71	4565.03	4653.46	4816.21	5098.77	5586.5	6257.91	6991.05	7687.05	8288.3	8800.77	9204.61	9580.58	9866.52	10095.4	10316.8	10478	10635.6	10773.6	10868.6	10982.8	11058.7	11130.8	11199.2	11247.9	11296.3	11367.2	11381	11416.1	11440.6	11480.6
A_A_273	4491.34	4505.87	4525.64	4539.44	4546.47	4546.01	4552.18	4560.82	4563	4565.03	4571.6	4576.06	4588.23	4591.94	4623.45	4662.84	4740.67	4915.17	5213.63	5710.9	6387.59	7098.14	7794.39	8392.89	8881.45	9289.9	9644.74	9914.55	10149.9	10358.4	10526.9	10675.9	10804	10898.2	10999.7	11110.8	11153.6	11206.6	11266	11326.6	11390.5	11389	11441.9	11459.4	11490.8
A_A_274	4345.6	4374.22	4378.4	4387.68	4388.61	4400.42	4400.24	4406.88	4408.55	4408.05	4413.62	4419.22	4419.01	4442.24	4448.52	4493.48	4568.24	4705.88	4967.02	5418.54	6039.98	6746.36	7396.29	7964.07	8440.17	8817.39	9163.04	9435.56	9655.31	9858.56	10019.4	10159.1	10290	10370.6	10484.6	10535.7	10615.1	10679.6	10749.8	10805.8	10851.1	10866.1	10878.7	10926.8	10957.9
A_A_275	4406.3	4427.68	4447.45	4451.41	4463.79	4458.73	4465.97	4470.29	4475.82	4472.61	4481.49	4485.28	4488.06	4502.44	4521.18	4555.22	4624.95	4770.11	5034.57	5448.69	6039.2	6661.26	7237.49	7729.47	8149.81	8486.67	8781.78	9011.91	9209.89	9379.78	9520.38	9635.68	9743.52	9824.88	9908.7	9973.58	10037	10073.5	10127.6	10168	10222.3	10225.6	10268.6	10291.8	10311
A_A_276	4353.13	4367.94	4384	4376.08	4395.31	4400.95	4408.2	4408.8	4407.05	4412.27	4417.72	4418.79	4424.72	4438.96	4458.48	4489.74	4570.99	4698.31	4957.78	5400.62	6033.78	6760.14	7435.65	8035.01	8547.69	8941.15	9310.63	9587.36	9824.34	10039.6	10206.6	10367.8	10491.7	10595.5	10705.5	10801	10845.7	10913.3	10989.5	11043.8	11098.6	11105	11137.7	11171.9	11195.7
A_A_277	4299.79	4316.06	4330.26	4340.29	4345.93	4344.71	4352.53	4354.95	4363.84	4365.77	4364.91	4379.04	4376.9	4392.92	4413.84	4456.3	4521.14	4670.84	4949.96	5392.92	5995.49	6627.78	7218.22	7712.13	8128.72	8454.05	8743.21	8971.44	9155.15	9318.9	9427.46	9564.84	9672.11	9743.77	9831.59	9885.86	9941.6	9993.91	10043.6	10082	10122.4	10133.4	10159.2	10181.8	10192.1
A_A_278	4433.53	4455.09	4462.19	4470.86	4474.18	4486.28	4487.13	4490.38	4492.16	4495.48	4496.62	4494.59	4508.15	4512.72	4534.7	4577.81	4646.21	4783.21	5037.6	5464.75	6060.79	6705.5	7301.79	7817.79	8242.09	8586.19	8898.79	9134.95	9323.22	9501.25	9654.73	9773.56	9872.34	9944.17	10053.6	10115	10166.4	10254.4	10266.6	10314.6	10367.5	10365.6	10396.9	10429.3	10448.4
A_A_279	4456.58	4476.78	4489.2	4492.09	4500.01	4502.19	4506.19	4517.54	4518.18	4519.71	4524.31	4530.74	4535.16	4547.58	4567.81	4609.78	4682.61	4827.99	5106.47	5569.59	6191.43	6867.05	7493.63	8036.18	8477.93	8845.66	9156.68	9400.55	9615.73	9789.52	9944.74	10046.6	10187.4	10249	10361	10415.9	10479.3	10533.6	10599.1	10634.5	10676.8	10672.7	10725.3	10742.6	10757.8
A_A_280	4367.09	4402.27	4414.48	4419.22	4426.61	4424.9	4433.5	4434.28	4428.93	4441.99	4450.45	4453.91	4456.91	4470.25	4494.3	4532.2	4613.31	4776.53	5069.08	5556.6	6244.56	6995.23	7706.1	8317.56	8837.23	9241.61	9635.11	9919.3	10154.9	10380.6	10549.9	10696.4	10829.9	10937.5	11036.1	11140.1	11191.8	11267.1	11304.1	11371.9	11438	11429.5	11473	11514.4	11540.4
A_A_281	4378.76	4409.48	4420.58	4435.75	4433.28	4440.78	4446.27	4446.06	4456.34	4446.77	4461.19	4463.44	4475.18	4482.88	4508.36	4542.91	4635.4	4785.53	5076.18	5577.33	6254.81	6996.65	7682.19	8279.62	8790.02	9173.03	9542.44	9813.85	10039	10243.5	10409.2	10543.1	10700.9	10765.6	10882.6	10950.7	11008.8	11068.4	11117.5	11190	11233.6	11234.6	11288.6	11284.8	11316.3
A_A_282	4242.73	4257.82	4277.31	4275.77	4283.05	4282.73	4287.65	4289.55	4290.26	4298.79	4303.43	4310.71	4310.78	4323.98	4344.57	4381.08	4455.87	4598.4	4866.92	5314.55	5919.69	6577	7182.57	7700.82	8115.01	8497.62	8793.63	9038.6	9237.26	9417.68	9561.24	9676.39	9779.81	9870.62	9952.2	10022	10072.3	10155.3	10163.8	10221.5	10275.6	10284.5	10302.6	10352.7	10358.5
A_A_283	4218.85	4239.55	4243.87	4267.39	4263	4267.53	4277.48	4284.05	4280.09	4284.76	4290.69	4294.86	4311.96	4298.54	4349.92	4392.6	4474.75	4643.36	4949.53	5452.69	6129.84	6846.42	7495.13	8052.99	8517.25	8847.19	9241.72	9463.39	9676.61	9866.56	10019.5	10149.2	10245.3	10359.6	10466.3	10530.5	10572	10619.8	10643.4	10696.3	10762.5	10766.5	10788.3	10808.6	10837.1
A_A_284	4203.3	4207.26	4241.8	4247.65	4244.65	4255.54	4254.75	4253.97	4264.07	4267.42	4270.77	4273.09	4281.16	4294.68	4314.77	4335.15	4436.89	4574.49	4870.56	5348.35	6028.24	6784.58	7473.65	8067.05	8556.33	8927.52	9293.07	9544.61	9764.82	9953.59	10121.6	10225.4	10369.6	10428.5	10507.5	10586.3	10624.7	10716	10747.4	10805.3	10823.9	10879.8	10899.5	10907.8	10920.1
A_A_285	4150.87	4149.63	4164.65	4181.06	4179.35	4181.71	4198.83	4202.55	4190.06	4207.72	4201.83	4209.11	4233.95	4245.62	4272.99	4317.88	4394.99	4582.73	4905.89	5409.44	6108.39	6846.71	7507.3	8068.73	8498.2	8902.75	9222.31	9467.1	9670.47	9844.22	9938.07	10064.3	10155.8	10254.4	10330.9	10421.3	10463.8	10534.7	10529.4	10545.8	10566.5	10593.1	10638.1	10694.9	10684.2
A_A_286	4196.3	4229.99	4233.91	4244.76	4255.15	4261.32	4255.04	4266.71	4274.88	4258.32	4281.44	4289.65	4295.83	4315.67	4342.5	4388.32	4500.87	4673.51	5040.49	5648.99	6523.65	7473.97	8328.58	9066.65	9679.57	10188.7	10647.7	10928.6	11190	11450.2	11700.4	11851.1	11973.4	12050.1	12207.1	12282	12322.8	12335.6	12490	12565.2	12642.2	12606.3	12649.6	12593.4	12702.6
A_A_287	4260.85	4271.63	4286.3	4279.27	4297.9	4295.86	4294.22	4289.47	4293.29	4308.07	4308.49	4306.25	4308.85	4329.51	4337.72	4383.9	4438.53	4593.19	4847.72	5272.16	5881.3	6525.65	7162.23	7683.3	8122.72	8484.92	8719.58	9028.18	9218.02	9407.55	9528.91	9658.8	9782.77	9852.32	9935.54	9994.77	10076	10125.3	10144	10184.3	10227.9	10215.3	10243.6	10280.9	10301.7
A_A_288	4244.76	4268.24	4272.88	4285.26	4283.73	4289.65	4295.93	4298.64	4308.85	4301.75	4314.02	4324.73	4328.87	4347.71	4376.83	4423.93	4521.96	4706.56	5047.91	5621.4	6430.59	7317.39	8125.61	8815.96	9381.75	9830.45	10248	10518.3	10771.6	10984.6	11178.4	11318.9	11446.2	11553	11649.5	11733.2	11788.6	11851.5	11900	11954	12008	12009	12033.1	12053.6	12075.9
A_A_289	4342.39	4365.98	4382.65	4387.07	4394.1	4393.92	4401.38	4404.59	4406.34	4415.51	4414.4	4421.83	4433	4436.32	4461.97	4506.47	4597.22	4767.04	5085.13	5621.05	6356.97	7171.22	7925.42	8568.46	9120.54	9546.04	9953.06	10244.2	10497.5	10727	10905.9	11064	11221.1	11314.5	11450.1	11532.9	11603	11689.9	11751.9	11803.8	11862.4	11886.3	11937.8	11966.1	12009.6
A_A_290	4564.46	4579.38	4592.37	4598.72	4611.81	4616.42	4620.63	4619.95	4626.44	4631.72	4634.33	4636.33	4643.54	4658.1	4683.93	4721.4	4815.86	4978.72	5293.21	5811.75	6527.29	7319.32	8044.86	8663.06	9179.49	9594.18	9970.05	10247.5	10489.6	10713.8	10878.4	11016	11166.9	11252.7	11366.1	11449.2	11505.8	11574.5	11623.2	11690.4	11749.4	11758.1	11793	11821.9	11863.2
A_A_291	4436.57	4463.79	4471.68	4479.49	4489.77	4494.59	4502.62	4506.37	4513.54	4516.29	4522.56	4532.24	4537.48	4554.15	4580.3	4629.48	4722.19	4904.21	5239.15	5800.29	6567.83	7407.06	8190.31	8867.92	9434.74	9890.68	10300.4	10623	10887.8	11124.7	11318.5	11481.6	11640.8	11745.9	11885.3	11975.2	12040.6	12121.5	12186.9	12243.1	12305.8	12327.9	12368.4	12407.3	12443.7
A_A_292	4522.64	4546.33	4568.14	4577.88	4581.98	4593.76	4593.04	4593.61	4604.07	4606.35	4607.85	4612.96	4623.95	4637.94	4666.91	4711.69	4818.07	5007.27	5368.33	5961.12	6783.62	7678.2	8519.82	9234.01	9839.83	10318.9	10759.5	11089.8	11358	11616.7	11816.6	12003.5	12156.7	12273.7	12390.9	12499.5	12562.5	12647.2	12712.9	12770.2	12835.6	12847.9	12899.7	12930.9	12971.1
A_A_293	4412.8	4432.32	4443.38	4449.48	4462.12	4469.9	4477.64	4479.99	4479.92	4489.42	4495.95	4494.66	4514.32	4523.42	4549.97	4595.86	4700.06	4888.23	5245.32	5822.74	6603.16	7406.99	8156.73	8787.31	9316.48	9738.95	10105.6	10386	10630.6	10847.4	11014.6	11155.5	11302.7	11387.1	11496.8	11576.9	11630	11693.7	11755.9	11801	11854.2	11860.8	11901.1	11928	11961.5
A_A_294	4502.72	4523.96	4537.45	4546.3	4547.69	4556.18	4554.04	4562.78	4566.49	4565.17	4575.7	4583.23	4585.3	4599.18	4622.06	4672.83	4763.94	4933.69	5248.64	5797.54	6547.81	7381.58	8182.17	8877.41	9485.84	9979.61	10424.5	10763.1	11065.1	11337.8	11555.5	11733.1	11909.9	12039.6	12199.9	12297.5	12393	12483.1	12559.6	12638.9	12700.2	12734.5	12791.5	12834.5	12887
A_A_295	4685.93	4705.84	4722.04	4736.92	4748.16	4751.45	4759.05	4759.8	4766.04	4766.97	4771.97	4778.32	4786.31	4802.73	4826.17	4879.06	4972.19	5157.11	5505.43	6082.63	6876	7730.4	8524.81	9196.54	9771.96	10236.2	10651.8	10959.2	11221.2	11467.1	11652.5	11811.5	11963.8	12074.3	12192.3	12283.4	12360.6	12426.4	12490	12556.6	12620	12636.5	12671.2	12706.8	12751.3
A_A_296	4585.23	4608.28	4623.55	4635.54	4634.19	4642.54	4649	4649.6	4654.53	4657.1	4660.59	4666.3	4673.41	4688.57	4715.12	4759.26	4845.62	5012.69	5333.18	5854.21	6580.43	7366.31	8101.24	8740.95	9280.05	9719	10109	10403.5	10661.6	10890.9	11084.9	11238.1	11387.8	11481.6	11613.2	11708.1	11771.8	11855	11926.1	11989	12042.8	12063.9	12104.3	12144.5	12176.3
A_A_297	4555.86	4580.27	4597.36	4601.47	4611.78	4613.1	4622.09	4618.02	4624.77	4625.98	4632.8	4638.15	4643.47	4663.31	4682.29	4727.18	4815.25	4980.36	5289.32	5807.53	6515.23	7290.84	8001.86	8620.2	9141.09	9546.9	9913.84	10202.7	10438.1	10649	10821.1	10964.1	11097.9	11201.2	11303.4	11396.1	11460.8	11522.4	11581.2	11637.4	11687.2	11703.5	11741.9	11768	11794
A_A_298	4572.74	4601.72	4620.27	4621.77	4628.48	4633.37	4639.18	4636.79	4642.25	4644	4650.67	4658.92	4659.02	4675.87	4704.63	4750.38	4844.76	5023.29	5350.49	5899.35	6667.57	7502.84	8287.55	8949.32	9512.57	9975.9	10353.6	10654.4	10909.6	11140	11324.4	11473.7	11634.3	11728.8	11843.5	11919.5	12003.5	12066.3	12121.4	12174.8	12217.9	12236.6	12277	12308.8	12347.1
A_A_299	4594.47	4612.85	4625.66	4629.26	4637.01	4649.5	4653.24	4649.18	4661.49	4660.27	4665.73	4679.69	4677.12	4692.96	4715.98	4761.23	4856.75	5022.47	5333.61	5868.73	6621.36	7467.87	8248.4	8929.94	9494.12	9941.93	10343.5	10649	10912.5	11140.7	11326.1	11495.1	11627	11724.2	11853.5	11947.2	12000	12081.5	12141.2	12193.9	12249.2	12264.1	12299.5	12328.3	12353.1
A_A_300	4504.26	4525.21	4539.48	4550.47	4550.22	4558.18	4562.25	4570.85	4570.03	4578.84	4580.02	4579.48	4594.83	4604.57	4628.12	4664.84	4752.88	4912.53	5214.92	5714.47	6427.77	7213.58	7938.69	8561.43	9087.03	9505.61	9879.94	10142.3	10384.8	10596	10758.7	10905.3	11042.6	11131.2	11231.6	11308.4	11385.1	11441.5	11495.5	11546.7	11588.7	11591.9	11628.4	11648.9	11680.5
A_A_301	4524.35	4541.59	4549.54	4565.96	4573.35	4578.88	4586.8	4586.58	4592.26	4602.29	4598.61	4608.14	4610.1	4624.52	4654.99	4684.82	4786.38	4938.44	5248.18	5768.17	6481.08	7282.03	8022.48	8657.99	9200.86	9626.97	9995.45	10289.7	10523.6	10744.1	10918.9	11059.4	11205.4	11290.1	11403.6	11486.6	11551.6	11618.5	11684.7	11718.9	11769.6	11778.6	11817.1	11842.5	11866
A_A_302	4542.33	4566.39	4580.38	4593.08	4593.69	4598.18	4612.42	4615.2	4621.88	4616.49	4628.26	4628.26	4634.83	4648.39	4669.37	4721.79	4799.98	4967.98	5271.12	5783.02	6488.15	7260.26	7965.67	8567.49	9089.06	9478.88	9843.47	10125.9	10352.5	10555.8	10721.1	10854.3	10979.6	11075.5	11182.3	11265.4	11324.7	11391.4	11440.4	11491	11551.3	11553.7	11593.3	11615.1	11638
A_A_303	5170.53	5188.91	5205.68	5215.38	5219.56	5228.73	5231.91	5233.08	5237.37	5245.68	5247	5259.7	5259.92	5280.01	5302.74	5347.2	5449.87	5617.84	5955.38	6509.88	7297.15	8139.6	8931.44	9593.64	10156.7	10596.3	11001.5	11289.7	11548.3	11769.2	11953	12094.6	12245.5	12339.2	12444.9	12518.6	12596.3	12657.5	12717.5	12763.8	12812.2	12828.6	12860.9	12884	12916.2
A_A_304	4554.61	4581.73	4595.04	4607.92	4616.06	4623.06	4626.52	4628.8	4629.91	4633.69	4639.18	4648.78	4650.6	4668.98	4692.43	4729.39	4808.94	4973.91	5263.31	5758.33	6433.8	7183	7875.07	8469.5	8971.98	9365.76	9713.44	9988.99	10202.2	10420.4	10576.4	10707.6	10839.7	10929.3	11034.4	11108.9	11164.7	11231.2	11280.4	11337.5	11388.5	11397.2	11429.9	11449.8	11486.2
A_A_305	4796.23	4810.11	4827.71	4833.88	4841.55	4844.76	4851.94	4849.55	4857.61	4860.32	4863.5	4871.6	4875.42	4887.19	4910.35	4944.5	5028.22	5176.52	5453.83	5917.84	6560.55	7252.94	7899.65	8454.73	8904.47	9285.65	9607.74	9856.07	10067.9	10258.6	10409.2	10537.5	10656.5	10743.5	10839	10901.1	10966.1	11014.7	11076.2	11112.2	11160.4	11165.7	11202	11228.4	11259.9
A_A_306	4412.16	4438.06	4457.41	4465.29	4478.07	4477.03	4479.32	4481.85	4488.77	4493.8	4500.51	4506.37	4509.19	4531.13	4554.68	4598.11	4679.04	4844.16	5155.4	5660.8	6360.4	7131.08	7836.03	8436.39	8945.43	9334.61	9685.92	9938.25	10168.8	10367.4	10521.8	10653.8	10783.4	10865	10968.5	11043.8	11088	11143.8	11199.3	11241.9	11285.9	11296.4	11342.6	11343.9	11363
A_A_307	4604.61	4626.66	4643.86	4645.14	4650.78	4663.66	4669.87	4668.34	4676.9	4682.15	4690.1	4698.71	4706.59	4727.11	4751.52	4796.52	4907.07	5093.09	5461.5	6050.23	6841.11	7690.15	8462.01	9108.11	9645.99	10066.9	10458.3	10734.2	10964.6	11174.9	11353.8	11485.6	11618.7	11711.7	11812.6	11893.7	11949	12015.1	12063.3	12121.5	12146.2	12160.2	12186.7	12208.4	12232.6
A_A_308	4471.25	4504.47	4516.43	4523.56	4528.17	4538.63	4541.16	4537.3	4542.66	4547.9	4546.94	4549.97	4558.29	4572.31	4590.94	4649.39	4730.68	4898.54	5210.1	5731.24	6479.98	7288.13	8053.85	8711.41	9253.5	9686.25	10068.2	10342	10587.5	10803.5	10966.2	11116.2	11253.8	11342.8	11449.5	11527.1	11581.9	11663.2	11706.8	11750.1	11796.3	11812.4	11832.3	11854.8	11890.1
A_A_309	4349.99	4375.72	4380.58	4392.39	4405.2	4401.06	4410.84	4416.8	4420.04	4424.11	4429.25	4441.21	4445.77	4465.69	4492.45	4547.87	4651.14	4852.51	5215.95	5789.26	6528.01	7281.67	7923.74	8488.06	8913.24	9268.66	9565.49	9788.98	9978	10144.9	10295.9	10402	10496.5	10572.6	10650	10715.5	10763.7	10816.1	10865.3	10882.7	10911.1	10920.1	10942.5	10959.6	10959.3
A_A_310	4331.01	4346.6	4364.59	4373.55	4372.44	4377.65	4378.72	4376.22	4392.14	4392.57	4397.85	4401.2	4408.41	4425.33	4448.59	4503.4	4592.58	4774.36	5101.26	5669.86	6471.06	7363.6	8200.9	8905.85	9512.25	9962.87	10393	10693.1	10955.8	11179.2	11359.1	11520.5	11674.1	11767.7	11886.2	11963	12022.4	12096.2	12137.7	12197.3	12240.3	12248.9	12277.5	12302.1	12337.5
A_A_311	4253.11	4285.8	4296.9	4303.57	4308.71	4316.02	4328.91	4326.59	4331.51	4332.44	4339.15	4348	4352.42	4372.51	4395.28	4454.55	4561.68	4763.08	5141.27	5769.53	6670.43	7656.79	8577.06	9337.32	9976.93	10493.2	10919	11248.1	11525.7	11773.3	11964	12131.9	12284.2	12389.1	12518.1	12597.6	12676.2	12730.3	12813.7	12848.6	12889.5	12898.2	12946	12959.7	12986.3
A_A_312	4268.92	4281.3	4298.86	4303.96	4308.17	4308.67	4299.97	4309.56	4315.88	4312.35	4329.51	4326.09	4333.79	4354.13	4374.55	4429.22	4533.52	4729.43	5103.15	5717.04	6585.89	7559.65	8433.75	9176.13	9794.62	10272.6	10689	11015.1	11274.3	11507.7	11692.9	11856.3	11996.7	12099.1	12213.1	12284	12342.3	12416.6	12468.5	12525.4	12552.5	12568.8	12589.3	12606.7	12629.1
A_A_313	4401.02	4422.01	4437.1	4444.56	4450.98	4456.48	4458.19	4458.51	4464.15	4467.04	4471.43	4478.42	4488.95	4494.13	4515.89	4562.43	4644.71	4817.25	5126.24	5644.56	6352.4	7121.84	7837.49	8460.94	8990.61	9427.57	9822.74	10127.7	10385.2	10635.1	10816.6	10987.7	11151	11254.4	11382.3	11490.5	11565.9	11648.5	11707.7	11779.3	11855	11876	11925.2	11959.9	12011.9
A_A_314	4585.83	4602.86	4608.32	4618.59	4616.77	4626.55	4627.8	4630.87	4635.79	4639.25	4633.65	4643.22	4645.18	4655.6	4675.01	4705.16	4785.49	4921.06	5177.24	5597.96	6156.74	6759.46	7333.12	7834.89	8274.45	8624.38	8959.35	9199.33	9414.43	9625.04	9787.95	9926.19	10068.2	10147.9	10256.2	10353.5	10419	10491.8	10553.7	10611.9	10674.5	10693.5	10739	10768.7	10815.4
A_A_315	4481.03	4502.15	4510.29	4519.89	4523.74	4524.6	4530.88	4534.88	4542.62	4543.87	4542.94	4552.08	4556.54	4570.03	4594.33	4643.96	4729.61	4899.4	5218.06	5752.94	6502.64	7295.91	8031.19	8672.69	9204.68	9633	10013.8	10308.1	10548.9	10770.4	10960.7	11101.5	11255	11346.7	11459.1	11543.3	11616.5	11688.8	11745.3	11790.2	11858.1	11869	11911.6	11942.5	11981.3
A_A_316	4426.14	4443.92	4458.58	4462.12	4472.14	4475.07	4485.1	4484.31	4482.24	4490.41	4495.45	4498.94	4507.94	4517.71	4545.33	4584.48	4674.08	4834.45	5145.66	5665.47	6360.58	7150.56	7865.04	8487.91	9028.79	9450.94	9831.45	10131.7	10374.1	10610.7	10793.3	10955	11094.4	11211.4	11327.2	11413.5	11489.9	11564.1	11618.8	11673.3	11743.3	11763.9	11808.5	11835	11885.7
A_A_317	4484.81	4499.91	4515.39	4519.43	4524.03	4530.85	4528.74	4532.84	4535.8	4540.55	4538.77	4546.12	4550.54	4568.56	4589.51	4638.33	4734.32	4909.14	5232.58	5726.74	6320.72	6936.24	7488.5	7940.16	8332.58	8635.9	8915.17	9121.6	9296.85	9472.67	9602.24	9709.47	9814.17	9890.5	9975	10043.6	10087	10137.9	10184.8	10231	10271.4	10291.4	10313.7	10347	10376.6
A_A_318	4397.74	4413.94	4426.68	4428.07	4442.1	4448.41	4450.63	4452.37	4452.05	4460.44	4466	4473.57	4484.71	4487.24	4525.03	4555.97	4636.44	4789.52	5094.52	5567.52	6201.06	6918.65	7598.76	8221.74	8765.4	9225.23	9645.85	9996.59	10279.6	10539.8	10778.9	10985.6	11153.9	11299.3	11457.4	11573.1	11668	11779	11857.3	11952.1	12039.4	12067.2	12140.9	12196.9	12257.7
A_A_319	4386.71	4407.41	4426.04	4430.89	4438.31	4435.78	4447.41	4446.59	4451.45	4457.12	4458.37	4464.04	4470.32	4486.38	4506.72	4546.55	4639.72	4804.58	5121.6	5635.93	6376.88	7160.88	7906.04	8521.42	9036.89	9458.36	9832.44	10110.5	10340.9	10575	10737.9	10878	11009.9	11101.7	11219.7	11288.7	11351	11407.3	11469.8	11517.7	11566.7	11594.9	11618.1	11650.3	11688.9
A_A_320	4447.49	4472.79	4482.42	4488.63	4493.95	4502.94	4505.01	4507.33	4511.29	4521.42	4521.6	4535.27	4533.7	4553.51	4567.14	4601	4686.39	4845.73	5126.17	5605.49	6280.61	7013.78	7711.49	8300.93	8801.09	9217.85	9569.38	9840.86	10080	10283.3	10458.1	10593.4	10744.6	10836	10930.7	11019	11075.6	11136.2	11204.5	11252.5	11290.7	11311	11347.1	11388.6	11419.8
A_A_321	4542.48	4561.57	4566.03	4582.91	4575.7	4591.37	4590.3	4594.93	4601.47	4599.97	4605.25	4600.68	4619.66	4620.59	4636.79	4676.3	4745.77	4861.14	5096.27	5466.46	5947.45	6451.07	6930.99	7346.11	7719.27	8006.75	8294.19	8497.16	8686.89	8857.11	8997.89	9128.67	9221.27	9305.38	9416.79	9478.77	9548.96	9618.48	9666.8	9719.61	9764.61	9786.02	9827.84	9853.18	9884.44
A_A_322	4537.7	4558.36	4569.39	4583.87	4589.26	4583.91	4594.44	4598.04	4602.29	4604.86	4606.28	4613.31	4612.67	4624.98	4647.68	4683.04	4755.37	4905.61	5170.35	5616.34	6252.09	6953.01	7601.62	8153.84	8623.48	8989.75	9311.52	9572.3	9789.12	9981.43	10135.9	10264	10390.5	10475.2	10569.8	10652	10682.2	10729.7	10808.9	10854.6	10886.8	10903.1	10931.2	10961.3	11012
A_A_323	4382.79	4400.95	4410.77	4422.33	4429.18	4433.03	4439.96	4439.71	4446.27	4449.27	4448.2	4455.37	4460.83	4478.35	4496.12	4536.02	4613.71	4762.72	5047.42	5533.23	6180.23	6906.23	7570.64	8132.64	8623.38	9001.56	9346.6	9605.2	9820.38	10028.4	10178.2	10323.8	10445.6	10543.3	10638.8	10720.5	10768.7	10834.1	10887.3	10948.6	10994	11006.3	11036.6	11064.7	11082.8
A_A_324	4408.13	4435.78	4447.63	4453.16	4458.48	4469.72	4469.61	4474.96	4475.75	4475.39	4482.38	4493.34	4493.27	4507.22	4534.09	4571.17	4654.24	4814.32	5112.18	5600.92	6258.13	6967.96	7635.23	8189.31	8656.81	9021.22	9366.33	9618.34	9827.09	10028.7	10187.4	10305.4	10445.8	10526.8	10628.2	10693.2	10764.6	10819.6	10882.3	10918.1	10971.2	10979.2	11020	11032	11082.3
A_A_325	4422.04	4442.81	4458.98	4468.36	4467.65	4468.97	4477.82	4478.96	4481.53	4486.6	4492.66	4493.77	4493.95	4510.01	4532.27	4579.34	4652.49	4808.29	5095.84	5578.47	6258.87	6985.09	7654.97	8223.35	8688.14	9090.38	9429.99	9694.06	9906.52	10115	10271.1	10404.5	10540.8	10621.5	10711	10803.5	10852	10910.1	10965.6	11018	11062.6	11085.8	11097.8	11146.6	11162.7
A_A_326	4470.64	4492.09	4507.9	4511.79	4516.25	4514.75	4525.24	4523.6	4531.38	4533.7	4531.42	4542.66	4544.44	4553.47	4581.27	4616.38	4697.17	4850.08	5127.1	5592.18	6245.21	6961.26	7619.1	8183.7	8676.48	9076.61	9416.18	9678.21	9903.17	10099.8	10252.4	10400.5	10538.1	10620.4	10736.5	10793.4	10860.7	10929.5	10975.2	11031.5	11077.3	11084.5	11129.4	11148.1	11178.9
A_A_327	4533.06	4562.5	4571.6	4584.41	4588.3	4592.97	4590.05	4597.75	4595.68	4602.32	4607.82	4608.82	4614.95	4625.91	4654.71	4686.32	4778.6	4928.3	5222.95	5701.98	6349.91	7034.98	7665.78	8193.12	8661.1	9025.86	9363.16	9607.24	9828.41	10013.2	10163.3	10304.1	10424.6	10489.8	10607.2	10666.4	10748.6	10817.1	10858.8	10904	10961	10962	11005.6	11017.6	11074.9
A_A_328	4492.77	4510.5	4523.42	4531.95	4532.67	4533.34	4546.3	4542.05	4554.47	4548.19	4556.47	4559.89	4562.18	4575.84	4595.4	4624.3	4698.56	4826.46	5071.89	5479.41	6049.8	6682.24	7227.46	7732.97	8165.01	8479.96	8790.38	9018.12	9191.08	9377.89	9520.84	9644.42	9762.72	9778.09	9919.91	9990.74	10032.3	10093.9	10148.4	10203.8	10247.2	10260.9	10278.2	10301.5	10334.1
A_A_329	4299.39	4325.66	4329.98	4339.33	4342.68	4357.95	4354.24	4352.71	4358.59	4362.34	4368.23	4369.48	4375.62	4383.9	4411.41	4441.53	4519.28	4663.98	4944.43	5375.75	5982.89	6627.07	7231.5	7686.05	8157.01	8490.45	8799.94	9019.05	9213.46	9392.77	9527.55	9662.19	9773.71	9847.72	9928.29	9989.88	10068.4	10114.5	10157.6	10181.2	10238.2	10190.7	10314.4	10319.4	10355.8
A_A_330	4283.19	4304.11	4325.8	4322.59	4323.27	4326.05	4343.29	4341.65	4341.18	4350.14	4356.63	4353.14	4373.33	4376.26	4400.35	4439.6	4502.15	4659.95	4928.26	5396.95	6027.82	6740.08	7370.38	7903.94	8372.16	8727.83	9050.45	9304.1	9511.32	9701.41	9835.8	9977.39	10101.7	10143.9	10230	10333.6	10367.5	10422.7	10484.2	10548.5	10555.5	10582.5	10594.1	10623.4	10667.8
A_A_331	4330.08	4366.16	4364.41	4375.9	4384.4	4390.75	4389.5	4393.17	4400.38	4402.09	4399.56	4409.2	4414.62	4430.96	4460.37	4488.27	4594.4	4771.22	5078.28	5538.22	6073.92	6612.65	7121.05	7522.22	7909.97	8217.25	8475.11	8679.04	8858.36	9022.37	9178.88	9246.39	9377.29	9470.53	9559.46	9624.19	9674.07	9742.7	9772.28	9782.91	9885.15	9886.47	9931.68	9959.45	9995.77
A_A_332	4247.29	4277.31	4283.98	4296.58	4297.97	4297.4	4314.88	4316.99	4309.07	4310.53	4326.41	4329.3	4345.89	4343.39	4370.51	4409.3	4477.78	4656.78	4929.16	5413.75	6076.13	6853.27	7561.83	8159.72	8675.8	9040.67	9425.25	9691.53	9919.3	10136	10262.4	10439.7	10552.8	10626.2	10682.4	10824.4	10905.6	10940.9	10997.2	11014.5	11016.7	11084.7	11122	11161	11184.9
A_A_333	4219.85	4236.59	4243.26	4252.11	4254.54	4243.87	4259.93	4256.25	4252.9	4261.82	4252.5	4256.07	4265.03	4284.41	4311.6	4342.96	4428.68	4575.63	4860.21	5310.02	5889.57	6514.73	7026.45	7461.38	7810.09	8113.66	8366.98	8553.15	8680.54	8849.9	8952.21	9015.26	9142.37	9179.13	9252.92	9328.5	9311.3	9390.17	9426.71	9472.35	9503	9488.66	9501.54	9538.19	9564.95
A_A_334	4159.05	4180.03	4182.56	4191.81	4204.58	4211.5	4219.03	4205.94	4219.28	4221.67	4225.92	4228.53	4223.28	4249.04	4263.75	4316.35	4372.12	4535.88	4806.62	5254.39	5942.1	6735.51	7502.91	8136.85	8669.45	9079.68	9480.84	9729.46	9994.34	10202.1	10386.5	10497.1	10649.3	10774.3	10865.9	10888.3	11026.8	11071.6	11098.8	11119.8	11216.9	11207.8	11233.5	11260	11251.8
A_A_335	4174.35	4195.55	4209.54	4206.11	4210.29	4212.32	4223.6	4230.99	4222.71	4229.56	4234.88	4227.81	4243.8	4251.61	4281.52	4317.95	4418.12	4576.88	4884.66	5397.13	6114.42	6883.11	7557.51	8148.34	8629.69	9007.09	9296.39	9588.47	9787.02	9995.66	10132.1	10259.6	10363.6	10438.4	10545.2	10613.1	10667.6	10737.6	10786.8	10822.3	10877.7	10878	10921.2	10941.2	10947.7
A_A_336	4269.67	4283.59	4295.5	4290.33	4303.11	4304.82	4311.03	4303.75	4310.71	4306.57	4311.35	4320.88	4321.63	4340.11	4366.05	4408.59	4490.2	4654.28	4972.55	5505.21	6255.49	7095.57	7879.81	8546.94	9082.57	9518.92	9898.32	10194.4	10433.9	10642.5	10821.7	10975.8	11090.4	11182.1	11291.8	11396.7	11453.6	11499.8	11557.3	11617.6	11660.7	11661.1	11686.2	11711.6	11746
A_A_337	4395.71	4415.08	4401.45	4433.18	4431.43	4431	4444.81	4461.44	4467.75	4473.07	4478.92	4488.17	4495.05	4504.76	4523.53	4572.42	4664.66	4836.09	5161.32	5689.92	6419.53	7213.22	7950.61	8581.84	9101.77	9535.33	9919.94	10210.5	10470.1	10694.7	10875.8	11028.8	11194.7	11297.2	11409.7	11494	11564.4	11652.9	11704.3	11760.1	11822.6	11842	11887.9	11911.1	11962.4
A_A_338	4342.39	4364.63	4380.83	4393.32	4399.31	4404.88	4408.98	4413.55	4411.12	4423.11	4423.68	4429.68	4436.42	4452.66	4471.79	4527.1	4616.52	4791.41	5123.6	5674.75	6446.22	7283.77	8066.09	8740.7	9311.88	9768.96	10193.2	10510.6	10789.4	11035	11246.5	11413.9	11572.3	11685	11819	11917.7	11998	12087.6	12154.5	12224.1	12289.2	12312.5	12353.6	12391.9	12448.5
A_A_339	4369.09	4388.61	4398.38	4404.13	4412.59	4414.62	4415.08	4418.72	4414.12	4425.33	4421.86	4432.39	4439.92	4448.95	4470.75	4512.82	4602.25	4759.12	5067.68	5584.72	6323.14	7153.92	7949.51	8642.5	9231.91	9712.94	10143.9	10486.6	10756.5	11026	11229.8	11404.3	11578.6	11697.2	11832.9	11938	12013.3	12095.6	12170.1	12236.7	12299.9	12328.1	12371.5	12419.3	12461.2
A_A_340	4472.32	4490.81	4501.73	4515.11	4523.49	4524.07	4531.27	4534.06	4538.27	4538.55	4540.37	4551.01	4559.61	4568.24	4595.18	4638.51	4734.85	4904.32	5238.36	5781.13	6516.87	7318.71	8065.09	8697.78	9243.79	9680.71	10072.8	10387.5	10637.5	10874	11075.4	11235.1	11385.9	11492.8	11622.6	11718.3	11787.3	11858.8	11937.3	11992.9	12063.7	12086.9	12131.9	12172	12214.4
A_A_341	4686.64	4714.59	4727.22	4737.25	4741.81	4749.95	4754.91	4757.12	4752.77	4759.94	4766.83	4772.29	4776.5	4780.74	4808.61	4846.76	4922.41	5065.9	5342.71	5824.95	6540.78	7408.81	8243.16	8981.9	9610.09	10130	10599.9	10956	11266.9	11540.6	11768.7	11958.8	12129	12261.9	12409.3	12515	12607.7	12700.7	12774	12852.5	12920.7	12935.8	12990.5	13028.9	13087.6
A_A_342	4725.15	4740.71	4757.51	4765.29	4769.97	4773.39	4778.1	4782.42	4778.85	4778.18	4787.27	4789.67	4795.62	4814.5	4836.59	4879.56	4969.52	5133.13	5450.58	5980	6728.81	7572.21	8364.38	9060.23	9663.44	10143.1	10588.5	10932.3	11216.9	11481.9	11698.5	11888.6	12059.2	12185.6	12329.1	12440.2	12515.8	12615.3	12686.6	12768.4	12829.1	12857.2	12905.4	12956.9	12993.7
A_A_343	4459.94	4482.96	4499.05	4506.76	4505.51	4509.54	4518.18	4516.89	4516.29	4524.99	4524.96	4528.95	4538.41	4552.08	4572.99	4615.42	4699.88	4852.72	5161.07	5659.41	6352.19	7129.04	7857.19	8467.75	8983.43	9406.09	9766.89	10051.6	10292.1	10500	10678.7	10813.7	10959.4	11052.7	11176.9	11243.9	11309.8	11384.1	11429.1	11506.7	11544.5	11571.9	11607.9	11637	11674
A_A_344	4604.82	4631.65	4643.14	4649.18	4655.53	4655.67	4663.7	4669.05	4668.8	4670.09	4671.26	4679.76	4693.07	4698.92	4722.29	4762.72	4841.09	4998.24	5280.76	5762.32	6438.94	7178.5	7866.97	8446.2	8949.57	9338.03	9706.98	9969.01	10201.5	10408	10585	10719.2	10858.9	10948.6	11060.6	11143.6	11200.5	11263.6	11325.1	11379.5	11432.1	11456.8	11483.2	11513.6	11558.1
A_A_345	4795.34	4819.85	4833.49	4837.59	4844.98	4850.9	4857.11	4858.43	4865.14	4864.64	4870.49	4877.2	4880.73	4896.51	4913.81	4965.31	5048.84	5209.28	5519.84	6023.89	6724.92	7487.28	8185.67	8784.24	9284.36	9677.57	10046.9	10320.8	10546.6	10755.6	10927.1	11064.2	11192.7	11291.4	11400.2	11473.6	11539.7	11611.9	11670.9	11717.8	11764.8	11784.3	11819.6	11849.3	11880.7
A_A_346	4700.53	4730.22	4736.89	4742.95	4751.59	4757.91	4758.8	4753.91	4759.58	4765.72	4769.82	4774.93	4786.1	4787.17	4814.36	4856.5	4928.12	5072.89	5348.09	5805.82	6439.12	7128.44	7760.16	8301	8744.63	9114.61	9427.92	9687.53	9890.29	10076.6	10229.6	10357.8	10485.1	10567.8	10671.9	10738.3	10795.8	10868.5	10912.8	10973.8	11005.2	11024	11057.8	11086.3	11111.5
A_A_347	4599.61	4628.09	4635.29	4648.32	4653.82	4659.85	4660.31	4670.84	4671.87	4675.01	4678.26	4683.15	4692.21	4704.92	4720.79	4764.62	4845.76	4990.75	5276.87	5739.7	6404.33	7126.01	7808.84	8389.39	8872.46	9262.67	9618.66	9879.12	10114.4	10317.7	10487.6	10626	10752.9	10846.7	10951.3	11047.5	11099.1	11153.5	11219	11271.5	11323.9	11333.7	11369.9	11403.6	11438
A_A_348	4787.7	4810.93	4826.74	4834.99	4839.34	4850.3	4850.58	4851.58	4854.15	4856.93	4870.21	4866.6	4872.35	4885.94	4910.46	4946.07	5034.57	5187.94	5479.45	5959.73	6626	7360.03	8042.43	8617.66	9101.77	9495.94	9835.3	10104.9	10320	10519.9	10691.7	10825.9	10956.2	11046.6	11154.2	11221.3	11284.5	11353.4	11411.5	11464.9	11521.1	11519.8	11554.7	11591.3	11623
A_A_349	4925.98	4955.67	4966.41	4973.44	4978.55	4983.79	4986.68	4992.03	4996.57	4996.42	4997.1	5000.7	5016.98	5026.15	5045.02	5086.1	5167.75	5317.3	5599.31	6078.42	6726.49	7439	8077.4	8636.58	9097.41	9457.36	9800.72	10026.2	10239.8	10431.6	10580.4	10702.4	10820.8	10896	10997.3	11068.1	11117.7	11169.2	11224	11261	11315.3	11324.6	11347.3	11375.3	11410.5
A_A_350	4697.46	4720.9	4736.53	4745.31	4742.95	4758.44	4760.01	4756.98	4766.29	4768.33	4777	4774.54	4783.46	4793.81	4815.97	4854.65	4932.3	5066.19	5333.5	5779.2	6385.23	7056.85	7674.91	8186.09	8617.95	8965.56	9278.23	9502.43	9697.06	9882.08	10011.6	10133.5	10245.1	10323.3	10407	10483.1	10528	10587.9	10637.4	10674.2	10713.9	10730.2	10747.7	10776.7	10793.2
A_A_351	4560.64	4589.44	4605.61	4618.24	4618.06	4628.09	4632.3	4634.22	4642.5	4646.57	4645.75	4655.88	4660.63	4672.62	4697.78	4742.74	4820.46	4974.37	5269.16	5762.93	6485.79	7279.71	8021.2	8658.24	9201.9	9629.15	10013.4	10300	10540.2	10762.4	10936.3	11092.1	11235	11334.3	11442.1	11522.2	11587.5	11662.5	11715.6	11771.7	11823.4	11834.4	11866.5	11889.8	11921.9
A_A_352	4506.58	4524.6	4534.45	4543.12	4542.87	4549.47	4553.08	4556.54	4558.36	4559.5	4566.24	4567.92	4579.09	4583.16	4608.42	4639.61	4707.63	4842.3	5097.23	5504.39	6081.34	6703.36	7279.67	7770.26	8181.49	8511.11	8804.94	9030.25	9214.81	9385.42	9515.46	9637.25	9748.44	9821.17	9900.64	9968.76	10025.9	10074.2	10129.7	10165.4	10214.6	10224	10250.9	10272	10301.7
A_A_353	4396.38	4431.78	4442.99	4450.05	4458.12	4467.72	4463.01	4473.96	4481.67	4480.64	4490.41	4484.63	4495.66	4510.72	4531.7	4578.63	4667.62	4824.39	5123.85	5614.94	6273.22	6962.33	7614	8166.82	8645.22	9013.13	9345.85	9611.59	9829.34	10023	10189.2	10311.7	10453.9	10541.2	10635.7	10716.7	10784.9	10848.5	10899.7	10954.7	11003.1	11013.2	11040.7	11072	11104.9
A_A_354	4468.15	4488.42	4498.48	4500.66	4507.04	4515.36	4512.75	4523.67	4519.07	4531.45	4534.34	4535.8	4541.34	4554.86	4576.02	4615.56	4697.31	4849.72	5131.2	5601.88	6239	6930.07	7557.51	8098.77	8543.69	8901.22	9223.49	9466.5	9674.72	9868.02	10013.4	10149	10262.3	10349	10447.4	10515.9	10567.4	10634.9	10677	10730.5	10788	10780.7	10820.6	10844.4	10881.3
A_A_355	4545.55	4571.49	4575.91	4587.73	4584.94	4587.62	4596.97	4598.25	4598.79	4603.11	4608.14	4612.74	4617.2	4633.69	4651.35	4690.03	4772.18	4924.27	5207.46	5680.36	6377.92	7159.06	7896.16	8523.56	9057.16	9488.94	9871.66	10166.9	10425.3	10635.5	10819.3	10968.3	11123.9	11215.6	11350.4	11424.1	11500	11562.5	11627.2	11676.5	11722.5	11754.1	11790.1	11833.6	11867.8
A_A_356	4511.54	4529.63	4548.47	4546.19	4554.33	4559.04	4564.28	4565.32	4571.92	4569.21	4569.53	4577.49	4588.15	4603.5	4620.52	4663.73	4744.7	4901.79	5189.01	5674	6341.81	7066.56	7734.29	8309.71	8790.88	9174.74	9526.49	9786.2	10004	10202.1	10378.6	10516	10644.2	10734.9	10839	10925.5	10980.4	11044.8	11104	11161	11211.3	11223.8	11259.3	11285.8	11313.7
A_A_357	4368.59	4389.32	4402.63	4410.12	4409.8	4416.01	4419.33	4426.57	4425.75	4430.61	4435.28	4440.35	4448.88	4458.83	4474.78	4514.25	4595.54	4740.03	5022.97	5492.73	6238.57	7149.6	8033.26	8813.47	9467.86	10000.3	10477.1	10839.7	11138.8	11408.1	11640.4	11812.7	12002.5	12121.6	12274.2	12361.4	12464.8	12537.6	12600.4	12659.1	12720.8	12742.9	12801.1	12846.5	12860.4
A_A_358	4456.87	4468.72	4483.81	4478.42	4490.59	4492.27	4493.06	4495.62	4494.91	4500.3	4505.29	4507.26	4519.32	4529.24	4550.04	4598.75	4684.4	4854.54	5172.06	5713.26	6492.54	7354.07	8157.05	8828.78	9401.62	9865.2	10262.9	10557.7	10816.5	11042.3	11231.6	11380.2	11520.2	11630.1	11752.4	11836.5	11881.1	11950.1	12030.6	12077	12133.1	12128.2	12168.2	12193.1	12241.7
A_A_361	4165.47	4195.62	4201.9	4211.97	4206.54	4212.32	4220.03	4222.92	4232.27	4225.24	4208.04	4203.51	4206.47	4218.32	4242.33	4291.72	4390.75	4570.38	4908.67	5489.87	6331.21	7308.82	8252.68	9053.05	9740.95	10304.2	10810	11189.1	11506.6	11817.9	12047.2	12254.8	12466.3	12591.8	12763.8	12866.5	12975.3	13066.9	13149.9	13223.7	13311.2	13332.5	13395.8	13428.5	13475.6
A_A_362	4307.53	4332.62	4338	4343.39	4347.39	4352.64	4352.89	4346.75	4349.53	4355.13	4358.09	4368.27	4375.47	4383.97	4408.16	4461.94	4557.15	4741.46	5094.88	5693.95	6553.42	7527.14	8420.79	9199.93	9854.82	10354	10837.1	11179.8	11482.8	11756.1	11969.1	12148.7	12326.6	12450.4	12580	12674.9	12762.2	12837.5	12915.5	12976.7	13042.7	13070.1	13114.8	13134.8	13188.2
A_A_363	4356.28	4390.32	4401.95	4410.44	4416.37	4421.15	4425.25	4427.18	4436.92	4437.35	4444.99	4445.99	4454.02	4473.18	4483.67	4535.02	4612.28	4763.01	5050.95	5459.18	5940.6	6460.07	6960.04	7431.97	7870.11	8237.2	8594.01	8898.86	9146.66	9464.04	9687.63	9864.92	10063.6	10193	10350.5	10492	10572.6	10701.4	10785.7	10888.7	10984.9	11036.9	11121.3	11172.8	11264.6
A_A_364	4462.76	4487.45	4496.37	4513	4511.4	4522.03	4521.96	4527.6	4528.38	4536.7	4540.48	4543.8	4552.36	4559.89	4581.48	4626.87	4714.98	4870.56	5183.69	5688.06	6385.63	7153.2	7867.86	8468.43	8975.83	9378.86	9750.41	10023.2	10245.2	10461.2	10638.1	10760.5	10913.2	11005.1	11127.9	11200	11277.2	11340.5	11400.4	11450.5	11504	11518.9	11563.3	11606.7	11641.8
A_A_365	4385.18	4408.3	4419.54	4428.68	4433.28	4442.24	4445.06	4448.16	4447.27	4453.27	4459.3	4463.19	4468.93	4472.14	4500.41	4546.05	4614.35	4767.22	5039.56	5527.7	6269.26	7139.64	7991.86	8720.9	9341.46	9866.42	10332.1	10679.8	10993.5	11238.8	11466	11666.2	11838.2	11937.6	12090	12171.1	12283.8	12371.4	12452.4	12522.3	12591.1	12621.1	12650.5	12667.8	12733.2
A_A_366	4375.22	4401.63	4416.01	4430.39	4430.75	4438.03	4441.28	4442.6	4451.12	4450.05	4454.8	4464.79	4470.11	4481.99	4500.73	4545.12	4627.16	4787.88	5085.71	5587.61	6308.3	7126.73	7900.98	8555.18	9095.38	9526.31	9894.5	10215.1	10437.9	10685.2	10860.7	10996.2	11156	11248.3	11356.1	11438.9	11508.4	11575.5	11632.8	11667.1	11729.4	11726.3	11771.9	11800.5	11827.1
A_A_367	4462.86	4488.02	4499.69	4499.44	4503.15	4508.86	4511.32	4514.68	4512.4	4513.86	4517.07	4528.1	4535.48	4549.69	4562.82	4597.33	4673.26	4820.57	5083.81	5535.26	6174.44	6876.08	7526.04	8083.61	8565.39	8935.05	9263.63	9529.23	9734.1	9928.04	10107.8	10251.8	10360	10458.2	10570	10644.4	10701.9	10765.6	10814.5	10884.5	10933.8	10956.6	10989.8	11014.2	11043.9
A_A_368	4278.2	4303.71	4310.99	4310.92	4319.2	4328.62	4330.19	4331.9	4336.9	4344.32	4348.89	4347.1	4355.06	4364.84	4385.11	4424.68	4493.41	4628.23	4884.3	5302.81	5885.36	6519.66	7105.92	7608.97	8020.45	8367.05	8678.22	8913.39	9114.68	9287.97	9440.95	9562.42	9689.78	9763.71	9846.11	9938.46	9976.47	10051.3	10095.2	10149.6	10199.9	10218.2	10243.3	10266.3	10306.3
A_A_369	4534.02	4569.1	4578.48	4581.98	4588.65	4600.61	4599.36	4612.42	4614.45	4618.95	4621.98	4627.87	4639.25	4653.03	4675.55	4715.12	4792.09	4949.03	5220.81	5624.22	6128.23	6669	7187.67	7662.96	8094.57	8463.8	8819.64	9102.58	9340.71	9600.17	9790.48	9955.23	10131.9	10268.9	10391.5	10523.3	10614.9	10692	10799.2	10835.6	10951.3	10989.5	11058.6	11122.1	11160.7
A_A_370	4476.35	4499.09	4513.32	4516.82	4520.35	4530.95	4542.83	4527.81	4534.16	4534.27	4538.8	4548.19	4546.01	4564.42	4580.98	4611.85	4684.43	4820.18	5056.66	5464.78	6031.17	6657.47	7222.65	7724.16	8137.64	8469.33	8761.83	8975.55	9182.05	9366.01	9514.81	9633.75	9746.23	9824.52	9904.92	9981.25	10032	10101.1	10141.2	10199	10237.7	10254.9	10289.2	10310.6	10325.9
A_A_371	4437.92	4466.68	4478.25	4485.88	4494.45	4496.05	4496.62	4503.15	4503.19	4505.9	4510.25	4517	4527.81	4537.77	4555	4593.72	4664.56	4796.3	5054.02	5478.27	6018.15	6612.4	7182.5	7678.02	8111.34	8466.76	8813.97	9046.7	9261.85	9481.38	9650.09	9781.59	9936	10043.9	10138	10247.2	10307.5	10376.1	10437	10488.8	10566.4	10590.2	10630.9	10665.9	10716.7
A_A_372	4462.01	4487.17	4500.19	4502.08	4507.79	4516.5	4521.53	4518.64	4517.04	4525.42	4527.13	4531.81	4536.7	4551.01	4562.71	4593.12	4656.31	4779.78	5002.6	5365.94	5896.5	6463.31	6999.9	7444.6	7835.89	8148.24	8418.01	8639.79	8809.72	8980.15	9124.35	9228.73	9343.1	9413.75	9497.04	9545.86	9612.63	9667.37	9710.72	9764.43	9797.33	9800.97	9847.29	9879.3	9902.78
A_A_373	4469.64	4498.62	4512.04	4519.78	4523.85	4527.21	4523.46	4528.81	4538.3	4541.87	4545.9	4547.54	4551.15	4564.78	4585.44	4623.62	4698.42	4833.67	5097.2	5547.39	6141.33	6797	7383.76	7907.04	8335.54	8675.26	9003.31	9236.29	9436.34	9618.73	9782.88	9898.5	10021.4	10102.2	10203	10280.9	10322.1	10390.3	10443.5	10502.9	10533.7	10541.5	10590.8	10613.3	10646.3
A_A_374	4545.33	4573.95	4594.58	4602.71	4609.32	4604.96	4619.66	4626.94	4630.16	4627.87	4633.01	4645.11	4650.17	4661.74	4683.54	4727.25	4802.62	4941.43	5234.87	5704.09	6354.72	7061.78	7724.66	8271.09	8733.39	9111.33	9441.2	9696.88	9911.91	10104.2	10241.6	10374.9	10518.5	10611.3	10708	10772	10844	10887.8	10954.4	10994.9	11047.3	11048.6	11097.2	11110.8	11144.2
A_A_375	4275.66	4308.28	4321.34	4329.9	4334.44	4342.57	4346.75	4351.71	4350.85	4357.74	4357.52	4367.73	4365.38	4376.08	4399.06	4437.53	4500.55	4627.91	4879.09	5290.36	5850.32	6481.01	7072.02	7566.79	7990.19	8325.7	8612.35	8871.67	9068.51	9252.39	9372.47	9507.28	9624.51	9691.13	9802	9873.37	9897.85	9975.04	10026.3	10086	10122	10130.3	10149.1	10177.7	10210.8
A_A_376	4494.59	4501.76	4522.21	4529.31	4532.52	4533.95	4547.51	4539.8	4544.73	4544.19	4543.55	4546.97	4564.53	4572.13	4587.01	4624.62	4686.5	4798.55	5036.75	5406.08	5916.48	6452	6955.58	7389.04	7762.88	8070.73	8336.33	8556.25	8752.45	8921.27	9070.47	9180.41	9289.96	9380	9467.75	9542.72	9606.38	9663.08	9724.96	9762.64	9818.21	9834.23	9877.05	9903.42	9942.35
A_A_377	4459.87	4472.04	4496.52	4498.73	4511.57	4509.44	4516.75	4522.49	4516.68	4529.06	4528.99	4529.2	4522.92	4543.33	4561.28	4600.29	4672.37	4789.45	5050.41	5463.96	6026.43	6641.59	7215.4	7685.12	8076.94	8402.13	8667.38	8884.02	9060.41	9221.31	9352.7	9455.97	9553.39	9622.4	9724.28	9782.45	9829.41	9874.19	9904.81	9949.03	10006	10011.5	10009.5	10053.3	10081.3
A_A_378	4144.95	4176.18	4190.59	4205.65	4206.69	4207.72	4218.68	4219.1	4215.57	4224.96	4231.56	4239.41	4247.51	4256.47	4276.38	4318.98	4389.71	4525.35	4779.99	5226.48	5835.83	6534.86	7176.11	7719.73	8178.57	8532.56	8873.81	9101.37	9291.21	9478.63	9629.22	9738.59	9884.86	9939.53	10032.4	10103	10155.9	10213.8	10270.3	10308.9	10328.5	10336.7	10381.7	10387.6	10382
A_A_379	4147.02	4177.74	4188.84	4202.26	4207.51	4208.97	4205.26	4221.24	4217.78	4220.35	4225.6	4230.59	4231.31	4250.83	4269.03	4303.14	4382.4	4539.94	4808.11	5275.23	5963.58	6730.13	7442.36	8066.16	8596.65	8968.27	9348.81	9630.9	9848.43	10075.3	10260.2	10369.4	10498.7	10582.7	10711.8	10786.9	10842.2	10880.4	10925	11001.8	11069.9	11043.4	11097.9	11128	11140.4
A_A_380	4098.28	4124.36	4146.45	4155.48	4163.9	4159.3	4175	4171.86	4184.85	4192.59	4208.04	4206.69	4202.97	4239.3	4248.12	4305.39	4393.89	4558.07	4866.6	5406.22	6116.42	6982.67	7755.81	8398.24	8949.39	9393.56	9804.15	10089.4	10281.9	10565.4	10717.2	10883	11020.5	11118.1	11210.6	11318.1	11366.7	11416.7	11443.8	11548	11570.8	11571	11617	11650.3	11684.8
A_A_381	4120.4	4140.81	4143.24	4166.29	4171.64	4173.75	4179.07	4190.91	4191.2	4187.2	4191.95	4206.83	4210.08	4217.36	4245.9	4279.8	4367.19	4499.76	4757.44	5223.34	5930.47	6739.94	7461.48	8151.09	8685.08	9127.53	9514.28	9804	10035.4	10233	10451.7	10615.5	10760.1	10858.8	10994.2	11016.1	11119.9	11195	11282.1	11287.2	11356.1	11365.9	11428.2	11416.2	11468.9
A_A_382	4023.37	4036.4	4050.21	4044.53	4068.8	4062.77	4081.43	4061.95	4075.51	4075.87	4077.26	4078.36	4086.39	4100.88	4109.05	4160.33	4224.96	4378.19	4626.02	5057.84	5655.13	6369.5	7066.56	7597.83	8068.69	8473.93	8762.12	9033.14	9248.28	9449.9	9582.29	9723.6	9823.13	9885.61	9969.94	10075.2	10137.8	10175.9	10191.1	10302.6	10293.3	10325.4	10336.1	10397.8	10358.9

## Sheet: S27
Cycles	1	2	3	4	5	6	7	8	9	10	11	12	13	14	15	16	17	18	19	20	21	22	23	24	25	26	27	28	29	30	31	32	33	34	35	36	37	38	39	40
Sample.1	5.43908	5.54126	5.48447	5.41685	5.45663	5.39025	5.50556	5.42811	5.47074	5.49325	5.5333	5.60194	6.0028	6.51642	7.67157	9.86216	14.4063	22.7567	37.8705	58.1801	79.9498	99.6551	100	100	100	100	100	100	100	100	100	100	100	100	100	100	100	100	100	100
Sample.2	5.38287	5.17304	5.09394	5.08583	5.07755	5.12594	5.19027	5.17878	5.19255	5.08597	5.20681	5.34579	5.60483	6.25638	7.37726	9.53641	13.734	22.526	36.8217	57.4021	79.5982	99.7829	100	100	100	100	100	100	100	100	100	100	100	100	100	100	100	100	100	100
Sample.3	5.43679	5.49691	5.61246	5.43336	5.44758	5.45837	5.40954	5.4018	5.28051	5.46649	5.49407	5.4964	5.94095	6.43721	7.38031	9.11218	12.9859	20.1585	32.0527	49.4494	66.781	82.7277	92.9057	99.8789	100	100	100	100	100	100	100	100	100	100	100	100	100	100	100	100
Sample.4	4.82757	4.66545	4.68442	4.51852	4.64159	4.61607	4.63359	4.53051	4.55062	4.65346	4.68703	4.71059	5.05867	5.55316	6.53293	8.27268	11.9036	18.0123	29.7481	44.7107	62.3403	76.9519	86.8052	94.3133	99.1747	100	100	100	100	100	100	100	100	100	100	100	100	100	100	100
Sample.5	5.70611	5.50345	5.50017	5.4634	5.39895	5.32573	5.32751	5.27199	5.28033	5.23951	5.3048	5.39712	5.58262	5.99771	6.79059	8.48058	11.3593	17.3766	26.7005	40.4634	53.9184	65.5742	73.5826	79.3621	82.7583	84.5673	86.2106	86.9617	87.9132	87.2584	87.1841	88.1837	86.0921	86.6838	89.8393	89.2018	88.755	87.3899	91.22	90.4571
Sample.6	5.31701	5.29577	5.19905	5.24616	5.07232	5.18632	5.11447	5.18981	5.09537	5.22024	5.28442	5.29077	5.60858	5.97825	6.88651	8.75944	12.2248	18.7835	29.9001	45.2394	61.9221	75.9581	85.9224	92.3669	97.9778	99.3683	100	100	100	100	100	100	100	100	100	100	100	100	100	100
Sample.7	5.68208	5.62366	5.52834	5.46404	5.38891	5.29346	5.50217	5.53902	5.52616	5.39762	5.52496	5.51319	5.87391	6.18636	7.15551	8.99748	12.3316	18.5091	29.5006	45.3804	60.6045	74.8489	84.1542	90.3785	93.947	99.9951	100	100	100	100	100	100	100	100	100	100	100	100	99.9848	100
Sample.8	5.31815	5.20697	5.1249	5.11668	5.10392	5.09031	5.02708	5.06002	4.94416	4.94354	4.97684	5.18932	5.21579	5.69497	6.598	8.265	11.2802	16.7249	26.7972	40.4573	53.4511	65.7816	72.314	78.167	81.5168	84.3276	86.8134	87.2113	86.739	90.9138	91.2314	91.0155	89.8123	89.1501	88.1443	87.9747	86.9874	85.109	91.7987	91.1853
Sample.9	5.34554	5.33862	5.31726	5.27716	5.17281	5.23318	5.12322	5.21239	5.20923	5.24551	5.24119	5.34727	5.52553	5.99809	6.89802	8.59988	11.7109	17.8876	28.4949	43.3526	58.3015	71.5431	79.7509	86.3823	90.2352	93.0959	95.9923	95.9214	97.0899	99.1611	98.6842	97.4746	97.3239	99.9504	99.9469	99.649	99.7034	99.5037	99.4293	99.4786
Sample.10	5.27199	5.16447	5.04675	4.99498	5.04997	4.98947	4.87943	4.96027	4.93346	4.90765	4.97292	4.92409	5.24969	5.57219	6.42329	7.94319	10.9192	16.1667	25.8088	38.6442	51.3906	63.4202	71.0688	76.6563	79.5065	81.935	84.1178	85.6264	85.5428	86.5069	89.4357	94.9557	94.7046	94.5559	94.3084	97.7775	96.7168	96.5164	95.6964	94.8224
Sample.11	4.9955	4.94796	4.83122	4.79356	4.62882	4.63447	4.73248	4.56964	4.5958	4.63788	4.69144	4.66996	4.84474	5.20129	5.85219	7.18253	9.86018	14.4296	22.6689	32.9684	46.1051	57.1823	63.4735	67.9833	70.9942	73.1534	73.9466	74.0586	75.2724	74.1125	74.7978	77.4687	77.4935	80.1146	79.3919	77.195	81.5315	80.6642	80.0336	79.816
Sample.12	5.08049	5.02984	4.98272	4.86356	4.81687	4.85589	4.81331	4.85766	4.83592	4.84751	4.87856	4.96692	5.21389	5.59243	6.42064	8.12073	11.3802	17.336	28.0539	42.5511	57.3746	70.8419	79.8056	85.3921	96.1083	99.447	100	100	100	100	100	100	100	100	100	100	99.9503	99.9868	100	99.7587
Sample.13	5.54932	5.48541	5.32191	5.30371	5.32413	5.25891	5.24922	5.31281	5.36792	5.37626	5.38068	5.49434	5.66896	6.42842	7.71605	9.81648	14.3999	22.7342	38.1498	59.536	82.5953	100	100	100	100	100	100	100	100	100	100	100	100	100	100	100	100	100	100	100
Sample.14	5.61112	5.3896	5.41276	5.41907	5.42949	5.37336	5.42382	5.34912	5.37951	5.40357	5.455	5.68387	5.91658	6.35182	7.3518	9.35032	13.2961	20.5902	33.2276	51.0731	69.189	86.5374	98.0644	100	100	100	100	100	100	100	100	100	100	100	100	100	100	100	100	100
Sample.15	5.40749	5.27169	5.21166	5.24476	5.20523	5.10405	5.17304	5.14153	5.21757	5.37963	5.20507	5.42611	5.65969	6.17876	7.15179	9.20905	12.8733	20.1738	32.5854	49.3738	67.0306	85.8476	95.3176	100	100	100	100	100	100	100	100	100	100	100	100	100	100	100	100	100
Sample.16	5.22126	4.97914	4.98465	4.90948	4.90616	4.94815	4.80342	4.91788	4.81809	4.86098	4.87101	5.04779	5.39435	5.83211	6.98711	9.28745	13.3047	21.5282	35.6338	55.4331	76.7672	93.639	100	100	100	100	100	100	100	100	100	100	100	100	100	100	100	100	100	100
Sample.17	5.23957	5.18268	5.14496	5.04332	4.93894	5.02836	4.99181	5.11482	4.95613	4.80526	5.05824	5.11523	5.3903	5.79516	6.56456	8.29745	11.263	17.5779	27.2099	41.1805	55.3651	67.8524	75.2035	81.4371	85.2004	87.8274	88.5707	93.5366	94.1877	94.9135	96.7834	99.514	100	100	100	100	99.769	99.5216	100	100
Sample.18	5.20027	4.92616	4.90132	4.81498	4.75776	4.76733	4.819	4.66854	4.73726	4.70201	4.7553	4.84954	5.12725	5.57994	6.33745	7.91648	10.7861	16.1711	25.0379	36.9281	48.1733	58.7166	66.165	70.8915	76.3477	79.5418	83.2031	85.0662	87.239	85.3547	90.1414	91.4192	93.53	93.2363	94.3056	93.9848	94.713	95.0814	94.3809	96.7811
Sample.19	5.11559	5.01259	4.89259	4.97989	4.84118	4.94272	4.92714	4.80334	4.86261	4.89103	4.92761	5.02073	5.17739	5.70317	6.62187	8.41821	11.923	18.0099	28.9917	44.4507	60.0856	72.8126	86.3114	91.8006	96.9955	99.6215	100	100	100	100	100	100	100	100	100	100	100	100	100	100
Sample.20	4.94647	4.78981	4.80801	4.73716	4.74498	4.7946	4.71818	4.7472	4.70196	4.77467	4.90038	4.9586	5.31655	5.72166	6.94978	8.95031	12.5917	20.1354	32.7068	51.6658	69.8391	85.4311	97.7422	100	100	100	100	100	100	100	100	100	100	100	100	100	100	100	100	100
Sample.21	5.5539	5.48761	5.47595	5.53303	5.41521	5.44246	5.4004	5.40878	5.42012	5.49336	5.41733	5.56669	5.7957	6.33038	7.08117	8.88146	12.238	18.5484	28.6138	43.701	59.048	71.767	80.8283	87.7105	94.3828	96.9767	99.5476	99.9438	100	99.9635	100	100	99.7857	99.9634	99.5232	100	100	100	99.811	100
Sample.22	5.58022	5.43231	5.3855	5.49445	5.44017	5.45216	5.41644	5.38456	5.36224	5.4454	5.49589	5.67137	5.92444	6.3665	7.38323	9.13252	13.084	19.9182	32.1742	48.7298	65.9385	80.8859	90.8157	98.0616	100	100	100	100	100	100	100	100	100	100	100	100	100	100	100	100
Sample.23	5.18756	5.36452	5.24961	5.27056	5.07163	5.26371	5.17727	5.11529	5.17192	5.20485	5.21948	5.23334	5.47932	5.959	6.8499	8.71443	11.8654	18.3125	29.1865	44.3234	59.9753	76.2991	86.6974	93.7259	97.8546	100	100	100	100	100	100	100	100	100	100	100	100	100	100	100
Sample.24	4.79591	4.77737	4.70468	4.63467	4.66987	4.69805	4.7231	4.66608	4.58158	4.8023	4.73945	4.94697	5.18619	5.70972	6.70258	8.31969	11.8463	18.6569	30.2353	46.7756	63.639	78.309	88.8994	98.2856	100	100	100	100	100	100	100	100	100	100	100	100	100	100	100	100
Sample.25	5.49668	5.4551	5.34743	5.37423	5.18759	5.23283	5.15908	5.14066	5.13457	5.1373	5.17205	5.23395	5.36334	5.64082	6.55669	7.81044	10.6282	15.4621	23.3221	35.906	50.1513	60.8891	67.7686	78.3228	81.6986	84.9886	85.0767	85.9001	86.2649	88.1455	88.7178	87.9534	87.6119	87.5488	86.0169	85.217	93.4063	92.531	93.1193	91.624
Sample.26	5.29488	5.25815	5.17727	5.14401	4.97241	4.98906	5.09422	5.00167	5.01391	4.90349	4.95127	4.98177	5.32082	5.75699	6.38121	8.02513	10.9628	16.7721	25.6957	39.1363	52.3866	64.072	71.8975	77.4999	80.4845	83.814	85.2364	85.7431	85.7063	86.1921	86.9	87.4097	86.1421	85.9977	86.0788	85.4152	84.4616	84.9167	92.4102	91.5573
Sample.27	5.46934	5.27747	5.1943	5.11964	5.08845	5.12093	5.03419	4.997	4.97702	4.90781	4.95883	5.01951	5.17039	5.47788	6.28933	7.7659	10.5514	15.8767	24.1006	36.304	47.7336	58.5897	66.2608	71.0559	73.2331	76.2964	78.2834	78.0632	79.5696	83.1678	84.4306	82.8081	81.8324	86.3828	85.3592	85.9	87.9686	86.6439	86.9419	85.335
Sample.28	5.29908	5.11001	5.15602	5.1667	5.11666	5.14393	5.19699	5.06981	5.0955	5.17935	5.21096	5.26792	5.42265	6.03095	6.82678	8.80939	12.4889	19.1956	30.6158	47.0844	63.3418	78.1898	88.3144	95.3713	100	100	100	100	100	100	100	100	100	100	100	100	100	100	100	100
Sample.29	5.44213	5.19081	5.18098	5.13375	5.16238	5.16747	5.11459	5.18107	5.21833	5.11311	5.23303	5.40979	5.59173	6.03919	7.03042	8.69412	11.9576	18.532	29.2439	44.5418	61.0363	74.5086	84.2651	90.462	94.8444	96.9924	100	100	100	100	100	100	100	100	100	100	100	100	100	100
Sample.30	5.34371	5.15363	5.19417	5.16565	5.0954	5.10796	4.99733	5.03332	5.11091	5.01727	5.12184	5.24394	5.52611	6.12168	7.18458	8.991	12.9119	20.155	32.6157	50.7678	68.1894	84.1221	94.8042	100	100	100	100	100	100	100	100	100	100	100	100	100	100	100	100	100
Sample.31	4.80735	4.99744	4.8476	4.89443	4.81629	4.8647	4.86954	4.85026	4.8661	4.82824	4.95488	4.97121	5.29543	5.9043	6.81611	8.66701	12.4822	19.4283	32.0723	49.7956	66.7886	82.9022	94.6385	100	100	100	100	100	100	100	100	100	100	100	100	100	100	100	100	100
Sample.32	5.2533	4.91045	5.03336	4.94436	4.93738	4.93254	4.91595	4.90171	4.92383	4.95308	4.99909	5.25814	5.42336	6.11114	7.12515	9.14681	13.2239	21.4435	34.7875	55.2833	76.579	94.8364	100	100	100	100	100	100	100	100	100	100	100	100	100	100	100	100	100	100
Sample.33	5.3315	5.29771	5.1606	5.11889	5.0429	5.11696	5.01541	4.93597	5.08553	5.13248	5.08027	5.08625	5.37094	5.65161	6.53718	8.22778	11.2022	16.8513	26.6275	39.8452	53.1053	64.8355	72.5936	77.5966	81.2949	86.4928	93.3386	95.7742	97.2042	97.1633	97.9807	97.5401	96.9619	95.9449	95.928	99.431	98.169	99.9476	99.8404	98.6464
Sample.34	5.19214	5.16347	5.05449	5.12812	5.03025	5.01147	5.08466	5.01728	5.131	5.18208	5.21899	5.25053	5.54894	6.0152	7.11047	9.17678	13.1042	20.6137	33.4102	52.3827	71.1761	87.4469	96.7538	100	100	100	100	100	100	100	100	100	100	100	100	100	100	100	100	100
Sample.35	5.42611	5.34993	5.31755	5.31573	5.17957	5.13025	5.13706	5.18908	5.12004	5.12856	5.30658	5.20354	5.46502	5.97391	6.83268	8.50663	12.0255	18.3247	28.4756	44.2128	58.2622	71.343	80.5739	86.1915	91.5002	93.4854	95.679	97.3644	96.566	100	100	100	100	100	100	99.9938	100	99.9986	99.9711	100
Sample.36	4.84983	4.83406	4.77971	4.66937	4.67404	4.65902	4.51318	4.6564	4.50762	4.51305	4.66346	4.70008	5.05114	5.49372	6.18568	7.8321	10.9961	16.9651	26.9752	40.8373	55.0241	67.9375	76.0336	82.0311	86.2255	94.0411	94.67	95.6853	96.377	96.6157	96.7015	97.3191	96.0373	99.3832	99.4617	99.9516	100	100	100	99.9803
Sample.37	5.60667	5.48527	5.53794	5.47254	5.33092	5.36978	5.40907	5.43526	5.35148	5.34574	5.50369	5.60311	5.84758	6.31407	7.40307	9.18037	12.9447	19.788	31.9468	49.2574	65.8978	81.3662	90.935	98.3773	100	100	100	100	100	100	100	100	100	100	100	100	100	100	100	100
Sample.38	5.49706	5.22763	5.249	5.17673	5.02937	5.17532	5.20567	5.12978	5.17368	5.06807	5.32035	5.33793	5.62811	6.08584	7.26576	9.2742	13.6176	21.7054	36.0789	55.9378	76.5631	94.3688	100	100	100	100	100	100	100	100	100	100	100	100	100	100	100	100	100	100
Sample.39	5.70954	5.41097	5.35663	5.29875	5.21553	5.24037	5.28888	5.10643	5.1191	5.35612	5.33048	5.47755	5.70753	6.37249	7.56946	9.98287	14.4757	23.26	39.2626	61.0402	83.7871	100	100	100	100	100	100	100	100	100	100	100	100	100	100	100	100	100	100	100
Sample.40	4.9691	4.90599	4.71809	4.77994	4.69724	4.78011	4.68594	4.71351	4.71636	4.68579	4.75744	4.81562	5.3769	5.76157	6.84977	8.91107	13.003	20.8082	34.3992	53.7474	74.202	91.2844	100	100	100	100	100	100	100	100	100	100	100	100	100	100	100	100	100	100
Sample.41	5.89799	5.58204	5.66171	5.47761	5.61478	5.5412	5.59592	5.60802	5.56285	5.54389	5.65957	5.69477	6.08244	6.6687	7.89591	10.1906	14.8976	24.4554	40.5867	63.399	87.2623	100	100	100	100	100	100	100	100	100	100	100	100	100	100	100	100	100	100	100
Sample.42	5.30658	5.28239	5.36131	5.22387	5.17828	5.20294	5.26055	5.09173	5.05613	5.1157	5.32336	5.39923	5.70798	6.17088	7.54384	9.67389	14.0663	22.944	37.3438	57.4786	77.9392	97.5749	100	100	100	100	100	100	100	100	100	100	100	100	100	100	100	100	100	100
Sample.43	5.34447	5.24669	5.31472	5.15361	5.15766	5.20676	5.17634	5.28954	5.21889	5.20344	5.27186	5.50149	5.87145	6.34642	7.50466	9.795	14.2594	22.7738	37.6077	59.3896	81.2604	99.7826	100	100	100	100	100	100	100	100	100	100	100	100	100	100	100	100	100	100
Sample.44	4.87017	4.95202	4.92734	4.86588	4.97053	4.92866	4.83308	4.88714	4.83539	4.9249	4.96598	5.09891	5.39885	5.93957	7.13146	9.21441	13.5236	22.192	36.7481	57.1364	79.1822	98.1736	100	100	100	100	100	100	100	100	100	100	100	100	100	100	100	100	100	100
Sample.45	5.54093	5.39483	5.43278	5.33903	5.43297	5.29364	5.27616	5.21542	5.32082	5.35003	5.39559	5.413	5.83012	6.3974	7.6161	9.72599	13.9101	21.7858	36.2298	55.9328	75.5143	94.4699	100	100	100	100	100	100	100	100	100	100	100	100	100	100	100	100	100	100
Sample.46	5.46883	5.17303	5.10897	5.04049	5.01575	5.03428	5.02632	5.00714	4.96517	4.94065	5.15221	5.31156	5.5412	6.1813	7.39866	9.47127	13.8119	22.517	37.4107	58.8395	81.0192	99.8351	100	100	100	100	100	100	100	100	100	100	100	100	100	100	100	100	100	100
Sample.47	5.34295	5.22418	5.29081	5.25248	5.21594	5.21055	5.2576	5.23581	5.21354	5.21717	5.31559	5.37603	5.68805	6.03549	7.23365	8.94037	12.576	19.4164	31.1366	47.8006	65.1543	79.12	88.997	94.9825	99.8348	100	100	100	100	100	100	100	100	100	100	100	100	100	100	100
Sample.48	5.36812	5.3431	5.27466	5.23629	5.3197	5.2175	5.28736	5.27479	5.25553	5.25508	5.32725	5.36387	5.65976	6.10585	7.14847	9.01763	12.5728	19.4838	31.1947	48.3553	65.6555	80.3355	91.1373	97.6226	100	100	100	100	100	100	100	100	100	100	100	100	100	100	100	100
Sample.49	5.56077	5.45988	5.45627	5.40894	5.50251	5.39241	5.32493	5.41249	5.40202	5.45673	5.42674	5.632	6.06394	6.47715	7.65263	9.72658	13.547	21.5372	34.454	53.1003	72.399	89.8296	97.836	100	100	100	100	100	100	100	100	100	100	100	100	100	100	100	100	100
Sample.50	5.45815	5.35047	5.23014	5.22634	5.06542	5.15842	5.23791	5.17423	5.28145	5.26164	5.27105	5.47677	5.67426	6.33656	7.4346	9.62724	13.7572	22.5457	37.1209	57.8947	78.2466	96.771	100	100	100	100	100	100	100	100	100	100	100	100	100	100	100	100	100	100
Sample.51	5.17586	5.22632	5.18	5.23185	5.2092	5.24442	5.26365	5.30577	5.29368	5.33293	5.33678	5.50968	5.84704	6.26932	7.35659	9.70812	13.9347	22.5514	36.591	57.0155	78.1344	96.4735	100	100	100	100	100	100	100	100	100	100	100	100	100	100	100	100	100	100
Sample.52	5.06956	5.02621	5.0479	4.86895	4.91686	4.88954	4.98563	4.84681	4.8661	5.00273	5.02044	5.12795	5.60362	5.87261	7.09606	9.17302	13.5322	21.847	36.0304	55.083	78.9051	97.5476	100	100	100	100	100	100	100	100	100	100	100	100	100	100	100	100	100	100
Sample.53	5.8629	6.01836	5.87832	5.92527	5.79636	5.78822	5.80887	5.88073	5.81914	5.92224	5.97157	6.11317	6.29293	6.96749	8.12431	10.1202	14.5964	22.421	36.4875	56.0194	75.5561	93.7925	100	100	100	100	100	100	100	100	100	100	100	100	100	100	100	100	100	100
Sample.54	5.47189	5.35633	5.249	5.21207	5.11654	5.02774	5.05633	4.93753	4.94338	4.93346	5.0018	5.06048	5.19488	5.6257	6.54256	8.11869	11.2818	16.6931	25.3887	37.5099	47.903	57.7209	65.2891	69.318	72.9141	77.0717	78.7881	80.4158	77.0155	83.2522	84.4392	84.1897	84.9766	86.0639	86.735	86.5462	87.0506	87.7035	89.165	89.2132
Sample.55	5.4036	5.52008	5.5553	5.44947	5.38303	5.41665	5.27057	5.35622	5.34447	5.47276	5.45032	5.6199	5.95516	6.60058	7.67435	9.84614	14.0872	22.1376	36.3862	55.9789	77.6768	95.1828	100	100	100	100	100	100	100	100	100	100	100	100	100	100	100	100	100	100
Sample.56	5.13848	5.09052	5.00445	5.10427	4.99886	5.00984	5.03461	4.98117	5.06434	4.95835	5.14652	5.17739	5.58518	6.05238	7.21688	9.35988	13.6378	21.7385	36.8608	57.6252	79.3602	97.8253	100	100	100	100	100	100	100	100	100	100	100	100	100	100	100	100	100	100
Sample.57	6.02846	5.62048	5.60569	5.54008	5.52672	5.45357	5.41522	5.51884	5.52061	5.5581	5.60123	5.79254	6.07118	6.72585	7.82381	10.1841	14.5301	23.345	38.3226	60.1533	82.7796	99.8367	100	100	100	100	100	100	100	100	100	100	100	100	100	100	100	100	100	100
Sample.58	5.66339	5.34723	5.50412	5.38104	5.42418	5.40146	5.41492	5.44951	5.41684	5.37248	5.53864	5.73831	5.97947	6.52546	7.68807	10.1725	14.8291	23.8571	38.9964	61.2165	84.787	100	100	100	100	100	100	100	100	100	100	100	100	100	100	100	100	100	100	100
Sample.59	5.63821	5.7023	5.68739	5.5591	5.55898	5.63587	5.64828	5.47595	5.64794	5.54384	5.68259	5.86979	6.19418	6.82699	8.05054	10.4209	15.2288	24.3731	39.7247	61.3146	85.9748	100	100	100	100	100	100	100	100	100	100	100	100	100	100	100	100	100	100	100
Sample.60	5.2327	5.32235	5.24618	5.30732	5.20878	5.23728	5.23753	5.22545	5.22586	5.24465	5.32834	5.47761	5.68657	6.44399	7.26165	9.39356	13.8004	22.129	35.7989	55.3267	75.7147	93.5648	100	100	100	100	100	100	100	100	100	100	100	100	100	100	100	100	100	100
Sample.61	5.83454	5.60169	5.51884	5.60382	5.45347	5.5036	5.5213	5.46872	5.569	5.63185	5.74655	5.74432	6.2454	6.69848	7.98861	9.99407	14.8734	23.2595	38.2479	60.424	82.1393	99.9997	100	100	100	100	100	100	100	100	100	100	100	100	100	100	100	100	100	100
Sample.62	5.37321	5.45103	5.4523	5.30423	5.25592	5.25205	5.22947	5.28888	5.34453	5.36355	5.36777	5.55088	5.81568	6.45021	7.73537	10.0317	14.6017	23.6187	39.6672	62.5439	87.3752	100	100	100	100	100	100	100	100	100	100	100	100	100	100	100	100	100	100	100
Sample.63	5.70611	5.5666	5.51848	5.52878	5.53007	5.53337	5.53914	5.50118	5.39406	5.57216	5.6258	5.75963	6.12497	6.6213	7.76491	10.2812	14.3242	22.7814	37.2585	57.0086	79.8879	97.8073	100	100	100	100	100	100	100	100	100	100	100	100	100	100	100	100	100	100
Sample.64	5.69848	5.70675	5.68246	5.58175	5.58703	5.57205	5.6223	5.48328	5.58661	5.56431	5.626	5.70738	5.96666	6.45894	7.53371	9.54616	13.4027	20.3072	32.8291	50.6275	67.9339	82.4749	92.5999	99.9481	100	100	100	100	100	100	100	100	100	100	100	100	100	100	100	100
Sample.65	5.60349	5.37756	5.34869	5.33232	5.26624	5.28725	5.27609	5.28756	5.19732	5.31859	5.30989	5.50769	5.79505	6.4919	7.48746	9.69955	14.1982	22.7866	37.2471	58.329	80.5032	99.3849	100	100	100	100	100	100	100	100	100	100	100	100	100	100	100	100	100	100
Sample.66	5.50965	5.36769	5.17182	5.22273	5.24183	5.23795	5.0988	5.25325	5.14534	5.13488	5.26294	5.44008	5.79963	6.2798	7.41948	9.55168	13.8231	22.2478	35.9224	55.7837	76.9223	95.7873	100	100	100	100	100	100	100	100	100	100	100	100	100	100	100	100	100	100
Sample.67	5.32425	5.15931	5.28511	5.19613	5.26273	5.09088	5.10195	5.07984	5.06107	5.1036	5.16803	5.3774	5.58307	6.18385	7.35917	9.69308	13.8548	22.1306	36.634	58.1474	78.4994	98.1384	100	100	100	100	100	100	100	100	100	100	100	100	100	100	100	100	100	100
Sample.68	5.16264	5.13126	5.09935	4.91308	4.8479	4.83899	4.7303	4.78666	4.79438	4.78279	4.76866	4.78131	5.06109	5.48318	6.25658	7.72318	10.6813	15.4979	23.1644	33.8602	43.9959	53.0561	59.2663	62.538	67.0609	70.6062	72.2479	74.5783	76.6755	76.7297	74.5973	79.9743	80.5285	81.3659	81.9731	83.1653	83.2666	83.8392	84.6587	81.0821
Sample.69	5.54704	5.50383	5.49264	5.51603	5.46382	5.43937	5.49606	5.45276	5.54687	5.54996	5.43791	5.65394	5.86272	6.43157	7.30081	9.38315	12.9765	20.247	32.3207	49.7616	67.2216	83.1893	93.7522	99.9145	100	100	100	100	100	100	100	100	100	100	100	100	100	100	100	100
Sample.70	5.76028	5.67043	5.70789	5.74895	5.75519	5.74807	5.68889	5.70423	5.6599	5.77272	5.91999	5.88802	6.24371	6.68509	7.77491	9.82834	13.9872	21.6118	34.7734	53.7752	72.8168	90.0651	100	100	100	100	100	100	100	100	100	100	100	100	100	100	100	100	100	100
Sample.71	5.86404	5.55558	5.56285	5.55734	5.55343	5.55645	5.50055	5.45675	5.52736	5.46414	5.60497	5.75512	5.90963	6.44673	7.43104	9.30648	13.1267	19.7435	31.589	48.2406	65.4698	79.9596	89.7289	95.4899	100	100	100	100	100	100	100	100	100	100	100	100	100	100	100	100
Sample.72	5.3198	5.13304	5.21792	5.07418	5.15774	5.11952	5.00322	5.05748	5.0854	5.09155	5.27788	5.39136	5.68399	6.22275	7.43486	9.79488	14.4462	23.6977	39.3074	62.4108	85.8042	100	100	100	100	100	100	100	100	100	100	100	100	100	100	100	100	100	100	100

## Sheet: VIM.CFX96
Cycles	1	2	3	4	5	6	7	8	9	10	11	12	13	14	15	16	17	18	19	20	21	22	23	24	25	26	27	28	29	30	31	32	33	34	35	36	37	38	39	40
A1	2129.95	2140.94	2148.28	2154.18	2159.68	2170.28	2174.29	2177.88	2187.28	2199.71	2196.55	2211.09	2213.53	2228.99	2251.58	2291.19	2357.52	2456.57	2592.68	2741.2	2862.73	2955.42	3041.99	3102.67	3165.56	3214.16	3249.11	3277.25	3298.56	3312.32	3329.4	3342.25	3347.86	3355.16	3360.06	3371.12	3377.84	3384.48	3388.38	3394.71
A2	2136.75	2145.94	2163.55	2161.87	2169.38	2174.73	2180.44	2185.69	2193.54	2197.24	2201.02	2208.74	2217.98	2225.7	2243.5	2265.24	2303.87	2376.09	2479.2	2630.49	2800.22	2938.41	3054.96	3133.08	3209.11	3276.93	3325	3365.2	3385.97	3405.48	3424.57	3438.74	3443.53	3449.7	3453.91	3462.99	3469.92	3475.79	3472.15	3480.59
A3	2123.28	2130.87	2146.01	2150.05	2160.53	2165.58	2166.79	2177.92	2182.56	2191.24	2192.63	2202.37	2210.77	2221.25	2239.07	2267.68	2307.85	2378.27	2493.88	2655.48	2832.07	2983.29	3091	3184.91	3263.98	3333.29	3380.89	3416.56	3452.48	3471.8	3491.82	3496.68	3506.54	3518.97	3523.79	3529.69	3535.35	3540.43	3544.21	3547.91
A4	2157.88	2153.2	2192.18	2204.55	2209.86	2216.52	2224.29	2225.62	2229.98	2234.74	2244.41	2243.97	2249.44	2259.87	2281.83	2309.16	2349.8	2426.06	2550.82	2732.97	2924.09	3088.06	3213.48	3311.59	3405.98	3475.83	3534.39	3570.6	3599.65	3618.44	3640.54	3653.87	3663.89	3672.79	3680.37	3694.09	3691.81	3701.97	3699.8	3707.21
A5	2165.61	2182.75	2187.74	2197.43	2201.82	2210.89	2215.84	2216.74	2225.2	2224	2227.23	2226.86	2234.29	2244.31	2255.52	2277.7	2322.97	2395.95	2501.8	2678.19	2870.72	3027.46	3160.57	3260.09	3355.23	3429.25	3483.93	3520.91	3551.48	3567.89	3579.17	3593.26	3600.5	3610.95	3609.43	3617.85	3626.55	3623.91	3632.92	3635.97
A6	2149.19	2180	2199.72	2216.04	2219.11	2225.88	2232.25	2234.52	2244.4	2248.22	2251.17	2261.44	2265.54	2273.46	2283.68	2318.06	2362.89	2439.41	2562.98	2748.05	2940.55	3101.61	3228.12	3332.6	3421.52	3488.32	3543.15	3577.77	3612.45	3624.55	3642.19	3653.95	3659.52	3671.05	3668.69	3676.07	3683.96	3684.9	3684.87	3693.24
A7	2174.92	2186.4	2197.31	2211.98	2222.99	2232.85	2235.12	2237.35	2247.93	2251.57	2255.76	2261.61	2266.85	2275.94	2288.38	2316.91	2359.83	2434.14	2561	2741.38	2944.39	3104.87	3236.24	3337.84	3421.49	3490.38	3551.72	3589.39	3619.96	3635.48	3648.39	3657.17	3661.94	3671.36	3684.93	3690.94	3696.93	3702.04	3700.78	3697.52
A8	2147.64	2153.62	2184.38	2196.64	2203.62	2216.23	2222.51	2232.52	2243.68	2246.74	2251.59	2255.78	2267.54	2275.27	2286.68	2319.37	2358.29	2430.05	2551.41	2725.74	2918.79	3071.69	3198.49	3293.03	3387.41	3456.23	3509.89	3551.57	3581.51	3601.13	3613.71	3628.9	3630.02	3643.14	3647.21	3655.16	3663.33	3661.62	3668.17	3677.06
A9	2164.54	2166.53	2186.77	2197.64	2205.03	2208.51	2217.87	2226.5	2231.92	2235.92	2237	2242.84	2252.17	2259.12	2272.34	2297.19	2339.32	2412.12	2528.14	2691.69	2869.82	3018.87	3138.36	3237.94	3311.63	3377.3	3429.57	3462.05	3484.57	3500.99	3518.82	3533.58	3534.22	3567.55	3567.48	3581.82	3600.3	3595.14	3603.94	3613.56
A10	2165.48	2174.73	2178.45	2193.23	2201.36	2207.5	2207.22	2211.34	2221.13	2226.3	2228.62	2240.17	2249.98	2251.71	2269.27	2292.4	2337.27	2407.82	2523.38	2698.2	2889.43	3039.85	3161.02	3258.68	3339.59	3405.67	3460.11	3491.84	3524.23	3537.76	3556.38	3569.16	3574.28	3580.85	3585.21	3593.48	3599.25	3604.24	3599.3	3602.85
A11	2173.93	2170.26	2179.11	2188.78	2192.96	2204.42	2207.93	2206.62	2218.78	2220.03	2227.68	2227.78	2237.44	2250.72	2259.82	2283.85	2329.04	2401.41	2518.24	2685.85	2875.17	3024.37	3141.79	3240.82	3321.82	3393.91	3438.56	3481.93	3506.67	3526.1	3542.07	3555	3559.33	3572.26	3574.74	3580.59	3589.87	3588.24	3592.63	3597.04
A12	2162.12	2167.45	2165.82	2170.85	2180.12	2185.2	2197.95	2204.64	2204.53	2212.99	2218.37	2222.77	2232.32	2240.59	2248.31	2280.95	2314.08	2382.55	2487.8	2640.43	2819.53	2949.66	3057.97	3153.02	3237.62	3297.4	3345.29	3383.1	3416.99	3434.85	3452.41	3466.34	3477.75	3492.3	3490.77	3496.81	3515.24	3516.04	3513.09	3518.35
B1	2149.07	2154.65	2166.62	2168.93	2176.7	2181.19	2188.33	2189.81	2200.52	2204.64	2208	2210.77	2222.41	2227.23	2244.78	2273.08	2325.38	2397.09	2517.44	2668.59	2820.52	2933.15	3027.97	3105.18	3177.98	3226.09	3272.58	3304.7	3327.62	3349.03	3357.46	3369.44	3374.05	3385.49	3391.84	3400.69	3405.16	3405.82	3412.61	3417.24
B2	2136.91	2136.36	2148.89	2155.89	2154.06	2164.03	2164.78	2168.83	2178.67	2181.36	2191.39	2195.96	2204.41	2217.27	2228.92	2256.84	2291.97	2356.45	2463.02	2614.7	2780.16	2914.95	3018.43	3099.57	3179.32	3230.73	3284.23	3314.34	3343.32	3357.52	3372.45	3380.32	3385.06	3398.63	3407.12	3406.2	3417.8	3418.66	3420.51	3430.3
B3	2131.12	2131.72	2137.11	2140.86	2152.42	2154.55	2162.96	2165.98	2172.23	2174.27	2183.16	2187.94	2191.44	2205.35	2219.64	2243.69	2284.36	2356.42	2476.18	2632.71	2808.85	2947.61	3057.16	3143.15	3219.7	3284.9	3326.38	3359.33	3386.85	3400.68	3408.96	3423.78	3426.86	3429.8	3432.77	3436.61	3443.27	3447.63	3447.66	3450.81
B4	2188.4	2192.69	2200.39	2208.37	2215.78	2220.75	2218.57	2230.07	2235.67	2241.1	2245.46	2251.11	2258.89	2274.06	2288.8	2321	2368.14	2448.4	2584.95	2774.21	2985.66	3155.93	3295.82	3401.34	3494.15	3568.05	3625.56	3663.11	3691.37	3709.19	3726.53	3734.7	3736.07	3748.59	3749.82	3755.25	3764.01	3769.33	3762.38	3774.48
B5	2163.38	2195.69	2202.21	2207.95	2212.82	2215.05	2218.94	2226.47	2230.41	2242.23	2241.66	2254.69	2260.49	2274.13	2291.55	2323.99	2365.45	2447.56	2581.54	2779.41	2991.29	3157.86	3300.47	3409.14	3499.81	3577.06	3638.5	3676.61	3710	3733.73	3740.64	3758.67	3762.28	3770.47	3776.66	3783.29	3788.37	3796.06	3796.53	3802.19
B6	2192.94	2192.52	2198.54	2207.77	2207.94	2216.86	2222.51	2222.6	2227.07	2231.23	2235.91	2238.56	2249.86	2259.7	2271.37	2300.38	2352.05	2428.57	2557.68	2746.75	2950.42	3111.42	3244.89	3351.75	3440.08	3513.26	3569.24	3610.41	3643.39	3656.25	3674.35	3684.02	3690.93	3698.66	3706.21	3706.18	3714.03	3716.67	3721.32	3726.12
B7	2186.41	2193.32	2197.53	2203.16	2206.73	2214.12	2216.4	2217.24	2224.2	2228.68	2227.53	2236.21	2244.5	2252	2266.94	2300.21	2350.29	2432.74	2569.4	2759.97	2973.08	3143.49	3287.02	3396.51	3492.03	3567.48	3623.47	3659.43	3692.23	3720.46	3731.15	3743.37	3742.33	3757.54	3757.93	3767.74	3774.93	3778.26	3777.52	3778.41
B8	2194.03	2188.37	2197.74	2203.33	2203.71	2204.34	2205.22	2214.67	2218.36	2227.84	2229.66	2238.01	2250.93	2257.4	2278.32	2303.49	2346.74	2428.53	2562.32	2751.16	2961.15	3126.11	3262.58	3370.93	3460.41	3536.11	3591.68	3628.47	3659.18	3675.26	3690.9	3704.96	3710.92	3714.83	3726.25	3733.23	3736.01	3739.33	3744.09	3744.25
B9	2182.02	2194.85	2206.01	2209.91	2219.06	2215.94	2227.49	2232.8	2236.98	2238.62	2240.75	2255.52	2259.71	2271.61	2287.66	2319.32	2362.76	2445.48	2579.03	2770.76	2983.01	3148.41	3290.47	3391.18	3484.43	3557.31	3613.23	3652.87	3683.35	3704.13	3722.28	3732.97	3736.05	3737.96	3749.49	3750.36	3756.19	3755.15	3760.66	3760.57
B10	2162.88	2177.33	2195.81	2200.73	2203.11	2209.41	2211.71	2214.08	2221.75	2223.52	2230.62	2238.64	2243.89	2251.42	2269.38	2298.99	2340.02	2424.39	2546.61	2724.74	2922.78	3076.9	3204.11	3308.52	3394.9	3468.24	3519.73	3560.08	3591.82	3612.42	3634.33	3642.72	3645.17	3655.21	3658.24	3663.83	3674.54	3673.35	3672.83	3682.48
B11	2189.64	2203.9	2214.92	2219.02	2222.31	2231.35	2230.53	2239.14	2247.38	2248.42	2253.36	2256.95	2267.04	2277.08	2294.89	2324	2369.17	2454.93	2584.4	2779.03	2992.6	3159.91	3304.48	3408.37	3505.68	3590.8	3633.12	3685.66	3720.83	3740.27	3756.49	3772.9	3774.33	3785.14	3793.75	3802.95	3812.26	3811.05	3820.41	3829.16
B12	2169.88	2171.23	2179.12	2188.49	2206.12	2212.94	2212.22	2218.66	2222.36	2225.25	2231.61	2236.87	2243.98	2257.63	2274.88	2296.16	2342.69	2422.27	2545.25	2722.92	2912.11	3070.07	3206.94	3296.28	3388.16	3461.78	3507.36	3563.24	3584.54	3608.57	3629.43	3639.46	3641.26	3649.5	3659.16	3667.28	3672.29	3673.67	3681.8	3688.6
C1	2128.28	2146.82	2154.98	2161.16	2166.4	2172.29	2174.79	2181.67	2184.92	2189.45	2191.35	2196.44	2206.18	2211.57	2229.51	2254.18	2298.58	2366.13	2481.25	2640.97	2818.92	2963.89	3080.56	3168.7	3249.69	3318.2	3375.69	3416.23	3443.21	3463.5	3485.2	3501.93	3506.9	3520.38	3527.91	3541.87	3554.76	3564.93	3566.3	3573.22
C2	2183.3	2182.16	2189.4	2195.75	2205.34	2209.43	2215.68	2229	2235.76	2239.33	2243.56	2257.92	2262.26	2275.85	2286.98	2321.44	2363.88	2453.86	2591.9	2782.1	3006.12	3178.53	3312.4	3425.21	3512.79	3591.35	3648.78	3695.01	3729.08	3742.86	3755.81	3767.54	3774.93	3786.18	3788.27	3797.42	3797.16	3799.22	3807.76	3806.39
C3	2137.89	2142.47	2138.5	2155.43	2159.09	2170.16	2173.95	2179.89	2185.6	2189.11	2201.51	2204.75	2215.76	2224.79	2245.1	2269.65	2309.63	2389.47	2515.19	2689.91	2888.8	3043.25	3172.41	3270.32	3352.54	3422.53	3472.33	3510.16	3538.75	3555.32	3572.66	3580.68	3585.72	3589.57	3596.03	3604.28	3606.34	3605.63	3610.54	3608.17
C4	2185.35	2188.03	2215.41	2222.34	2228.95	2235.43	2238.79	2244.41	2252.45	2258.78	2261.97	2268.98	2275.69	2291.38	2301.4	2336.78	2383.98	2465.96	2605.38	2802.09	3020.53	3196.89	3339.96	3443.11	3540.92	3613.83	3668.55	3710.22	3735.24	3753.57	3765.6	3780.86	3781.64	3787.41	3795.59	3799.69	3805.44	3810.85	3808.5	3814.63
C5	2215.3	2219.88	2221.03	2225.79	2234.73	2239.36	2243.17	2244.95	2249.16	2254.4	2256.88	2260.41	2270.69	2280.18	2302.27	2330.81	2387.99	2483.36	2635.83	2853.76	3096.89	3297.11	3459.96	3578.52	3691.01	3774.98	3833.37	3880.31	3912	3933.11	3947.74	3957.27	3960.07	3974.83	3978.34	3985.73	3985.23	3992.88	3987.05	3996.73
C6	2245.49	2242.58	2266.79	2270.94	2270.24	2275.42	2274.86	2283.39	2293.91	2291.69	2303.72	2310.6	2324.42	2333.03	2351.04	2384.52	2442.87	2546.05	2714.04	2953.49	3215.41	3435.08	3606.33	3742.61	3863.14	3952.5	4022.57	4069.91	4108.07	4118.89	4143.39	4154.59	4162.2	4169.7	4169.03	4172.8	4180.97	4180.97	4179.62	4181.85
C7	2206.73	2202.93	2214.79	2213.23	2216.18	2222.78	2227.43	2231.1	2238.44	2245.11	2248.15	2255.25	2265.44	2271.19	2294.28	2320.14	2371.21	2455.48	2597.58	2793.75	3019.44	3202.55	3345.79	3454.12	3561.15	3633.56	3697.21	3739.7	3767.97	3780.9	3800.84	3815.11	3811.9	3828.4	3829.67	3835.8	3841.1	3849.46	3843.82	3852.21
C8	2207.23	2210.87	2213.39	2221.42	2224.2	2234.08	2235.44	2245.37	2243.84	2254.79	2257.52	2268.01	2277.3	2287.78	2305.45	2340.41	2402.55	2502.68	2661.76	2896.64	3159.15	3368.89	3543.81	3675.64	3788.97	3885.21	3952.19	4003.96	4039.11	4061.18	4082.28	4097.21	4101.13	4114.34	4121.66	4127.63	4136.84	4139.4	4144.79	4147.94
C9	2265.66	2256.26	2250.15	2248.44	2250	2253.11	2244.36	2251.92	2253.72	2255.35	2253.23	2256.91	2267.72	2275.2	2296.17	2326.48	2376.67	2464.48	2608.34	2818.25	3038.72	3221.68	3363.59	3471.92	3568.29	3642.9	3697.31	3740.06	3766.72	3777.49	3798.72	3810.55	3814.2	3832.93	3829.2	3843.86	3848.36	3855.83	3857.89	3861.83
C10	2200.38	2202.27	2199.7	2207.91	2214.86	2218.86	2217.94	2223.57	2225.12	2229.98	2234.71	2238.94	2245.76	2256.55	2276.33	2306.4	2360.38	2451.31	2596.83	2808.19	3037.84	3224.81	3378.55	3493.39	3595.13	3676.74	3742.45	3786.01	3819.39	3832.19	3854.88	3872.17	3875.02	3886.43	3892.8	3901.07	3910.35	3907.58	3919.13	3917.95
C11	2204.84	2209.48	2211.68	2216.77	2214.42	2222.41	2229.27	2225.84	2231.63	2238.7	2242.15	2238.4	2245.33	2261.17	2282.08	2308.29	2358.21	2443.53	2581.25	2780.98	3003.27	3172.9	3325.85	3432.36	3526.1	3613.54	3664.33	3711.71	3742.81	3756.75	3775.35	3794.91	3794.6	3801.85	3806.39	3823.91	3829	3832.44	3836.28	3842.13
C12	2193.23	2215.5	2218.35	2226.73	2232.46	2238.98	2236.3	2244.73	2252	2251.01	2259.96	2266.08	2277.21	2281.55	2298.08	2335.17	2378.45	2457.59	2594.2	2786.49	3001.62	3169.75	3310.26	3423.65	3515.87	3593.36	3651.86	3694.09	3726.82	3745.48	3761.65	3774.67	3785.3	3798.58	3799.59	3810.47	3817.07	3823.8	3831.24	3835.69
D1	2155.77	2168.2	2173.25	2185	2189.53	2193.59	2196.74	2202.88	2211.97	2211.4	2220.89	2222.43	2234.34	2242.19	2253.47	2280.49	2323.37	2390.53	2506.5	2662.23	2835.42	2979.18	3090.45	3183.14	3262.89	3321.11	3375.73	3414.25	3437.93	3462.26	3472.84	3484.69	3494.28	3499.21	3506.11	3516.37	3517.72	3523.78	3528.42	3535.63
D2	2132.05	2147.09	2157.65	2171.83	2174.72	2184.13	2190.15	2198.74	2206.31	2211.11	2215.31	2220.56	2231.35	2243.79	2258.48	2282.96	2324.03	2398.25	2518.56	2692.49	2873.77	3033.67	3149.63	3245.28	3330.28	3397.1	3449.11	3486.45	3518.05	3535.74	3549.4	3562.91	3575.25	3581.25	3589.74	3589.27	3594.62	3601.4	3603.3	3608.04
D3	2164.34	2173.78	2181.47	2191.73	2201.38	2202.38	2203.82	2210.47	2218.54	2225.38	2228.36	2242.09	2249.77	2265.14	2279.34	2314.54	2364.71	2454.88	2597	2797.01	3020.39	3199.12	3346.98	3456.05	3554.45	3632.99	3695.18	3735.92	3769.47	3786.01	3802.13	3815.54	3824.37	3833.07	3839.19	3844.77	3853.2	3853.45	3857.04	3866.29
D4	2204.17	2215.88	2223.86	2234.06	2239.62	2239.04	2247.37	2252.17	2254.6	2262.37	2267.3	2273.39	2280.81	2292.61	2309.04	2337.39	2392.6	2473.35	2609.75	2810.45	3018.89	3198.93	3335.97	3442.73	3533.37	3608.32	3662.39	3699.38	3727.89	3736.2	3754.01	3762.42	3758.69	3767.88	3764.88	3770.61	3773.31	3771.54	3773.74	3773.54
D5	2210.14	2220.51	2225.46	2228.35	2236.84	2241.43	2243.19	2246.64	2250.67	2258.04	2262.8	2274.64	2285.39	2295.99	2310.35	2344.25	2392.97	2478.45	2620.69	2830.32	3055.27	3237.42	3385.5	3492.28	3593.76	3672.36	3732.45	3770.7	3800.7	3816.61	3831.02	3838.74	3842.15	3847.46	3850.16	3852.34	3849.28	3855	3853.93	3857.22
D6	2229	2227.92	2240.99	2242.02	2249.77	2249.84	2256.45	2265.38	2265.71	2273.73	2281.63	2286.03	2294.23	2305.47	2325.12	2352.77	2404.41	2494.33	2632.4	2827.69	3046.06	3227.84	3365.93	3479.27	3575.64	3648.4	3710.41	3751.16	3779.84	3792.99	3812.18	3827.9	3823.03	3834.7	3837.43	3843.43	3849.08	3849.65	3855.83	3855.44
D7	2218.99	2224.84	2226.61	2239.25	2244.27	2244.15	2247.04	2255.61	2257.54	2254.62	2265.58	2272.6	2274.45	2287.92	2310.84	2352.26	2411.99	2510.07	2674.66	2910.52	3167.92	3385.55	3562.05	3696.38	3816.3	3910.47	3979.64	4031.77	4068.66	4086.9	4112.07	4131.37	4144.98	4152.84	4165.33	4172.74	4184.77	4184.64	4192.61	4201.33
D8	2213.92	2216.09	2219.41	2222.84	2224.2	2233.65	2230.09	2236.97	2247.19	2243.8	2250.24	2254.45	2261.25	2267.67	2288.45	2320.51	2376.29	2467.4	2619.2	2835.17	3071.81	3261.61	3419.77	3542.33	3643.22	3733.14	3793.86	3841.11	3873.2	3890.16	3913.91	3924.68	3931.78	3945.8	3947.87	3959.19	3968.62	3965.01	3970.24	3975.37
D9	2254.26	2249.43	2254.57	2250.23	2256.13	2266.22	2272.89	2279.93	2285.82	2290.65	2299.08	2308.75	2314.04	2327.14	2350.38	2386.34	2451.27	2554.13	2727.72	2987.37	3263.97	3505.6	3692.48	3832.23	3957.14	4062.63	4132.54	4192.94	4234.53	4258.79	4280.78	4301.85	4309.57	4322.52	4332.71	4340.25	4352	4351.69	4359.27	4363.58
D10	2200.59	2228.89	2238.3	2237.81	2248.13	2253.65	2251.11	2256	2260.27	2264.48	2268.51	2272.83	2287.34	2294.05	2319.71	2346.92	2400.75	2495.11	2651.85	2869.3	3114.23	3317.52	3478.9	3605.4	3710.12	3793.85	3861.93	3903.15	3938.64	3962.35	3977.78	3989.28	3994.1	4006.52	4007.04	4007.31	4027.85	4021.65	4024.96	4031.98
D11	2227.43	2228.2	2232.39	2234.56	2236.79	2237.55	2242.44	2246.07	2254.83	2253.09	2259.39	2263.35	2276.17	2286.04	2303.54	2337.32	2393.22	2489.91	2651.73	2874.61	3126.08	3335.12	3498.8	3627.15	3738.1	3826.72	3897.03	3936.77	3977.87	3995.79	4016.63	4029	4036.05	4046.76	4050.22	4066.21	4077.6	4079.64	4082.81	4090
D12	2203.79	2222.74	2230.54	2238.11	2238.25	2243.43	2249.32	2253.48	2260.85	2265.92	2266.49	2273.54	2281.84	2294.09	2303.94	2334.87	2385.34	2463.92	2609.9	2804	3019.69	3204.91	3352.7	3464.9	3559.92	3637.81	3701.62	3740.1	3774.95	3791.16	3827.53	3846.59	3846.32	3864.69	3860.74	3874.36	3886.78	3884.6	3894.65	3900.22
E1	2139.15	2160.32	2176.91	2186.38	2197.3	2202.19	2208.19	2212.35	2224.46	2230.58	2235.83	2237.48	2244.15	2260.46	2269.55	2293.25	2336.94	2411.03	2529.02	2698.83	2880.31	3033.19	3146.53	3237.66	3322.82	3389.1	3437.09	3474.53	3504.48	3521.15	3540.64	3542.62	3547.81	3561.81	3562.83	3574.29	3580.98	3577.95	3586.96	3587.92
E2	2139.2	2148.51	2154.8	2160.11	2164.86	2165.39	2173.17	2176.31	2187.7	2189.68	2190.19	2204.83	2212.32	2221.94	2240.03	2269.4	2318.45	2398.68	2529.61	2722.33	2935.36	3111.13	3244.08	3355.74	3447	3523.06	3579.42	3619.77	3645.16	3665.14	3685.5	3696.04	3703.3	3707.27	3717.63	3720.75	3735.54	3734.52	3742.01	3745.68
E3	2154.15	2157.08	2167.28	2172.17	2177.21	2180.15	2186.95	2190.53	2195.04	2201.6	2198.91	2201.51	2211.25	2219.68	2238.71	2266.59	2309.65	2394.56	2534.58	2725.38	2936.77	3119.51	3261.61	3371.88	3466.59	3542.83	3602.39	3641.06	3671.54	3685.13	3699.22	3714.56	3716.21	3723.82	3724.02	3729.18	3737.98	3739.29	3735.2	3743.92
E4	2194.28	2193.54	2207.43	2210.41	2216.09	2220.4	2222.97	2223.02	2229.69	2231.89	2239.19	2249.6	2250.28	2262.55	2281.95	2308.42	2366.14	2449.16	2593.39	2802.94	3019.82	3208.05	3353.86	3465.8	3556.55	3643.82	3696.14	3745.78	3778.44	3788.6	3810.06	3822.87	3828.37	3841.92	3839.26	3848.15	3853.97	3852.83	3852.64	3861.21
E5	2214.19	2215.25	2221.05	2228.54	2236.68	2243.62	2247.88	2252.65	2262.08	2264.8	2271.97	2278.68	2288.13	2296.61	2314.32	2349.07	2403.88	2503.65	2664.73	2894.04	3147.79	3360.99	3529.11	3655.81	3768.71	3861.8	3924.58	3973.07	4011.07	4026.7	4046.93	4053.04	4058.04	4067.56	4071.51	4075.72	4079.17	4082.61	4076.63	4084.74
E6	2220.01	2217.18	2220.49	2223.95	2230.38	2231.94	2240.7	2237.72	2247.1	2251.13	2255.48	2270.27	2274.03	2288.13	2307.7	2343.49	2396.49	2500.44	2660.97	2880.95	3124.32	3322.48	3480.04	3607.5	3715.04	3809.15	3877.36	3928.75	3968.52	3992.65	4015.2	4028.79	4027.23	4038.95	4045.73	4053.45	4054.8	4057.54	4056.14	4062.03
E7	2220.87	2224.46	2228.43	2233.03	2240.15	2246.09	2247.72	2257.64	2258.48	2266.88	2272.33	2283.12	2292.63	2302.8	2322.01	2350.99	2404.44	2499.27	2653.34	2861.2	3097.22	3297.91	3457.48	3572.13	3679.13	3757.18	3826.96	3873.14	3900.52	3919.43	3941.78	3952.51	3955.84	3961.2	3967.82	3977	3981.28	3978.83	3980.27	3983.09
E8	2225.99	2230.13	2233.1	2235.97	2238.84	2247.02	2247.54	2252.12	2256.21	2261.16	2274.95	2284.32	2285.77	2300.28	2318.91	2344.5	2397.73	2490.84	2634.22	2849.64	3086.44	3273.82	3417.71	3533.29	3635.41	3713.41	3779.85	3818.62	3851.39	3868.09	3882.69	3889.21	3892.88	3892.48	3899.21	3903.9	3907.17	3900.65	3903.09	3896.52
E9	2217.87	2223.9	2221.55	2227.98	2237.22	2232.2	2243.61	2245.76	2253.27	2252.2	2257.16	2263.9	2275.88	2279.85	2302.86	2335.87	2386.76	2488.06	2635.98	2861.58	3095	3302.37	3462.95	3585.58	3695.24	3775.4	3843.26	3895.53	3926.1	3944.32	3967.49	3979.89	3982.94	3988.56	3994.01	4006.82	4012.41	4015.63	4011.71	4017.65
E10	2213.44	2211.54	2219.54	2219.62	2220.3	2219.76	2218.31	2217.22	2224.23	2228.33	2226.48	2227.17	2265.44	2268.59	2296.52	2327.74	2384.29	2486.14	2648.84	2876.32	3139.03	3361.21	3534.88	3665.1	3779.17	3868.65	3946.76	3991.5	4025.1	4050.5	4067.84	4081.22	4087.21	4093.47	4098.65	4103.95	4111.88	4107.66	4111.12	4112.6
E11	2204.07	2208.82	2234.9	2233.45	2242.3	2246.93	2255.52	2253.76	2263.02	2269.17	2274.52	2280.99	2286.87	2296.71	2314.16	2343.85	2406.83	2502.12	2668.66	2904.26	3163.84	3381.54	3545.23	3678.31	3793.15	3883.35	3947.74	3999.98	4034.74	4052.45	4078.75	4093.81	4093.73	4104.79	4103.88	4112.68	4121.42	4118.41	4125.9	4136.99
E12	2224.44	2229.33	2224.81	2234.67	2239.18	2247.52	2251.12	2251.5	2258.25	2256.12	2263.8	2269.42	2281.65	2285.95	2304.95	2332.99	2382.01	2472.18	2620.35	2820.91	3049.63	3233.1	3380.14	3494.56	3599.66	3680.73	3736.74	3788.67	3828.78	3841.94	3860.71	3873.51	3883.5	3898.7	3896.31	3908.04	3916.79	3919.86	3922.44	3928.87
F1	2176.51	2186.88	2199.92	2202.64	2207.99	2218.4	2224.12	2225.17	2234.61	2236.97	2241.5	2251.13	2258.21	2262.12	2277.98	2303.49	2340.55	2401.96	2509.73	2663.47	2829.41	2975.1	3075.6	3163.65	3234.01	3298.81	3335.2	3372.84	3394.44	3410.3	3420.68	3429.59	3431.44	3436.9	3438.06	3439.59	3442.35	3445.89	3444.67	3445
F2	2134.68	2139.13	2143.81	2154.4	2160.52	2169.47	2176.2	2186.52	2192.91	2194.83	2203.75	2208.96	2220.75	2226.06	2235.23	2264.14	2304.76	2376.75	2484.78	2646.35	2826	2976.55	3087.52	3175.41	3257.78	3320.67	3364.83	3402.31	3419.11	3429.58	3443	3452.48	3456.48	3465.12	3463.81	3470.37	3474.65	3474.34	3470.69	3473.7
F3	2125.28	2137.36	2148.2	2149.84	2156.69	2163.04	2170.97	2177.49	2186.69	2193.27	2202.82	2208.29	2219.76	2227.09	2243.88	2271.33	2315.05	2389.18	2512.76	2682.73	2873.4	3030	3149.86	3248.21	3326.12	3390.82	3440.45	3469.36	3494	3503.52	3519.97	3521.6	3526.26	3532.86	3531.65	3535.56	3534.05	3528.38	3531.02	3530.55
F4	2235.42	2231.37	2233.53	2238.17	2239.14	2247.88	2249.4	2254.69	2262.39	2272.55	2277.81	2288.33	2297.71	2316.53	2333.55	2372.93	2427.21	2535.03	2699.99	2932.4	3193.63	3414.58	3591.06	3725.86	3834.82	3931.19	3988.97	4035.15	4067.69	4089.06	4102.21	4116.1	4120.03	4128.79	4132.42	4136.08	4138.62	4142.84	4135.99	4144.02
F5	2176.18	2201.6	2209.25	2212.02	2215.66	2222.7	2223.35	2229.61	2236.55	2244.24	2248.06	2260.69	2266.72	2279.1	2294.7	2325.23	2376.94	2466.39	2614.79	2819.84	3048.28	3246.5	3391.82	3515.14	3611.55	3694.26	3755.95	3798.91	3832.39	3849.52	3865.85	3880.24	3886.73	3889.25	3891.92	3903.25	3909.58	3911.91	3908.58	3916.52
F6	2239.36	2233.7	2231.7	2231.26	2235.99	2241.23	2238.7	2245.54	2250.88	2252.88	2258.68	2266.84	2270.95	2287.8	2308.22	2346.31	2408.31	2507.6	2678.69	2921.48	3186.4	3409.93	3579.29	3721.62	3834.44	3928.35	3987.54	4038.49	4072.58	4090.99	4110.15	4122.93	4124.55	4131.24	4136	4142.03	4143.92	4148.35	4143.79	4145.98
F7	2218.52	2225.99	2230.23	2234.45	2241.68	2246.62	2251.97	2260.61	2262.33	2268.33	2277.8	2283.54	2297.89	2304.25	2326.33	2358.15	2412.28	2508.15	2662.37	2884.08	3125.57	3323.94	3482.25	3604.17	3704.53	3791.53	3856.15	3896.35	3931.19	3951.39	3960.15	3972.2	3976.37	3985.66	3985.95	3991.24	3991.28	3988.49	3986.83	3988.92
F8	2218.81	2224.19	2231.78	2233.05	2242.22	2246.22	2247.84	2251.89	2260.65	2261.46	2276.79	2279.64	2288.13	2299.35	2318.77	2345.28	2408.38	2500.82	2659.17	2882.43	3124.99	3329.99	3488.27	3612.2	3717.51	3805.09	3863.98	3911.32	3948.37	3960.33	3974.54	3985.11	3991.27	3995.02	3996.06	4002.8	4008.85	3998.31	4001.87	3993.56
F9	2221.9	2224.95	2235.15	2237.26	2245	2247.15	2256.78	2260.52	2259.35	2270.96	2279.94	2290.4	2295.49	2305.97	2322	2351.68	2409.18	2500.58	2655.04	2884.46	3125.86	3333.34	3491.6	3621.58	3721.96	3811.91	3878.17	3928.2	3959.45	3985.21	4004.04	4012.17	4026.33	4032.78	4039.54	4042.78	4056.07	4060.93	4061	4064.3
F10	2202.91	2210.26	2214.54	2219.32	2248.18	2251.04	2254.05	2263.24	2266.25	2273.52	2275.32	2285.55	2287.83	2300.89	2317.76	2348.4	2400.67	2491.75	2648.77	2872.91	3115.96	3313.11	3475.2	3592.14	3699.32	3788.19	3853.63	3895.68	3927.8	3952.07	3966.69	3979.85	3985.18	3992.3	4000.36	4006.47	4020.87	4025.78	4022.5	4025.47
F11	2229.1	2231.42	2234.69	2239.18	2237.73	2247.47	2250.87	2257.46	2259.87	2261.66	2269.6	2266.91	2283.67	2296.82	2315.41	2344.92	2400.87	2492.38	2638.14	2854.69	3090.72	3285.35	3446.72	3564.82	3673.91	3762.65	3828.44	3872.71	3913.41	3932.7	3962.09	3971.7	3975.95	3978.26	3992.38	4008.67	4006.57	4016.87	4015.45	4018.38
F12	2251.53	2266.07	2267.5	2271.99	2281.61	2287.04	2293.46	2293.23	2301.64	2300.86	2310.49	2310.98	2319.48	2336.67	2349.24	2383.84	2444.6	2540.01	2707.56	2943.14	3204.26	3418.82	3594.86	3723.65	3842.43	3929.06	4002.79	4049.71	4086.6	4111.21	4139.09	4150.19	4162.73	4173.04	4185.16	4192.4	4202.14	4209.85	4212.98	4221.3
G1	2175.8	2190.16	2190.64	2196.85	2202.07	2205.64	2209.95	2207.1	2218.32	2218.23	2226.01	2231.27	2234.07	2236.94	2253.06	2276.24	2316.62	2376.46	2492	2645.7	2815.43	2953.85	3068.36	3155.85	3227.67	3288.59	3334.99	3369.89	3393.8	3408.81	3425.45	3433.46	3431.49	3438.36	3444.88	3449.24	3459.2	3456.44	3459.19	3461.79
G2	2141.62	2151.86	2153.62	2156.99	2160.91	2168.6	2178.5	2178.01	2181.09	2185.5	2189.93	2196.17	2206.44	2219.36	2234.45	2258.11	2300.05	2373.09	2486.02	2652.38	2848.45	2999.18	3117.02	3216.96	3300.9	3362.14	3416.28	3457.65	3488.24	3505.49	3520.39	3532.83	3537.54	3553.49	3559.91	3566.68	3572.61	3573.2	3582.69	3580.53
G3	2230.54	2234.15	2241.75	2246.04	2249.14	2258.48	2261.16	2265.36	2272.05	2280.82	2279.59	2284.65	2290.37	2302.07	2320.22	2348.95	2399.9	2495.59	2642.46	2859.34	3091.33	3292.89	3449.34	3569.78	3673.94	3747.48	3811.38	3856.42	3887.93	3907.57	3922.22	3936.97	3943.07	3949.84	3954.53	3962.3	3973.74	3976.42	3979.37	3982.22
G4	2180.23	2176.14	2180.89	2183.92	2183.48	2188.22	2197.87	2197.23	2204.99	2209.74	2214.87	2222.98	2229.08	2237.81	2258.64	2285.78	2334.24	2409.56	2538.65	2728.98	2936.4	3110.67	3244.02	3346.03	3443.2	3510.9	3558.35	3599.39	3631.64	3648.81	3661.98	3681.02	3683.98	3697.89	3701.89	3708.92	3716.8	3710.51	3718.64	3717.84
G5	2184.08	2196.11	2198.68	2209.55	2216.6	2221.22	2225.81	2227.35	2232.63	2237.67	2241.66	2244.74	2258.86	2263.97	2277	2310.53	2361.36	2449.2	2586.72	2792.94	3011.34	3201.21	3339.9	3457.21	3560.55	3636.53	3701.54	3746.59	3780.28	3796.2	3817.14	3827.34	3829.88	3837.21	3849.77	3849.16	3860.78	3863.77	3859.52	3864.74
G6	2203.17	2207.09	2220.75	2226.27	2230.48	2234.57	2246.6	2250.83	2248.98	2259.31	2263.65	2267.88	2277.5	2287.08	2300.97	2334.92	2388.61	2477.93	2623.59	2839.58	3070.77	3271.64	3423.33	3544.86	3647.66	3726.31	3787.07	3827.88	3862.01	3883.58	3899.83	3909.18	3911.53	3915.75	3924.95	3929.59	3940.69	3933.76	3932.95	3942.87
G7	2172.54	2176.81	2180.97	2185.42	2191.94	2194.08	2201.18	2204.59	2215.6	2218.12	2219.07	2228.82	2238.95	2249.81	2263.2	2289.92	2338.3	2417.83	2553.06	2745.89	2954.71	3131.48	3266.03	3375.85	3471.98	3552.54	3594.54	3642.97	3673.88	3690.37	3709.34	3720.12	3727.06	3733.32	3735.36	3745.2	3748.72	3750.58	3753.72	3762.09
G8	2103.64	2109.27	2113.32	2119.69	2116.79	2124.21	2125.02	2129.85	2130.82	2129.18	2133.3	2139.76	2144.32	2156.17	2165.67	2191.39	2233.8	2311.15	2439.19	2619.52	2810.27	2972	3095.41	3198.11	3299.81	3379.95	3441.46	3496.88	3538.86	3566.43	3592.28	3609.99	3634.23	3635.11	3653.89	3654.48	3676.18	3680.69	3703.7	3704.95
G9	2188.41	2193.45	2200.81	2209.25	2214.78	2219.54	2223.89	2228.77	2233.64	2238.79	2240.83	2254.4	2264.65	2273.55	2285.31	2315.42	2367.43	2453.45	2594.1	2792.32	3018.47	3208.09	3354.48	3464.22	3568.27	3644.82	3710.21	3742.77	3778.47	3802.49	3812.64	3834.95	3839.92	3841.26	3852.13	3860.13	3873.8	3874.65	3873.06	3882.87
G10	2197.22	2200.06	2204.52	2205.33	2216.3	2221.32	2224.41	2230.75	2237.86	2242.59	2249.65	2256.12	2262.55	2275.27	2290.69	2320.33	2371.35	2459.79	2610.73	2830.76	3065.17	3262	3417.65	3537.36	3642.06	3726.44	3789.59	3834.95	3871.43	3895.73	3917.38	3932.06	3945.79	3950.67	3957.5	3966.97	3972.25	3983.62	3987.47	3988.76
G11	2219	2222.55	2226.22	2227.82	2240.82	2243.08	2249.36	2251.12	2261.76	2264.69	2273.26	2275.77	2282.88	2297.05	2313.03	2345.62	2395.55	2486.62	2638.84	2865.65	3102.76	3311.96	3465.47	3585.53	3701.68	3787.95	3856.21	3907.54	3942.79	3962.57	3985.64	3995.7	4006.87	4014.82	4020.73	4032.46	4039.73	4041.12	4042.24	4050.62
G12	2205.72	2223.02	2228.42	2236.88	2242.38	2248.92	2249.47	2254.56	2258.26	2256.54	2267.64	2271.71	2273.3	2284.73	2297.24	2326.31	2359.51	2443.66	2563.52	2741.67	2936.53	3093.28	3227.06	3322.38	3415.69	3490.22	3550.51	3586.05	3618.09	3635.99	3662.82	3674.79	3673.87	3688.11	3691.44	3691.55	3708.46	3708.3	3708.15	3723.4
H1	2161.11	2170.17	2177.26	2183.29	2189.95	2198.38	2207.36	2203.66	2214.71	2216.85	2221.86	2226.06	2232.99	2241.18	2256.04	2272.01	2309.47	2366.62	2456.51	2592.36	2743.1	2869.82	2969.9	3046.84	3113.99	3177.78	3213.74	3247.22	3269.01	3290.26	3296.06	3311.1	3310.31	3324.65	3325.62	3327.62	3344.38	3342.75	3342.26	3348.64
H2	2178.16	2181.93	2185.77	2187.35	2192.9	2205.11	2205.94	2211.61	2219.67	2227.38	2230.83	2235.99	2250.68	2254.01	2267.65	2289.57	2330.67	2398.51	2503.46	2658.47	2830.96	2975.58	3081.39	3171.19	3248.36	3312.2	3359.33	3392.49	3421.48	3434.03	3453.88	3462.85	3464.28	3476.11	3478.14	3489.01	3496.54	3498.41	3496.53	3506.53
H3	2201.17	2212.97	2217.69	2223.83	2226.94	2234.42	2242.5	2243.72	2251.66	2253.32	2262.77	2270.9	2277.04	2284.22	2294.36	2324.96	2365.55	2440.89	2564.46	2729.99	2920.35	3082.64	3203.32	3298.83	3389.78	3456.78	3506.53	3543.54	3571.26	3589.17	3608.67	3621.96	3624.74	3634.09	3644.68	3647.24	3655.34	3656.67	3661.56	3664.17
H4	2163.29	2190.84	2194.69	2195.02	2207.81	2208.32	2220.85	2219.2	2229.14	2233.73	2239.94	2247.59	2258.57	2265.03	2280.47	2307.41	2355.55	2430.61	2556.04	2732.77	2937.07	3106.65	3238.31	3343.27	3434.75	3503.06	3556.31	3596.13	3626.43	3644.6	3658.69	3668.16	3668.13	3676.81	3686.38	3688.55	3696.65	3699.73	3704.32	3708.99
H5	2157.13	2169.09	2170.4	2176.79	2183.53	2193.54	2194.79	2201.11	2207.89	2213.84	2218.9	2226.01	2238.51	2245.93	2263.79	2289.55	2335.31	2410.13	2535.32	2718.74	2918.17	3080.87	3213.52	3314.46	3407.24	3488.49	3538.72	3580.79	3608.02	3626.72	3648.5	3661.51	3665.75	3676.92	3679.21	3688.79	3701.72	3704.8	3711.73	3715.5
H6	2184.97	2182.41	2194.48	2192.64	2201.46	2204.96	2209.46	2212.74	2221.23	2227.52	2233.31	2240.15	2245.54	2259.49	2277.74	2304.3	2353.04	2434.12	2568.54	2753.52	2967.73	3136.75	3271.08	3377.37	3471.46	3546.2	3602.27	3640.8	3672.38	3693.37	3709.82	3722.09	3724.83	3738.88	3735.82	3746.97	3754.1	3752.09	3755.58	3761.78
H7	2209.79	2217.3	2226.29	2225.67	2234.28	2239.86	2240.3	2249.94	2256	2260.4	2264.12	2267.51	2270.23	2282.01	2300.13	2324.83	2370.63	2448.57	2572.19	2754.07	2951.97	3120.41	3252.5	3348.8	3441.61	3519.43	3562.77	3608.09	3638.61	3654.63	3665.3	3684.37	3688.39	3694.02	3697.1	3702.7	3709.05	3706.89	3710.58	3715.49
H8	2159.64	2183.57	2186.55	2195.34	2198.79	2204.87	2213.91	2221.61	2223.57	2229.87	2235.47	2233.86	2246.37	2259.6	2274.21	2297.17	2342.47	2424.67	2553.96	2735.08	2934.04	3100.31	3234.36	3339.06	3425.96	3502.46	3547.58	3588.65	3621.79	3631.33	3647.1	3664.56	3660.3	3667.06	3676.94	3675.94	3686.2	3685.44	3687.09	3693.14
H9	2172.65	2190.72	2189.75	2193.99	2191.97	2200.42	2211.38	2212.87	2216.57	2222.68	2230.85	2238.05	2248.13	2250.61	2266.02	2294.42	2345.98	2422.59	2557.91	2748.51	2956.57	3130.76	3263.59	3373.21	3462.98	3540.81	3586.26	3629.67	3661	3681.76	3696.96	3705.95	3706.92	3718.77	3723.3	3723.26	3738.95	3732.05	3733.89	3734.06
H10	2228.26	2231.11	2237.94	2240.51	2242.48	2255.84	2258.55	2265	2267.39	2269.91	2275.37	2283.29	2291.69	2299.09	2310.91	2343.61	2399.24	2487.31	2636.77	2849.64	3083.57	3282.22	3424.06	3547.93	3654.76	3738.95	3794.38	3849.98	3876.01	3903.17	3923.23	3935.41	3938.64	3949.74	3951.22	3959.3	3965.01	3968.16	3976.32	3975.83
H11	2202.29	2228.98	2233.31	2242.54	2244.56	2243.22	2243.91	2253.65	2258.93	2266.84	2262.52	2267.8	2281.33	2292.58	2308.4	2336.78	2385.8	2468.75	2608.31	2802.05	3021.67	3208.39	3349.38	3464.68	3562.18	3643.53	3706.35	3748.46	3781.04	3799.72	3821.53	3833.74	3835.75	3847.05	3855.2	3862.06	3876.83	3875.79	3874.82	3885.98
H12	2197.2	2228.26	2230.33	2236.45	2247.56	2252.72	2254.01	2254.12	2259.1	2255.25	2273.18	2268.19	2276.28	2286.29	2302.75	2333.83	2375.47	2462.39	2586.84	2778.05	2986.8	3157.74	3301.32	3403.36	3502.49	3584.99	3641.99	3681.17	3714.82	3737.67	3760.9	3769.35	3775.18	3790.1	3792.9	3799.16	3807.82	3816.83	3810.33	3823.32

## Sheet: VIM.iQ5
Cycles	1	2	3	4	5	6	7	8	9	10	11	12	13	14	15	16	17	18	19	20	21	22	23	24	25	26	27	28	29	30	31	32	33	34	35	36	37	38	39	40
A01	1255.45	1213.14	1207.47	1201.8	1217.37	1228.6	1236.55	1228.78	1232	1231.15	1235.47	1258.35	1291.02	1374.92	1534.5	1851.85	2466.62	3532.73	5278.43	7576.25	10003.2	12067.5	13714.9	14978.7	15879.1	16464.2	16791.7	16921.7	16926.3	16816.1	16724.9	16577	16387	16192.6	16004.4	15813.5	15632.5	15473.3	15296	15170.7
A02	1246.36	1102.94	1047.77	1042.99	1045.57	1054.7	1066.12	1069.57	1082.43	1092.43	1105.38	1123.56	1159.17	1231.48	1385.83	1684.7	2230.8	3217.91	4878.51	7127.52	9726.99	11999	13804.9	15248.6	16375.3	17104.6	17487.4	17693.4	17829.2	17803.1	17740	17651.9	17508.4	17386.8	17226.4	17044.4	16864	16705.5	16538.3	16354.9
A03	401.16	370.63	382.73	397.82	422.46	420.03	405.96	420.29	847.89	878.47	892.64	922.2	956.42	1025.33	1176.27	1461.71	2003.07	2942.52	4525.46	6704.22	9107.51	11364.8	13101.3	14537	15555.2	16195.7	16577.9	16763.7	16845.6	16863.1	16812.9	16773.3	16639	16476.2	16298.1	16116	15941.9	15769.7	15586.1	15406.5
A04	582.77	1106.31	1150.8	1157.94	1165.72	1168.92	1166.61	1154.58	1142.49	1152.24	1170.92	1189.82	1214.49	1284.34	1430.44	1732.32	2298.1	3309.76	4999.4	7308.91	9880.73	12155.1	13998.3	15542.2	16611.4	17276.6	17720.4	17990.2	18095.2	18056.1	18031.8	17986.4	17837	17677.7	17516.7	17332.1	17155.8	16966.1	16797.1	16630.3
A05	1025.57	1004.39	1013.76	1026.65	1028.36	1034.62	1038.54	1042.95	1048.37	1046.34	1065.58	1091.28	1130.44	1205.86	1374.17	1705.38	2318.88	3416.85	5177.69	7694.68	10417.8	12830.7	14747.4	16216.3	17224.6	17973.5	18331.4	18520.1	18554.4	18521.3	18422.6	18326.5	18189.9	18072.4	17854.5	17689.1	17517.7	17336.7	17166.1	17006.1
A06	1278.9	1272.13	1257.78	1251.61	1258.72	1255.99	1245.26	1254.29	1263.28	1274.82	1290.85	1315.14	1346	1430.79	1594.87	1892.74	2468.03	3494.78	5151.05	7482.19	10032.1	12253.5	14005.5	15404.3	16371.3	16969.1	17254.7	17351.2	17462.6	17381.7	17268.3	17155.9	16980.9	16778.3	16562.7	16419.7	16230.3	16038.5	15855.2	15708
A07	732.16	866.35	1755.57	1679.77	1620.31	1582.13	1555.45	1521.56	1496	1479.31	1478.74	1518.52	1542.89	1601.2	1759.55	2038.83	2571.76	3519.64	5079	7233.26	9494.7	11454.2	13016	14257.2	15127.3	15664.7	15976.2	16074.3	16030.9	15926.5	15796	15619	15414.1	15207.6	15019.8	14858.7	14714	14562.9	14439.6	14310.2
A08	1258.55	1263.47	1238.91	1236.72	1231.98	1243.16	1241.69	1246.31	1255.24	1252.88	1269.24	1299.71	1329.19	1414.71	1582.53	1903.49	2520.11	3574.56	5321.5	7744	10333.2	12571.3	14338.3	15671.8	16582.2	17147.2	17482.5	17491.5	17413.5	17257.3	17076.4	16889.5	16713	16529.3	16353.6	16187.9	16038.8	15825.4	15646.9	15489.1
A09	941.23	943.91	932.18	915.15	908.09	914.3	913.52	907.43	897.2	905.12	910.63	929.12	954.24	1020.64	1174.45	1466.87	2015.11	2996.07	4614.87	6804.09	9191.4	11228.2	12837.6	14056	14912.1	15535.8	15876.7	15961	15989.7	15914.8	15818.5	15687.8	15532.5	15391	15260	15108.1	14959	14803.6	14670	14529.3
A10	975.9	1013.28	1007.18	1012.77	1014.05	1014.67	1022.78	1022.66	1020.64	1026.56	1030.38	1055.49	1082.99	1158.49	1310.61	1615.06	2181.45	3237.7	4921.4	7271.14	9818.69	12019.4	13856.3	15218.9	16258.6	16824.3	17219.1	17311.5	17226.1	17092.9	16895.3	16719.5	16445.3	16157.1	15930.2	15652.6	15372.8	15116.7	14842.4	14596.6
A11	1459.22	1466.83	1471.56	1468.97	1467.96	1463.99	1480.07	1492.36	1499.19	1503.18	1512.32	1538.81	1570.06	1655.76	1828.53	2182.06	2854.88	4048.41	5981.79	8675.46	11580.2	14106.6	16127.7	17662.5	18740.2	19382.3	19692.5	19773	19703.7	19534.5	19296.5	19043.5	18774	18488.2	18191.9	17864.5	17574.9	17298.2	16992.6	16720.4
A12	1688.27	1717.64	1812.83	1812.46	1836.93	1846.07	1854.16	1942.3	1923.7	1906.18	1908.45	1912.95	1927.31	1991.99	2135.4	2435.32	3028.4	4057.65	5744.47	8077.72	10592.9	12788.3	14622.9	16061.3	17084.8	17863.2	18232.2	18340	18321.4	18267.2	18097.1	17904.5	17663.5	17405.4	17157.4	16911	16655	16326.2	16089.8	15801.5
B01	1301.23	1311.73	1329.11	1356.27	1380.81	1398.54	1416.84	1429.55	1441.81	1448.87	1467.09	1497	1539.1	1634.22	1808.91	2132.89	2763.4	3892.21	5673.25	8157.92	10822.5	13152	15063.4	16630.8	17774	18490.3	18949.5	19163.1	19191.3	19107.5	18968.9	18782	18556.2	18315.6	18076	17822.6	17575.6	17335.3	17090.5	16843.1
B02	1512.23	1464.51	1466.66	1480.5	1486.4	1492.63	1501.59	1525.4	1544.46	1551.53	1566.35	1585.48	1627.28	1714.03	1884.43	2222.69	2871.91	4051.8	5908.43	8521.69	11337.9	13800.6	15779.9	17327.7	18444.3	19136.9	19507.4	19609.3	19547.6	19401.1	19274.9	19031.1	18824.8	18556.8	18287.2	18000.5	17709.6	17440.8	17148.6	16866.8
B03	1471.55	1405.4	1366.89	1354.96	1332.11	1322.41	1319.48	1294.4	1279.37	1267	1252.81	1257.23	1272.14	1324.59	1449.91	1695.18	2171.69	3053.56	4439.48	6387.31	8494.97	10333.8	11793.5	12931.5	13791.7	14260.5	14499.2	14561.7	14516.1	14410.7	14271.9	14097.5	13944	13796.9	13597.9	13390	13183.7	12996.7	12806.2	12612.6
B04	877.14	1141.32	1221.63	1281.08	1305.78	1328.93	1345.62	1359.02	1370.57	1379.53	1399.13	1426.22	1471.16	1566.91	1744.05	2088.3	2739.42	3936.34	5819.03	8439.73	11367.2	13892.6	15935.3	17532.3	18694.2	19466.8	20005.9	20196.1	20303.3	20245.4	20128	19959.5	19767.5	19540.5	19294.8	19060.3	18812.1	18561.7	18308.6	18059.8
B05	1215.94	1235.57	1248.96	1280.32	1277.21	1279.18	1286.91	1299.52	1303.6	1310.27	1314.54	1335.35	1368.61	1445.71	1591.52	1881.03	2409.33	3365.56	4954.21	7094.46	9490.47	11606	13318.9	14654.9	15627.6	16277.6	16681.6	16873.1	16947.6	16956.2	16913.7	16846	16743.8	16632.3	16520.6	16379.1	16234.6	16083.5	15915.6	15769.8
B06	1007.25	1041.08	1045.68	1066.81	1098.5	1127.88	1145.13	1156.89	1170.89	1194.55	1220.94	1246.93	1286.23	1352.1	1488.75	1756.78	2242.07	3115.9	4580.48	6571.03	8764.83	10705.1	12274.3	13495	14390.4	14979	15326.9	15471.5	15509.2	15474	15407.3	15312.2	15175.5	15039.8	14885.4	14736.5	14573.3	14404.4	14240.6	14083
B07	1336.55	1362.13	1379.35	1396.87	1402.36	1406.65	1411.02	1420.66	1428.03	1437.19	1459.13	1478.5	1528.27	1607.89	1788.9	2129.47	2749.35	3851.39	5694.84	8204.08	10964.7	13402	15364.9	16902.9	18012	18719.1	19086.1	19214.4	19175.7	19060.3	18873.4	18660	18431.6	18200.4	17955.1	17712.2	17468.7	17220.3	16988.6	16755.4
B08	1249.27	1256.05	1258.93	1264.82	1267.6	1264.16	1267.43	1273.17	1269.15	1284.43	1291.43	1309.85	1349.86	1427.99	1580.41	1885.97	2448.62	3449.23	5103.08	7338.16	9783	11921.5	13615	14923.6	15853.9	16420	16724.6	16799.9	16760.2	16618.3	16448	16237.9	16010.4	15792.7	15566.3	15329.7	15099.4	14888.3	14671.6	14485.5
B09	1271.32	1296.7	1300.9	1310.26	1306.32	1316.38	1316.56	1322.79	1331.66	1338.64	1352.38	1372.9	1407.87	1480.85	1638.6	1937.95	2507.82	3531.22	5192.16	7498.59	9995.24	12155	13881.6	15193.4	16097.6	16651	17075	17106.6	17065.9	16910.6	16671.6	16414.7	16136.7	15878.6	15643.5	15353.8	15073.1	14822.2	14566	14347.8
B10	1538.4	1521.25	1514.98	1502.79	1490.44	1481.09	1480.27	1482.24	1481.22	1483.5	1489.55	1507.59	1547.39	1626.16	1788.18	2099.97	2704.22	3782.26	5485.5	7849.93	10361.6	12530.9	14307.4	15634.4	16533.2	17058	17376.8	17411.6	17308.5	17097	16820.5	16596.9	16261.5	15916	15596	15251.5	14932.2	14626.9	14348.8	14069.5
B11	1369.73	1393.71	1399.55	1404.32	1408.44	1409.75	1411.18	1415.77	1424.21	1425.06	1435.38	1453.98	1494.01	1575.67	1750.2	2087.32	2711.99	3809.7	5603.08	8013.31	10613.4	12932.2	14738.8	16089.7	17026.7	17571.7	17804.2	17799.1	17673.6	17482.3	17367.7	17071.3	16734.2	16417.4	16128.2	15824.5	15554.4	15315.2	15059.5	14790
B12	1344.35	1372.82	1394.89	1383.09	1385.57	1371.32	1363.87	1359.84	1352.29	1347.05	1348.17	1362.49	1394.19	1464.62	1612.09	1899.14	2458.68	3419.14	5004.08	7169.54	9488.11	11501.7	13107.2	14333	15358.2	15902	16164.3	16220.6	16163.3	15999.8	15795.2	15566.4	15324.1	15071.1	14821	14535.8	14250.2	13934.6	13596.6	13293.1
C01	1666.67	1726.07	1780.68	1807.71	1814.31	1810.63	1813.88	1810.69	1814.82	1826.12	1834.7	1859.41	1916.35	2023.07	2240.54	2659.54	3459.45	4861.96	7092.08	10172.6	13477	16371.8	18806.6	20795.3	22350.5	23504	24316	24830.8	25135	25330.8	25446.2	25502	25561.7	25579.9	25503.4	25387.7	25241.6	25073.3	24883.2	24673.1
C02	1222.82	1240.15	1257.78	1271.55	1280.17	1286.45	1295.47	1298.46	1297.73	1294.63	1302.03	1318.66	1358.46	1437.04	1600.2	1919.56	2531.83	3618.94	5334.55	7711.99	10277.1	12503.5	14269.1	15623.7	16562.9	17170.5	17457.2	17512.2	17438.5	17277	17086	16851.3	16603	16359.4	16147.2	15886.3	15625.3	15384.8	15155	14930.7
C03	1238.58	1237.74	1405.33	1427.02	1434.87	1434.63	1448.15	1460.04	1465.47	1485.2	1493.4	1514.4	1551.37	1631.62	1801.74	2123.72	2759.92	3866.64	5625.38	8068.04	10689.3	13009.9	14867.5	16302.7	17333.9	17997.5	18363.9	18500.4	18499.4	18403.5	18263.5	18095.8	17896.6	17692.3	17476.9	17250.5	17020.1	16809.8	16572.9	16353.8
C04	1412.37	1465.24	1496.21	1515.42	1524.89	1542.41	1553.35	1558.21	1561.3	1570.18	1578.2	1602.72	1641.16	1732.12	1903.38	2234.75	2873.39	4035.12	5853.96	8402.52	11187.8	13673.2	15687.2	17261.4	18426.3	19207.8	19675.5	19900.8	19956.9	19963.7	19924.3	19831.2	19731.9	19587	19421.2	19239.2	19043.2	18872.5	18689.1	18522.9
C05	1260.43	1290.82	1339.03	1327.96	1329.27	1329.26	1330.04	1337.87	1337	1340.31	1360.32	1379.44	1416.16	1503.64	1668.77	1982.43	2561.36	3625.31	5345.13	7655.67	10177.1	12365.9	14136.9	15510	16485.9	17112.8	17482.5	17653.8	17710	17662.2	17578.4	17468.5	17333.3	17188	17023.5	16863.6	16722.4	16603.6	16512.1	16390.1
C06	1307.42	1310.06	1326.17	1337.97	1345.72	1357.31	1364.04	1370.15	1380.86	1394.28	1401.25	1430.71	1469.22	1551.76	1709.21	2014.76	2568.77	3568.88	5223.92	7452.22	9905.26	12096.3	13878.3	15292.9	16352.9	17081.3	17537.2	17756.8	17840.6	17853.4	17810.5	17743.8	17631.2	17509.8	17376.5	17242.3	17076.5	16956.6	16836.9	16727.1
C07	1311.08	1323.93	1334.94	1353.05	1360.61	1376.74	1385.16	1389.75	1396.64	1409.58	1420.44	1448.77	1488.14	1579.52	1755.07	2080.18	2688.56	3743.93	5515.35	7921.02	10562.1	12929.5	14850.9	16342.7	17442.2	18185.3	18633	18825.6	18853.6	18797	18678.1	18504.7	18300	18111.7	17871.8	17619.1	17355.1	17104	16846.1	16600
C08	1212.54	1228.77	1238.1	1241.12	1244.6	1252.92	1257.22	1259.54	1266.19	1271.41	1282.94	1306.78	1346	1425.71	1580.33	1858.84	2386.27	3344.17	4877.54	6975.67	9265.69	11294.5	12954.9	14274.9	15261.7	15951.2	16365.4	16566	16638.7	16632.1	16567.1	16478.7	16364.4	16246.4	16117	15988.2	15821.6	15680.7	15513.4	15356.9
C09	1369.77	1333.11	1335.75	1345.18	1379.97	1386.62	1385.59	1389.5	1398.51	1402.64	1409.23	1434.41	1478.5	1557.18	1720.87	2027.27	2609.4	3669.79	5353.36	7680.33	10198.4	12386.3	14165.3	15553.6	16553.8	17185.9	17533.9	17657.8	17630.5	17505.4	17314.5	17099.7	16854.5	16611.2	16353.6	16079.2	15929.4	15720	15463	15209.7
C10	654.32	846.3	1402.35	1417.1	1424.1	1425.66	1427.38	1426.38	1426.71	1436.96	1443	1465.33	1506.64	1584.56	1737.81	2043.65	2617.36	3610.71	5239.03	7463.89	9890.51	12058.9	13839.4	15245	16273.3	16948	17311.9	17426.1	17390.9	17249.9	17031.8	16766.4	16466.9	16149.8	15928.1	15657.1	15314.5	14983.1	14635.9	14326.5
C11	1426	1470.82	1493.16	1499.52	1505.75	1514.52	1519.23	1524.15	1529.03	1528.1	1536.74	1558.54	1597.23	1678.66	1847.54	2171.82	2771.51	3847.23	5585.09	7980.63	10605.2	12887.2	14735.6	16156.3	17167	17816.3	18161.2	18271.3	18220	18088.1	17897.9	17662.2	17398.5	17106.2	16811.8	16598.7	16306.2	16005.9	15721.5	15422.7
C12	492.13	337.66	326.93	590.67	1450.42	1469.1	1469.7	1460.56	1467.88	1470.08	1480.71	1509.78	1562.92	1679.81	1911.66	2363.61	3174.24	4571.03	6690.92	9252.64	11675.1	13667.9	15227.1	16362.5	17112.8	17542.8	17755.5	17828.4	17795.7	17689.7	17524.7	17346.1	17106.5	16853.3	16594.5	16337.9	16098.2	15868.2	15646.6	15460.2
D01	1584.07	1690.54	1734.28	1743.99	1744.77	1739.49	1736.01	1724.67	1731.91	1732.94	1740.84	1769.17	1815.66	1918.06	2125	2523.21	3305.31	4694.1	6877.67	9948.18	13303.8	16306.9	18758.1	20694.8	22157.7	23166	23819.7	24156	24297.4	24305.7	24229.5	24079.3	23902.2	23681.2	23453.1	23194.1	22920.5	22663.6	22365	22099.2
D02	1263.13	1269.91	1196.61	1166.91	1318	1319.12	1321.41	1326.87	1330.99	1335.25	1351.7	1375.48	1425.01	1511.5	1684.3	2027.54	2686.69	3833.28	5678.11	8229.5	11008.3	13465.1	15481.8	17059.7	18216.1	18993.5	19465.1	19680.2	19742.9	19738.1	19678.7	19519.7	19349.5	19162	18949.2	18714.5	18462.2	18216.2	17945.6	17698.2
D03	1290.7	1338.82	1347.88	1350.08	1346.43	1343.94	1348.25	1353.22	1354.26	1357.42	1369.34	1393.26	1433.26	1519.82	1681.45	1991.26	2593.53	3654.26	5338.42	7667.58	10201.4	12459.2	14288.9	15717.5	16762.7	17459.6	17881.5	18068	18122.6	18078.7	17973.9	17832.7	17647.5	17502.4	17323.8	17090.2	16873.8	16656.5	16451.3	16226.8
D04	1381.61	1408.35	1439.72	1456.34	1468.51	1489.03	1503.49	1506.25	1518.93	1517.05	1532.18	1556.72	1601.19	1693.38	1873.85	2201.66	2828.58	3967.36	5751.48	8204.55	10901.9	13438.3	15435.9	16952.7	18056.4	18791.8	19225.2	19415.5	19473.5	19482.9	19472.4	19494.1	19424.3	19268.1	19124.8	18991.2	18868.6	18829.9	18708.7	18597.2
D05	1258.89	1324.19	1351.21	1365.12	1376.87	1381.53	1388.19	1394.16	1395.74	1400.93	1417.66	1447.91	1491.91	1579.83	1762.37	2089.91	2710.76	3839.51	5653.82	8122.23	10823.2	13209.2	15149.4	16645.2	17762.1	18508.2	18953	19145.2	19198.3	19149	19051.2	18911.9	18771.8	18650.2	18491.2	18319.9	18168.2	18034.2	17887.8	17739.4
D06	1282.39	1302.56	1320.61	1330.82	1345.06	1345.39	1354.89	1357.61	1367.63	1373.28	1384.93	1407.68	1455.94	1546.61	1719.28	2051.67	2656.73	3742.09	5538.77	7967.47	10635.8	13039.2	15005.6	16549.5	17733.6	18557.5	19074	19338.3	19463.9	19505.5	19468	19388.4	19268.7	19108.3	18940.2	18755.2	18558.3	18378.4	18192.5	18026.2
D07	1324.03	1363.04	1376.66	1388.91	1399.82	1412.23	1417.96	1430.99	1443.44	1452.54	1472.7	1500.85	1544.57	1632.05	1805.3	2122.14	2706.74	3743.53	5466.76	7794.51	10358.1	12684.1	14592.1	16115.8	17281.3	18115.8	18675.9	19010.8	19211.7	19324.7	19369.6	19370.3	19359.4	19336.6	19259.5	19153.8	19032.7	18914.7	18760.7	18615.4
D08	1530.88	1529.76	1534.76	1552.54	1556.84	1555.17	1562.68	1564.04	1567.49	1576.86	1583.32	1609.66	1654.88	1746.01	1907.66	2220.74	2796.09	3837.99	5536.4	7838.6	10338	12577.4	14401.7	15857.2	16962.5	17725.6	18204.9	18456.3	18554.7	18567.3	18515.9	18407.7	18266.1	18115.3	17937.7	17731.4	17547.7	17355	17170.8	16976.5
D09	1404.98	1469.68	1505.53	1539.13	1557.64	1582.75	1604.77	1611.96	1623.73	1631.58	1640.5	1664.26	1706.4	1795.14	1957.92	2272.21	2867.3	3947	5651.52	8026.11	10660.3	12978.2	14881.5	16366.6	17438.8	18118.2	18503.8	18638.3	18624.8	18498.3	18308.9	18057.6	17799.8	17513.7	17207.4	16878.8	16641.4	16361.5	16028.5	15732.4
D10	1313.82	1327.24	1335.83	1338.88	1345.58	1343.02	1350.07	1356.33	1360.83	1368.35	1377.85	1399.93	1442.82	1536.61	1709.44	2048.71	2697.45	3823.23	5646.49	8138.16	10854.1	13264.7	15218.8	16725.3	17801.5	18502.4	18888.8	19025.7	18999.1	18876.2	18839.2	18605.4	18357.2	18087.3	17918.7	17722.4	17424.3	17155.8	16881.9	16643.2
D11	1271.78	1316.82	1337.26	1350.53	1357.07	1357.94	1363.24	1366.56	1376.24	1381.89	1393.68	1414.51	1465.44	1561	1751.76	2118.93	2794.72	3992.22	5926.38	8581.21	11513.9	14116.4	16262.5	17969.7	19245	20116.8	20658.7	20931	21031.6	21029.7	20959.2	20840	20682.3	20504.4	20300.4	20086.9	19875.8	19646.2	19396.7	19146.4
D12	1549.12	1604.67	1617.54	1626.98	1630.17	1624.03	1628.02	1627.11	1633.41	1637.99	1646.33	1669.47	1712.38	1820.96	2004.16	2360.61	3025.45	4188.9	6092.52	8703.68	11528.3	13970.9	15899.4	17342.2	18341.6	18920.6	19178.4	19207	19284.4	19089.5	18762.3	18420.5	18161	17835	17462.2	17095.9	16743.5	16420.2	16124.1	15841.7
E01	1454	1623.75	1628.45	1619.79	1613.48	1609.85	1606.55	1610.1	1618.48	1615.46	1635.53	1658.22	1703.3	1801.13	2009.67	2375.73	3086.34	4394.01	6406.71	9429.98	12647.4	15433	17690	19450.3	20722.7	21562.5	22047.5	22256.5	22515.7	22455.8	22358.5	22198.2	22026.5	21966.9	21769.2	21526.6	21278.1	21039	20786.8	20539.4
E02	1187.99	1165.66	1160.52	1386.89	1398.25	1410.98	1423.31	1430.25	1433.34	1434.64	1450.1	1468.91	1511.19	1594.37	1757.79	2081.2	2706.44	3798.65	5567.33	8002.98	10694.2	13102.5	15069.8	16602.2	17740.3	18485.5	18937.6	19145.7	19189.9	19127.5	19030.6	18876.1	18718.4	18552.5	18357	18148.1	17930.5	17729.3	17516.8	17300.7
E03	1045.31	1076.98	1100.73	1110.58	1113.47	1118.17	1129.29	1129.78	1137.13	1140.32	1154.24	1174.33	1213.23	1291.38	1438.5	1724.9	2271.56	3218.06	4731.67	6805.66	9045.83	10997.6	12562.2	13771.3	14612.1	15135.2	15412.7	15491.5	15444.2	15324.2	15169.3	14995.1	14799.5	14614.7	14415.1	14193.5	13982.5	13767.4	13563.2	13357.9
E04	1308.38	1328.04	1336.37	1363.87	1370.46	1369.77	1368.82	1370.96	1371.52	1373.95	1388.32	1411.29	1452.86	1547.35	1726.68	2049.9	2668.21	3798.64	5569.74	8003.97	10651.6	12999.9	14914	16406.1	17488.7	18191.3	18600	18772.6	18809.9	18762.7	18652.5	18529.1	18377.2	18221	18048.8	17854.5	17677.6	17552.9	17358	17199.2
E05	1218.52	1246.49	1276.38	1288.98	1307.39	1328.88	1348.11	1372.06	1385.34	1398.43	1422.03	1446.31	1490.28	1572.94	1737.12	2049.32	2650.75	3744.95	5461.29	7823.91	10406.7	12688.3	14542.4	15980.1	17011.3	17676.3	18046.8	18188.6	18173.3	18088.9	17934.5	17758.3	17541.4	17339.9	17131.8	16898.6	16683	16477.1	16247.4	16026.4
E06	1231.06	1237.82	1235.53	1251.85	1260.16	1270.16	1271.97	1284.61	1293.43	1301.51	1311.86	1334.72	1376.05	1450.72	1604.43	1893.74	2429.92	3374.38	4949.96	7092.4	9449	11575.5	13338.1	14734	15812.1	16572.1	17069.7	17371.7	17544.8	17655.5	17712.1	17742.7	17749	17723.8	17709.4	17675.1	17652.4	17610	17570.2	17536.7
E07	1421.14	1447.16	1431.04	1448.26	1454.16	1459.62	1459.85	1466.78	1469.38	1472.2	1484.46	1506.45	1544.97	1629.72	1798.77	2107	2664.31	3682.63	5338.83	7578.79	10058.6	12278.1	14067.8	15472	16522	17216	17625.3	17807.4	17850.3	17746.2	17647.5	17478.4	17278	17077.2	16832.3	16547.2	16309.3	16061.8	15807.3	15498.4
E08	1224.97	1263.41	1313.23	1338.59	1363.56	1376.94	1387.38	1405.6	1417.22	1429.88	1433.68	1458.26	1498.85	1582.28	1747.61	2056.61	2629.83	3661.24	5325.24	7596.67	10084.8	12316	14128.6	15554.3	16595.9	17293.7	17701.6	17896	17949.5	17918	17829.6	17694.7	17560	17422.5	17248	17101.6	16928.7	16963.6	16849.3	16736.7
E09	1417.79	1438.17	1448.12	1462.5	1461.57	1475.05	1477.15	1482.52	1489.87	1493.84	1508.38	1530.41	1571.27	1656.22	1832.52	2162.3	2774.28	3884.64	5654.11	8052.3	10674	12962.9	14793.2	16183.8	17172.1	17785.5	18096.9	18159.1	18062.4	17885.6	17642.5	17368.6	17070.2	16769.4	16437.3	16108	15756.5	15432.2	15111.2	14784.8
E10	1364.52	1387.38	1404.73	1418.56	1428.91	1434.9	1438.53	1444.35	1437.12	1443.13	1454.44	1482	1529.23	1619.64	1804.24	2144.3	2796.98	3972.19	5839.27	8410.93	11239	13724	15721.3	17228.9	18288	18932.8	19254.7	19322.7	19250.4	19072.6	18824.2	18561	18285.2	18028.4	17736	17369.3	17140.2	16818	16586.9	16389.5
E11	1061.77	1071.01	1075.49	1091.65	1096.27	1094.52	1099.04	1102.42	1106.79	1108.65	1120.3	1136.94	1176.07	1257.07	1414.5	1722.92	2308.43	3320.26	4970.08	7219.2	9675.92	11842.4	13579.4	14910.1	15841.2	16426.1	16727.9	16804.8	16746.2	16614.9	16441.1	16242.3	16068.5	15981.7	15740.2	15493.6	15257	15031.7	14817.8	14632.4
E12	1110.98	1156.28	1192.02	1235.27	1258.84	1272.03	1281.61	1292.89	1299.36	1303.22	1316.9	1333.11	1374.39	1453.8	1609.76	1912.83	2469.49	3463.4	5077.83	7273.46	9682.4	11806.5	13524.1	14868.3	15857.2	16501	16856.3	16983.7	16957.1	16831.6	16655.3	16602.1	16404.6	16141.4	15857.1	15560.3	15291.1	15036.2	14742.5	14465.5
F01	1286.27	1302.55	1379.63	1528.36	1532.12	1528.72	1530.56	1535.65	1537.26	1539.82	1551.19	1575.61	1624.58	1717.08	1896.47	2237.25	2898.02	4107.58	5963.27	8547.77	11309	13697.5	15597.6	17067.7	18130.2	18839.3	19217.5	19355.9	19444.9	19338.2	19182.2	19094.7	18906.3	18824.3	18614.8	18382	18150.3	17907	17733.7	17512.5
F02	1105.42	1097.55	1095.24	1099.81	1108.36	1116.23	1123.73	1123.72	1125.19	1121.6	1125.96	1141.57	1173.76	1238.49	1369.12	1621.05	2105.01	2990.51	4358.75	6270.11	8310.75	10080.4	11463.8	12515	13231.6	13654.7	13852.8	13867.3	13793.7	13647.9	13490.8	13315.8	13144.2	12951	12744.6	12526.5	12309.9	12109.3	11902.6	11719.4
F03	1601.39	1624.95	1622.4	1627.71	1618.73	1612.61	1609.09	1612.22	1601.34	1602.82	1603.95	1611.52	1650.37	1729.16	1889.54	2205.59	2830.28	3919.65	5647.85	8036.73	10587.5	12798.3	14546.6	15841.2	16723.9	17252.9	17490.2	17510	17402.3	17232.7	17016.4	16758.6	16488.1	16221.1	15939.5	15650.2	15366.5	15117.2	14871	14647.9
F04	1099.95	1281.77	1296.48	1308.32	1314.82	1322.01	1329.81	1331.48	1337.96	1337.24	1346.27	1363.79	1404.75	1484.8	1654.73	1961.12	2542.74	3618.63	5305.08	7636.61	10176.9	12411.5	14202.8	15583.8	16552	17150.7	17463.5	17562.4	17514.8	17401.4	17236.7	17046	16838.6	16642	16440.9	16219.9	16021.6	15824	15630.6	15450.6
F05	1307.01	1473.72	1471.41	1475.57	1480.73	1481.48	1481.3	1482.17	1482.58	1494.81	1502.2	1522.7	1564.46	1647.71	1821.75	2146.48	2734.66	3816.58	5569.36	7933.98	10551.4	12834.6	14664.9	16069.1	17082.2	17721.9	18068.8	18175.5	18102	17954	17779.3	17571.5	17335.1	17094.5	16851.4	16586.1	16312.9	16040.9	15775.4	15527.6
F06	1312.59	1326.73	1332.73	1343.94	1344.08	1355.28	1353.42	1356.22	1355.47	1365.53	1371.87	1384.71	1421.68	1509.47	1667.65	1971.48	2556.21	3543.74	5214.03	7442.28	9874.82	12004.4	13699.8	14975.8	15874.1	16437.5	16721.5	16807	16780.1	16653.8	16498.9	16334.2	16148	15954.9	15753.6	15568.6	15393	15198.4	15019.5	14839.3
F07	1312.59	1326.73	1332.73	1343.94	1344.08	1355.28	1353.42	1356.22	1355.47	1365.53	1371.87	1384.71	1421.68	1509.47	1667.65	1971.48	2556.21	3543.74	5214.03	7442.28	9874.82	12004.4	13699.8	14975.8	15874.1	16437.5	16721.5	16807	16780.1	16653.8	16498.9	16334.2	16148	15954.9	15753.6	15568.6	15393	15198.4	15019.5	14839.3
F08	1402.23	1384.58	1396.87	1419.61	1417.95	1424.41	1398.04	1383.32	1373.59	1362	1363.33	1379.07	1414.56	1488.91	1644.9	1949.22	2492.92	3477.98	5094.03	7261.87	9644.74	11724.1	13397.7	14668.7	15585.9	16165.8	16494.6	16586.6	16556.7	16448.4	16286	16097.6	15884.9	15650.2	15424.1	15182.4	14931.5	14709.2	14480.6	14262.9
F09	1320.38	1346.06	1358.59	1366.24	1376.72	1381.73	1389.66	1391.71	1403.96	1415.57	1432.17	1456.58	1497.95	1584.41	1752.56	2071.38	2665.53	3755.83	5482.2	7877.13	10512.4	12845.4	14796.8	16340.3	17473	18245.2	18733.9	18982.9	19084.7	19072.8	18997.5	18882.5	18721	18545.5	18330.3	18085.5	17830.3	17553.9	17279.2	17000.6
F10	1358.04	1453.39	1484.91	1510.79	1531.76	1540.1	1552.71	1560.52	1566.59	1572.7	1593.99	1605.75	1647.22	1728.66	1895.91	2207.15	2804.84	3842.58	5528.48	7830.46	10323.5	12528.9	14283.4	15634.9	16585.7	17164.2	17451.4	17511.5	17413.5	17208.6	16942.6	16657.6	16373.3	16081	15784.1	15488.1	15192.2	14898.3	14617.8	14353.7
F11	1453.32	1462.1	1468.64	1478.23	1479.71	1477.49	1475.48	1479.34	1481.88	1489.24	1499.55	1518.04	1563.06	1650.56	1828.25	2172.75	2822.13	3947.59	5787.42	8303.8	11058.2	13492.2	15468.1	17002.4	18118.6	18845.9	19254.9	19411.9	19408.2	19293.1	19103.7	18862.4	18595.3	18359	18059.3	17730.8	17385.8	17049.4	16707.2	16381.2
F12	1400.16	1443.01	1460.01	1483	1498.38	1509.06	1512.16	1511.93	1514.3	1520.81	1525.24	1542.76	1576.03	1650.16	1806.98	2113.66	2685.14	3684.14	5310.38	7527.95	9934.05	12036.1	13719.6	14991.4	15879.3	16406.3	16658.1	16686.6	16569.2	16367.6	16161.5	15870.5	15581.3	15315.3	15013	14708	14423	14200.9	14020.7	13806.6
G01	1466.22	1451.39	1483.49	1516.65	1548.72	1558.79	1568.49	1570.68	1576.17	1577.36	1590.16	1609.36	1659.88	1740.46	1911.45	2231.28	2851.48	3963.38	5711.65	8138.74	10747.8	12967.5	14944.6	16353.4	17363.6	18008	18359.4	18485.6	18447.3	18315.6	18118.4	17900.8	17663.1	17461	17229.7	16992.9	16731.4	16477.7	16244.8	16009.2
G02	2370.05	2483.85	2509.41	2544.13	2574.37	2589.79	2601.62	2611.29	2588.17	2580.09	2575.09	2586.94	2619.2	2704.51	2883.08	3245.32	3949.87	5202.71	7136.96	9721.76	12369.4	14550.6	16353.4	17747.8	18755.6	19424.3	19791.8	19928.6	19966.2	19811.5	19574	19279.5	18962.4	18621.8	18272	17918.6	17576.7	17223.5	16877.5	16540
G03	1702.77	1685.77	1674.68	1667.45	1665.98	1674.28	1670.51	1673.24	1675.99	1678.34	1685.73	1701.96	1742.39	1830.98	2022.42	2379.33	3038.23	4269.35	6186.43	8840.03	11719.5	14189	16136.1	17594.9	18606.5	19182.7	19442.7	19539	19464.8	19333.6	19097.9	18835.1	18562.3	18362.6	18074.6	17812.5	17509.2	17213.5	16938.5	16659.1
G04	1967.75	1845.47	1797.39	1784.56	1777.42	1786.84	1793.1	1790.93	1788.42	1788.87	1800.07	1857.35	1903.13	1993.51	2185.81	2540.15	3218.95	4486.36	6457.22	9200.84	12226.3	14881.1	17032.8	18690.2	19881.3	20633.2	21043.3	21181.1	21151.1	21033.6	20820.5	20585.8	20340.2	20088.3	19797.5	19492.7	19196.5	18889.1	18574.1	18266.5
G05	1326.49	1321.5	1348.14	1360.96	1365.46	1376.87	1369.61	1372.25	1368.38	1366.45	1374.52	1390.17	1427.63	1509.44	1671.38	1984.98	2563.08	3595.95	5321.67	7684.25	10295.8	12598	14446.2	15878.5	16913.4	17575.6	17951	18087.2	18106	18033	17914.4	17765.8	17601.1	17456.7	17292	17076.1	16866.4	16665.8	16473.6	16277.6
G06	1620.42	1627.51	1625.54	1638.12	1645.8	1648.31	1656.65	1660.16	1662.26	1670.79	1680.01	1694.75	1735.28	1812.48	1992.27	2340.06	2984.51	4099.17	5972.3	8496.92	11253.9	13648.5	15574	17007.9	18022.3	18642.7	18950.2	19022.4	18981.1	18872.6	18700	18502.5	18269.7	18037.6	17796.9	17546.6	17312	17073.6	16838.8	16615.8
G07	1568.01	1567.54	1573.74	1583.07	1592.97	1597.47	1605.18	1603.87	1611.48	1605.84	1623.06	1645.68	1685.84	1778.55	1965.95	2313.82	2965.17	4091.1	5980.12	8532.89	11330.6	13772.3	15746	17235.8	18276.3	18911.5	19206.8	19252	19166.6	18993.4	18756.2	18495.3	18203.5	17920.7	17606.1	17283.1	16988.6	16689.8	16402.8	16133
G08	1789.11	1807.73	1819.46	1831.08	1816.21	1817.78	1818.02	1817.83	1812.12	1816.28	1822.53	1856.4	1905.46	2003.08	2205.73	2606.67	3326.34	4624.65	6749.55	9632.68	12788.1	15514.6	17636.4	19227.9	20328.3	21084.7	21347.7	21379.9	21256.5	21041.8	20769.2	20470.9	20169.1	19863.3	19597.6	19278.4	19043.3	18752.9	18465.1	18208.5
G09	1754.31	1738.79	1726.87	1705.62	1703.98	1700.78	1697.18	1697.35	1701.05	1700.98	1707.74	1727.71	1771.25	1854.57	2033.92	2373.64	3000.72	4144.77	5972.68	8447.14	11068.4	13351.2	15233.7	16690.1	17748.9	18432.4	18820.4	18953.2	18916.3	18789.2	18586.2	18331.1	18055.7	17776.4	17489.9	17184.9	16883.7	16594.9	16304.3	16024.6
G10	1866.93	1894.54	1897.08	1880.21	1861.53	1866.51	1856.45	1861.99	1856.61	1847.77	1860.6	1877.45	1928.19	2026.86	2212.21	2577.31	3269.74	4488.98	6457.4	9156.15	12078.3	14635.2	16687	18241.4	19316.5	19953.8	20258.3	20294.8	20178.4	20040.7	19784.5	19488.7	19175.2	18874.9	18544.9	18210.8	17865.8	17526.4	17190.3	16862.7
G11	761.77	992.48	1951.9	1963.92	1976.01	1981.25	1992.53	1993.97	2004.09	2018.37	2032.01	2058.42	2112.84	2220.28	2432.25	2843.18	3622	4977.63	7207.37	10256.7	13564.3	16445.3	18745.5	20523	21781	22556	22970.8	23093.2	23028	22796.6	22482.4	22105.2	21820.9	21498.5	21099.6	20691	20290.4	19878.4	19470.9	19069.5
G12	1897.96	1880.64	1854.48	1843.15	1827.94	1831.74	1824.97	1812.18	1798.75	1789.07	1790.31	1796.06	1833.03	1911.13	2079.43	2423.69	3078.29	4223.94	6087.84	8624.68	11357.3	13715.2	15586.8	17128.1	18232.7	18851.1	19173.4	19432.2	19424.1	19280.6	19074.2	18954.6	18757.1	18491.3	18201.2	17914.7	17639.6	17372.6	17113.4	16868.2
H01	1659.85	1611.83	1632.46	1646.82	1648.47	1647	1659.78	1671.23	1683.81	1698.46	1718.41	1755.52	1820.71	1935.43	2145.35	2554.13	3309.32	4690.64	6920.51	10016.1	13490.4	16594.3	19016.6	20909.3	22299.9	23208.1	23751.8	24003	24096.5	24068	23982.2	23818.6	23648.3	23413.5	23205.4	22998	22763.2	22525	22272.7	22007.3
H02	965.28	1145.21	1132.33	1115	1114.58	1131.27	1083.25	1086.05	1130	1133.63	1118.66	1202.99	1248.87	1246.07	1441.41	1698.69	2150.46	3085.83	4558.87	6619.04	8850.61	10763.4	12339.6	13505.3	14442.6	15012.1	15335.2	15423.5	15429.6	15409.4	15318.9	15218.4	15045.3	14908	14754.8	14607	14424.2	14197	14054.7	13857.3
H03	3441.57	3354.12	3457.84	3762.59	3855.53	3850.15	3800.93	3836.59	3859.97	3884.01	3950.2	4014.43	4088.58	4172.85	4335.71	4627.62	5165.69	6134	7672.57	9869.72	12282.6	14451.2	16213.4	17532	18766.8	19447	19965.3	20134	20160.4	20138.5	20039.3	19899.4	19729.1	19570.8	19390.7	19208.5	18990.9	18775.9	18560.3	18345
H04	1485.15	1473.68	1471.88	1469.18	1477.32	1481.86	1486.12	1487.73	1492.65	1501.56	1513.97	1536.03	1580.95	1662.64	1825.46	2140.75	2720.75	3734.34	5458.51	7752.72	10306.9	12532	14334.4	15747.5	16811.6	17524.2	17971.6	18184.8	18269.3	18267.3	18210.7	18120	18017.9	17897.8	17725.3	17546.6	17355.4	17165.2	16972.9	16771.1
H05	1696.38	1639.53	1644.08	1631.58	1617.33	1610.23	1613.27	1621.72	1616.39	1612.45	1621.09	1648.97	1696.27	1792.28	1976.26	2341.26	3028.95	4216.51	6194.66	8927.35	11944.1	14588.2	16725.6	18380.8	19568.2	20311.3	20738.3	20941	21010.7	20988.9	20924.1	20777.8	20617.4	20465.7	20268.3	20052.5	19841.7	19618.7	19410	19197.1
H06	1776.8	1667.82	1621.07	1583.83	1577.09	1561.42	1542.15	1541.89	1533.97	1550.48	1551.51	1566.89	1616.8	1691.69	1868.3	2192.93	2818.87	3926.1	5678.05	8159.72	10833.2	13165.9	15009.3	16438.3	17455	18106.1	18468.7	18604.6	18627.7	18547.7	18430.5	18284.5	18118.6	17932.3	17727.6	17531.4	17339.7	17146.1	16962.3	16808
H07	1756.27	1714.13	1715.51	1708.25	1692	1696.2	1691.51	1692.73	1692.05	1690.51	1701.54	1719.33	1764.2	1856.71	2042.06	2396.98	3046.98	4192.73	6108.43	8730.79	11578.1	14059.4	16048.8	17598.7	18708	19419.8	19821.6	19983.9	20010.2	19944.3	19813.4	19663.9	19491.3	19325.7	19113.1	18898.6	18681.9	18447.9	18238.7	18044.2
H08	1807.69	1793.3	1774.47	1754.25	1756.91	1736.06	1724.62	1719.93	1707.97	1710.47	1703.4	1732.48	1773.26	1869.56	2054.86	2416.07	3083.03	4249.56	6224.69	8887.57	11843.5	14401.9	16465.1	18019.5	19100.3	19761	20078.2	20148.7	20085.1	19988	19762.2	19510.6	19248.1	18987	18694.2	18396.8	18132.2	17860.1	17595.2	17357.8
H09	1924.35	1894.44	1859.18	1844.77	1839.11	1845.13	1841.46	1824.51	1834.8	1840.98	1854.77	1868.78	1922.69	2022.35	2219.69	2596.75	3306.21	4594.86	6680.67	9541.65	12661.1	15412.3	17644.6	19356.6	20579.8	21360	21763.2	21894.8	21869.5	21741	21533	21291.5	21022.7	20750.1	20457.2	20157.6	19847.8	19562.3	19286.7	19034.4
H10	2012.81	1976.56	1925.75	1895.05	1876.26	1858.2	1844.35	1840.13	1833.87	1834.43	1847.31	1869.12	1917.37	2016.78	2216.1	2603.56	3330.76	4685.77	6813.96	9789.95	13025	15806.2	18039.6	19752.8	20945.8	21700.8	22078.8	22170	22111.9	21954.8	21726.2	21477.6	21191.1	20897.5	20554.8	20226.8	19902.3	19584.8	19290.9	19010.4
H11	2148.54	2158.33	2156.73	2163.99	2158.29	2140.83	2128.46	2118.89	2108	2104.6	2109.56	2127.21	2177.46	2282.55	2474.12	2868.19	3614.19	4887.06	7007.41	9914.19	13074	15842.4	18066.2	19782.2	21039.1	21833.7	22265.4	22600.7	22637.9	22552.3	22424.3	22233.7	22008.7	21770.2	21509.3	21204.1	20900.8	20572.3	20262.8	19952.5
H12	2447.09	2311.8	2212.89	2166.79	2136.05	2110.53	2091.67	2072.76	2073.27	2061.07	2063.31	2083.09	2124.94	2213.64	2401.64	2779.7	3495.19	4729.26	6751.14	9541.78	12537.6	15158.6	17284.3	18936.5	20119.8	20917.6	21356.1	21517.8	21520	21421.1	21266	21075.7	20878.6	20658.3	20446.6	20234.5	20021.1	19786.9	19563	19342.6

## Sheet: GAPDH.StepOne
Cycles	1	2	3	4	5	6	7	8	9	10	11	12	13	14	15	16	17	18	19	20	21	22	23	24	25	26	27	28	29	30	31	32	33	34	35	36	37	38	39	40
A1	125100	125437	126226	126385	125986	125422	125043	124596	124320	124293	124286	124398	125426	127349	131005	138540	150510	167540	189325	213896	239474	265362	289964	313700	334653	352894	369239	382218	391998	400826	407119	412530	415922	419299	421356	423284	424617	426778	428041	429059
A2	125100	125437	126226	126385	125986	125422	125043	124596	124320	124293	124286	124398	125426	127349	131005	138540	150510	167540	189325	213896	239474	265362	289964	313700	334653	352894	369239	382218	391998	400826	407119	412530	415922	419299	421356	423284	424617	426778	428041	429059
A3	134718	135760	136576	136109	136012	135775	135479	135225	135211	135340	135641	136013	137130	139426	143602	151723	165258	184522	208351	235658	264294	293266	320831	346199	369778	389947	408145	420532	433308	442237	449797	454390	458375	461858	464745	466146	468434	469885	471659	473278
A4	126238	127564	128199	127875	127728	127456	127197	127102	126998	127035	127057	127393	128304	130476	134351	141847	153939	171250	193225	218224	244352	270408	295831	319265	341262	360067	376294	389484	400734	409361	416142	421881	425187	428066	431155	433548	435022	436574	437188	438988
A5	138961	140776	140771	140228	139864	139053	138817	138579	138320	138134	138423	138677	139560	141869	145899	153661	166165	184202	206733	232642	259617	286560	312643	337198	359958	378641	395153	409456	420001	429001	435883	442273	445450	448740	450979	452563	454791	456513	457651	458459
A6	126712	127605	128005	127765	127466	127203	126990	126665	126453	126448	126572	126828	127662	129781	133655	141054	153522	170983	193402	218430	244557	271254	296525	320584	342004	360702	377439	390252	401001	409419	416102	420932	424764	427797	430476	432815	433875	435358	436604	438141
A7	134319	135475	135834	135178	134783	134435	134137	133961	133670	133545	133239	133984	135025	137172	141501	148684	162324	180460	204452	230745	258860	287107	314474	339123	362166	381566	399116	411729	422571	432412	438191	445039	446960	451329	454093	456124	456429	460360	461170	461805
A8	131402	132758	133041	132663	132422	132149	131638	131466	131243	131173	131405	131695	132711	134695	138926	146630	159445	177599	200881	227202	254304	282526	308876	333433	355940	375276	392122	405849	416750	425943	432673	437980	441556	444825	447103	449204	450994	453198	454459	455670
A9	126215	126802	127383	127274	126828	126435	126260	125575	125272	125508	125457	125467	126494	128281	132554	139702	151984	169454	191215	216392	242634	268878	293019	317300	338454	356344	373602	385926	396994	404531	411671	416681	420359	424126	425914	427153	429036	430700	431764	433488
A10	128642	129896	130571	130189	129838	129383	129185	129064	128988	128670	128755	128965	130010	132098	135955	143458	156243	173695	196302	221338	249080	275732	300937	325619	347464	366259	382636	395739	407129	414748	421400	426807	430159	433094	436221	438042	439472	440581	442326	444077
A11	125573	126660	127110	127079	126648	126039	125585	124849	124556	124658	124614	124746	125628	127496	131283	138622	150347	167511	189292	213274	239541	265425	289979	313548	333795	351930	367456	381295	390628	399297	406659	410894	414296	417546	419823	421753	423371	424356	425521	426329
A12	122583	123000	123160	123602	123576	123816	123985	123821	123951	123601	123726	124196	124820	126589	130141	137040	148690	164685	185207	208347	232687	257245	280458	302450	322573	340038	355796	368549	378887	386800	393809	398410	402246	404726	408158	409230	410653	412302	413311	413887
B1	118155	119720	120015	120629	120746	120541	120922	121351	120743	121233	121354	121564	122699	124475	128821	135890	147954	164994	186041	209976	235459	260962	285732	308507	329304	347219	362718	375784	384724	394883	400765	404923	408370	411252	414262	415919	416423	418881	420050	421669
B2	122337	122126	121812	121502	121334	121055	120791	120724	120586	120672	120677	121029	121878	123895	127512	134617	146252	162841	184047	207668	232661	257773	281241	304072	324165	341992	357298	370046	379400	388242	394422	399308	402897	405164	408083	410274	411482	412958	414469	415525
B3	130005	128986	129264	128605	128748	128755	128697	128366	128122	128095	128533	128805	129739	131946	135495	143209	155501	172848	195262	220542	246450	273074	299043	323212	345764	363937	380837	394053	405026	412846	421022	425192	427714	431766	433787	436115	436819	438855	440853	442937
B4	135754	135120	135002	134869	134800	134785	134468	134418	134382	134620	134793	135010	136035	138346	142263	150190	163001	181382	204827	231337	258913	287415	313937	339415	362173	382214	399065	412479	424273	433180	440213	445641	449404	452383	456154	458269	460439	462212	463482	465056
B5	144362	143137	141405	141108	140501	139382	139148	139072	138714	138137	138342	139088	140022	142188	146541	154738	167260	186416	209841	236877	265631	293300	321177	346414	370731	390000	405390	422300	432401	441572	449804	456941	459110	462917	466115	466721	469831	471403	473284	472835
B6	139053	137894	137464	137207	137300	136856	136729	136462	136361	136317	136415	136851	137770	140007	144288	152128	165438	184319	208365	235297	264021	292631	320347	345715	368945	388712	406252	420351	431775	440570	447281	453056	456640	459825	463040	464662	466249	467877	469618	470846
B7	136325	135176	134448	134153	133893	133771	133097	133188	132982	132844	132593	133584	134309	136289	140688	147765	161267	178835	203365	229025	256900	285131	311774	337023	360563	379314	396860	407360	419201	428886	433968	442441	443160	448924	450850	452758	452864	457233	458653	459870
B8	136759	136099	135861	135649	135464	135081	134695	134550	134346	134200	134343	134449	135489	137611	141690	149584	162620	181143	204941	232050	260076	289082	315966	341079	364178	383650	400836	414128	425220	433956	440204	445718	448905	452076	455033	457039	458121	460170	461420	462650
B9	132749	132071	132027	132133	131718	132333	131582	131095	131874	130853	131661	131931	132617	134986	139820	147252	159440	178873	202127	229044	257866	285410	311787	335619	359141	376900	395169	409247	420852	428775	436008	441178	446591	446983	452290	453759	456525	457978	459640	458693
B10	139346	138183	137877	137505	137519	137140	136812	136385	136263	136349	136404	136812	137654	140072	144324	152100	165232	184380	208165	235677	264078	292621	320297	345483	369192	388815	406478	421680	433497	443626	451974	457954	462056	464872	468579	470484	472176	473949	474890	475729
B11	125715	124530	124614	124262	123904	123899	123779	123555	123559	123217	123575	123890	124478	125991	130363	137536	148959	166245	187637	212472	238228	264560	288109	311631	332603	349222	368231	379872	389664	398171	403973	410237	413328	416902	419328	419376	423139	423166	424320	427021
B12	125715	124530	124614	124262	123904	123899	123779	123555	123559	123217	123575	123890	124478	125991	130363	137536	148959	166245	187637	212472	238228	264560	288109	311631	332603	349222	368231	379872	389664	398171	403973	410237	413328	416902	419328	419376	423139	423166	424320	427021
C1	122293	123242	123681	122667	122894	122202	122048	121937	121255	121914	122064	122856	122543	125592	128633	135995	148166	164305	186134	210235	235686	261073	284809	307884	328526	345261	360700	374828	385160	392956	401800	406141	408170	413936	414997	415068	419515	419933	417511	421766
C2	130632	129400	129175	128821	128677	128632	128459	128378	128177	128281	128281	128769	129580	131699	135643	143149	155662	173310	195769	221200	247774	275093	300296	325137	347038	366095	382964	396408	407219	416919	423646	428840	432324	436019	438468	440842	442182	444439	445393	446808
C3	132049	131164	131249	130400	130641	130465	129885	129920	130167	130896	130583	131207	132478	134220	138779	146069	158476	177792	199670	224884	253124	280299	306521	331127	352496	373010	391034	400972	414282	424264	430033	433201	439028	442492	445092	446069	448274	451083	450679	452376
C4	139053	138093	137970	137766	137707	137530	137356	137122	136976	137006	136965	137511	138295	140677	144894	152907	166056	185061	209052	236376	265260	293681	321532	347371	370616	390864	408608	422591	434596	443849	450505	456607	460421	463309	466027	468173	469595	472342	473357	474174
C5	140773	139398	140192	139706	140305	140552	140797	140074	139639	140430	140780	140693	141677	143960	148530	156324	171164	189914	215672	243150	272608	302537	329547	357213	380414	401856	420725	432556	445614	454512	461631	467609	472683	474350	477242	480222	480819	483073	484799	486884
C6	141798	141216	140904	140706	140537	140216	140078	139663	139731	139565	139632	139874	140750	143161	147450	155505	169168	188411	213009	240581	269463	298948	326747	353090	377085	397437	415477	430337	441819	451857	459129	464588	468665	472143	475886	477405	479295	481222	482621	484043
C7	132692	131635	132095	131230	130827	130480	130568	129939	129541	129478	128982	129263	131013	133213	137083	144042	156872	175557	198122	223961	251820	280092	305869	330031	351831	371247	388053	404051	414014	423516	428580	434515	438688	439296	443389	445878	447777	450327	450039	449937
C8	141891	140881	140678	140644	140499	140422	139685	139831	139753	139615	139890	140027	141068	143323	147658	156025	169720	189162	214245	242479	271978	302164	330360	356844	381173	401767	419446	434793	446458	456350	463248	469254	472988	476824	479197	481310	483889	485679	487298	488615
C9	137228	136497	136082	136142	135707	135734	136057	135488	135304	135853	135420	135536	136711	138496	143735	151056	164963	183677	207386	234619	263458	292645	318403	345290	368555	387962	407107	420520	432366	439835	448319	453669	457959	462623	463616	465155	466438	469059	469971	472458
C10	140924	139956	139919	139830	139754	139521	139584	139304	139097	139079	139403	139851	140868	143167	147658	155902	169290	189033	213448	241558	270946	300500	328856	354537	379111	399238	417770	432217	444599	453440	461261	466990	470904	474758	478056	480526	482150	483876	485272	486223
C11	137402	136803	136368	136176	135316	134841	134956	133792	134058	134162	134527	134401	134978	137432	141520	149495	161923	180840	204076	230441	259509	288321	315479	341145	362044	381873	398327	413268	422146	431681	440476	444697	447384	451326	453524	455190	458324	458193	460984	460784
C12	131077	132173	132828	132627	132467	132110	131813	131715	131532	131328	131409	131981	133023	135262	139500	147095	159888	178499	201682	227649	255547	283129	309664	334243	356895	375920	393268	406359	417598	426641	433116	438474	441775	445271	448043	450252	451484	453235	454719	455759
D1	122334	123145	123237	122259	122458	121842	121377	121453	120894	121031	121352	121761	122195	124635	127623	135324	146505	163199	184498	208839	234361	259071	282878	306120	326671	344659	360373	372648	384154	390096	397593	403917	406539	409716	411471	413042	416666	418580	419361	419458
D2	132568	131648	131383	131472	131481	131420	131498	131091	131102	131166	131034	131485	132442	134409	138536	146031	158648	176810	199680	225629	253293	280824	307077	332508	354024	375024	391782	406977	416408	425547	432842	437372	441716	445788	448051	449813	450618	451846	453251	454800
D3	141255	140478	140849	140514	140354	140463	140130	140266	140023	139700	139660	140600	140967	143748	147929	156298	170029	188512	213648	242243	269968	301953	328157	353099	376651	397858	416872	430556	443139	451537	458615	468041	472403	472608	477999	479451	482032	480887	484708	485700
D4	144061	143449	143465	143524	143108	142915	142912	142512	142408	142508	142779	142896	144104	146294	150959	159489	173287	193253	218001	246562	275642	306645	334479	362425	386228	408255	427444	440838	453035	462291	470299	475392	480227	483384	487167	489669	490986	492610	493388	496076
D5	137687	137296	137020	136975	137485	137048	136757	137164	137231	137381	137663	138179	139450	142113	146285	154207	167584	186794	210693	237918	268009	295313	323335	349040	372122	392840	409851	425529	438043	447201	453142	459720	464172	469099	467918	469582	474769	476440	476793	477967
D6	135545	134709	134496	134437	134447	134064	134100	134208	134052	134057	134172	134573	135391	137884	141902	150001	162821	181872	204699	231685	260131	288462	315459	340531	363273	382346	400677	414672	424876	435442	441990	446819	451689	454683	457890	459958	461876	463018	465016	466235
D7	133080	132955	131686	132084	131526	131236	131191	131682	131299	131276	131854	131478	132594	134700	138900	147145	159189	177214	200538	228545	254257	280974	308267	333440	356319	374677	391967	405105	415612	423167	431081	435310	438169	442426	446062	446806	451057	449776	451705	453723
D8	141156	139671	139315	138897	139018	138512	138143	138168	137963	137957	137930	138192	139381	141306	146118	154240	167894	186847	211137	239210	268725	297665	325145	351697	374698	395318	413526	428666	440040	450094	456114	462137	465496	469449	472542	473860	475176	477449	479439	480376
D9	154769	153959	153373	152927	152915	152850	153422	153089	152737	153410	153221	153800	155005	157132	162137	171073	186723	208080	234789	265574	297415	331301	361941	391829	418457	441792	461639	477004	489412	500095	509502	516034	517749	524224	525515	527732	529680	530838	531604	535084
D10	134120	133050	133061	133142	133236	133264	132834	132615	132510	132606	132628	132870	133950	136120	140386	148381	161193	180216	203441	230491	259058	287418	314467	339187	362548	381977	399067	412590	424044	432641	439604	445411	448707	452593	454879	457629	458740	460716	461442	461687
D11	133508	133852	133095	132681	132580	132153	131837	131001	130912	131286	131480	131872	132811	135024	139349	146851	159888	178354	202066	227722	255767	283508	310647	336129	358090	377010	393243	407502	418989	427100	433651	439017	443217	446358	449050	451550	452039	454330	455896	455680
D12	128399	129212	129616	129553	129577	129024	128821	128799	128477	128609	128725	129139	130361	132719	136775	144406	156954	175283	198228	223968	251401	279142	305647	330326	352354	371798	388984	401481	413843	421531	428771	434632	437669	441428	444198	446153	447481	448972	450019	451178
E1	128202	128847	128327	127932	127581	127269	126434	126824	126646	126677	126818	126957	127837	129913	133626	141347	152998	170639	192328	217069	243246	269396	294210	317567	339491	357666	374424	386891	398393	407022	413660	420332	422978	426321	428665	431192	434541	435118	437030	436123
E2	127173	126614	125949	125782	125786	125492	125296	124754	125237	124945	124815	125476	126226	128035	131615	138823	151141	167651	189928	214445	239892	265684	290920	315368	336682	355920	372392	386319	395131	403237	411111	415312	418165	422136	423727	425972	426745	428497	429852	430305
E3	130103	129878	129230	129485	129275	129241	128664	128887	128439	128594	128478	129052	131632	133434	137556	145335	158061	176175	198823	225192	252658	280403	306018	330627	352936	372502	389894	403663	413862	423346	429551	435101	439499	441883	445176	446894	448000	450378	450896	450780
E4	136992	137292	136959	136898	136498	135986	135565	135562	135046	135371	135636	135816	136706	138722	143168	151779	164543	183270	206070	234488	261876	290839	317829	344371	366902	387783	406076	419601	430218	439666	447916	451705	455430	459356	463251	466615	467292	467881	468522	472289
E5	134939	134300	133488	133899	134185	133226	133110	132868	133130	133081	133021	133324	134350	136986	141364	149311	162038	180656	204214	231185	258687	287228	314140	338940	361902	382101	399603	413261	426559	434226	441403	448198	450813	454838	456730	458568	461482	462757	463716	465291
E6	134950	134431	134771	133784	134267	133371	133739	133503	133592	133819	134067	134086	134773	137368	141355	149175	162001	180943	204304	230586	258870	288298	314230	341105	362768	382928	400074	413416	425079	435377	441317	447017	451451	454897	457148	459446	461550	462204	465272	466419
E7	140998	140365	139796	140152	140015	140106	140130	140093	140365	140356	141426	141191	142266	144687	148656	157872	171486	191527	215742	245230	274535	303955	332311	360015	384027	405301	424020	438554	450879	458331	469286	471338	476250	480160	484063	486350	489012	487384	489314	492036
E8	138002	137010	136541	136018	136078	136156	135285	135493	135050	134966	135081	135171	136203	138186	142966	150806	164336	183036	206623	233890	263487	291140	318211	344357	366294	386296	404381	418587	428974	439731	445424	451359	454598	457406	460947	462813	463320	466024	468454	469006
E9	138889	138004	137703	137468	137444	137272	137583	137421	137324	137621	137632	138092	139341	141432	145673	153997	168098	187083	211709	238673	267814	297461	325164	352412	376067	396708	414236	428744	439991	448759	457059	462640	466165	469737	472086	474775	476190	478497	479603	480934
E10	137089	136552	136143	135951	136004	135306	135487	134409	134740	134700	134603	134935	136244	138656	142431	150850	164432	184565	207109	235317	264037	293016	319945	345871	369400	389953	409278	421387	433440	440344	448288	455960	459311	463314	464693	466832	467609	469243	473092	469754
E11	133610	133276	132994	132734	132569	132279	132070	131645	131219	131593	131893	132149	133286	135552	139879	147405	160908	179555	203361	229521	258036	286259	313170	338144	361078	380487	397437	411242	423019	431736	437607	443087	447186	449871	454267	455931	456800	459186	460881	460891
E12	131760	132740	132722	133049	132201	131741	131596	131223	130525	131082	131230	131166	133022	135362	138674	146762	159294	178120	201021	226902	254980	282412	308550	333881	356610	376584	392894	405737	419176	425526	432670	439353	442526	446557	448295	450540	452517	453461	455121	456765
F1	129461	129922	130105	129686	129383	129059	128876	128582	128441	128381	128386	128645	129531	131454	135243	142563	154386	171543	192995	217631	243511	269617	294265	317939	339239	358086	374203	387765	399017	407323	414613	419607	423536	427549	429811	432572	434167	435655	437123	437290
F2	132216	132467	131923	131622	131462	130931	130604	129319	130488	130052	129728	130720	131388	133202	136772	143897	156459	173627	196125	220397	246698	273194	298324	323557	346701	365453	382857	397983	406263	415533	423570	427871	431921	435136	436496	439360	440264	441229	442880	445438
F3	134799	133952	132863	133064	132751	132406	131672	131421	131285	131260	131200	131339	132628	134458	138404	145989	158325	176003	198691	224014	250993	277200	303013	327393	349641	368732	385551	398878	410562	419436	425924	431095	434415	438165	440640	442572	444088	445551	446782	447739
F4	137381	139025	138337	138444	138344	137554	136395	136746	136466	136345	136817	136888	137611	139712	143887	152312	164566	182514	205693	233618	260455	288706	315192	340686	362984	385104	402187	417380	428208	437569	445833	449460	453992	458090	460346	465803	464572	466983	467985	471787
F5	140954	140144	139687	139448	139044	138834	138544	138254	138019	137990	137927	138122	139206	141283	145863	153517	166760	185103	208337	234964	262489	290768	316991	342170	365825	386336	404108	418661	430557	440818	448075	454930	458313	462299	467176	469155	472304	474581	476446	478067
F6	141040	139954	140297	139562	139677	138515	138576	138490	138090	138113	138075	138778	139378	141172	145339	153666	166683	185712	208694	235351	264007	292552	319136	344427	367265	388335	405091	420401	431631	441973	448218	452912	457808	460666	464581	466000	466052	468249	471316	472807
F6	141040	139954	140297	139562	139677	138515	138576	138490	138090	138113	138075	138778	139378	141172	145339	153666	166683	185712	208694	235351	264007	292552	319136	344427	367265	388335	405091	420401	431631	441973	448218	452912	457808	460666	464581	466000	466052	468249	471316	472807
F8	149225	147813	147499	146925	146631	146704	145868	145783	145620	145466	145800	146071	146945	148575	153769	161069	175973	195507	219654	248316	277570	306507	334389	361720	385010	406738	425829	440251	451952	463146	469598	476409	479012	481983	486477	488277	488515	491236	493385	494494
F9	122269	121487	121233	120761	120555	120423	120387	120079	120112	119847	120309	120410	121329	123318	126692	133703	145048	161485	182548	205820	230549	256002	279464	302381	322826	340594	356334	368668	379151	387165	393244	399203	402641	405476	407486	410531	411603	413154	414161	415712
F10	140796	140110	139445	139415	139060	138470	138450	137553	137795	137586	137728	137930	139073	141443	145252	153168	166157	185967	208443	235639	263279	291020	318193	343912	368291	387684	406795	420342	431497	439680	446332	453217	457674	461995	464427	467078	467331	466810	473327	470454
F11	140801	140030	139597	139617	139228	139017	138426	138004	137387	137893	138146	137930	139333	141451	145791	153828	167113	186113	210509	237389	265972	294724	322290	347836	371783	391689	409958	424302	436882	446338	452826	459586	464322	467427	471067	473375	474691	476959	478911	478913
F12	135359	136190	137161	137015	135814	135521	134702	135077	134159	134374	135020	135009	135663	138289	141407	149970	162831	181551	205036	230899	258591	286835	313031	338226	360614	380818	397455	411489	423030	432593	438003	444760	447991	451340	454460	455956	458298	459653	461424	463987
G1	129410	128420	127093	126982	126732	126520	126078	126092	125097	125654	126478	125573	127276	129213	132610	140154	151564	168734	189930	214030	239593	265546	288649	312799	332452	351621	366506	380196	391747	400748	405077	410684	415585	417580	421760	422633	425208	425555	426180	428815
G2	129410	128420	127093	126982	126732	126520	126078	126092	125097	125654	126478	125573	127276	129213	132610	140154	151564	168734	189930	214030	239593	265546	288649	312799	332452	351621	366506	380196	391747	400748	405077	410684	415585	417580	421760	422633	425208	425555	426180	428815
G3	133964	133541	133629	133007	132864	132733	132736	132518	132233	132453	132613	133105	134051	136253	140218	147729	160329	178129	200312	225788	252735	279190	305079	329518	351876	370887	387955	401738	412896	422368	429288	434919	437632	442378	444575	446525	448461	450087	451371	452578
G4	139286	139189	138678	138412	137867	137864	137132	137028	137093	136739	137042	137384	138221	140562	144544	152158	165019	182966	206433	232566	260429	288178	314632	339751	362726	383044	400230	415472	427721	437718	443384	449166	453880	456973	461017	461628	464390	465828	466230	467852
G5	144847	144244	142972	142767	142517	142165	141992	141910	141782	141607	141850	142254	143205	145480	149593	157564	171034	190142	213769	240725	269546	297646	325243	351212	374454	395003	413587	427982	441044	450406	458145	463873	467938	471313	474106	476276	477930	479449	480794	481519
G6	142466	141830	141426	141260	141247	140841	140607	140397	140330	140242	140848	141026	142167	144501	148272	156785	170064	188981	212673	239210	267923	296399	323407	348956	373498	393972	412183	426935	439198	448874	457371	462455	466618	471020	474258	476002	478198	479873	480939	482171
G7	142649	141722	141047	140589	140091	139674	139349	139071	138838	138600	138318	138841	139871	142028	146314	153619	167156	185493	209334	236141	264386	292885	320135	345547	369016	388948	406660	419831	431449	441446	447860	454581	457141	461591	464622	466842	468142	470885	472073	473161
G8	143396	142520	141997	141421	141071	140812	140118	140095	139820	140028	139860	139929	140769	142887	147082	154648	168014	186554	209848	236324	264286	292792	320167	344937	368481	388994	407194	421240	432667	440831	448218	454638	458511	462239	465008	466841	468585	470192	471246	472661
G9	142837	142494	142373	142160	141974	141686	141269	141048	140835	140731	140797	141215	142154	144431	148675	156696	169934	189091	212908	240366	268677	297306	325035	350552	374055	394437	412351	427311	438867	448245	456077	461762	465605	469338	472944	474350	476594	478326	479565	480058
G10	139785	139172	139045	138879	138302	137983	137868	137364	137140	137262	137170	137327	138365	140594	144759	152941	165329	183868	206521	232799	260987	289063	314774	340793	364116	383331	401470	415142	427580	436535	443563	449246	453126	456664	459334	462045	463603	465222	466185	467773
G11	135823	134606	134151	134195	134150	134119	133981	133927	134023	133954	134171	134742	135506	137773	142012	149700	162399	180587	203725	229770	257320	284608	310926	336271	358943	378953	396633	411241	423073	432443	439785	445889	450427	452939	456129	458758	459845	461505	463105	464268
G12	127687	128428	128763	128684	127682	127242	126918	126809	126316	126238	126587	126687	127926	130146	133354	140422	152102	168981	189976	213600	238928	264346	288594	311589	332074	350926	366483	378860	391043	398665	405573	411971	414729	418090	420606	422811	424878	426238	428301	429560
H1	126101	126265	126156	126516	126753	126562	126545	126540	126164	126113	126049	126294	127058	129299	132789	139807	151152	167510	188243	211463	236018	260450	284402	307157	328351	346058	361963	375084	386277	394774	401291	407559	411111	414404	417353	419022	421266	423109	423860	424377
H2	130414	131180	131667	131480	131027	130784	130398	130180	129934	130120	130105	130367	131360	133333	136848	144401	156523	173434	195010	219632	244797	270891	295838	319469	340757	359404	375840	389480	400177	409888	416813	422699	426011	429744	432553	434720	435983	437882	439351	440907
H3	137869	138946	138292	138334	138049	137727	137121	137023	136835	136914	136812	137048	138207	140281	144244	151874	164693	182569	205572	230771	258661	284504	311821	337132	359991	379670	397260	411300	423528	432697	440263	446224	448605	453288	455908	458209	460981	462478	463970	465637
H4	130970	132009	131914	131747	131551	131254	130993	130864	130708	130693	130685	131016	132036	134068	138137	145724	157917	175194	197028	222419	248437	274671	300026	323962	345693	365387	382159	396043	407315	416606	424112	429231	432883	436498	438910	442201	443297	444997	446291	447993
H5	142370	143706	143047	142421	141866	141386	141065	140656	140246	140043	140290	140465	141530	143628	147915	155339	168796	187673	210697	237216	265156	293060	319408	345198	368149	388445	406511	420578	432784	441897	449550	455804	459586	463038	466552	468768	470477	472155	473086	473465
H6	141817	142914	142593	141878	141535	140920	140891	140795	140310	140130	140179	140427	141424	143477	147889	155649	168976	187693	210722	237418	264839	293307	319925	345252	368627	388872	407167	421598	433782	443422	451034	456452	460888	464623	468021	469917	471883	473812	474783	476477
H7	136591	137347	137047	136718	136399	136065	135671	135463	135067	135008	134967	135433	136475	138517	142484	149937	162980	180653	203447	229492	256638	284028	310369	335036	358058	377534	395151	408569	420217	430142	437229	443153	446476	450316	453351	455564	456546	459364	460074	461214
H8	137445	138018	137987	137381	137293	136905	136818	136456	136246	136267	136255	136636	137519	139778	144044	151777	164626	183113	206256	232608	260279	288193	314477	340084	363171	383153	400906	415410	427207	437411	444645	450459	454344	457380	460621	462432	464453	466452	467266	468371
H9	145626	146315	146374	145974	145567	145023	144638	144006	143932	143782	143849	144195	145075	147385	151762	159710	173210	192298	216613	243622	272532	301734	329154	355310	379644	400144	419076	433916	446472	456179	464345	470198	474851	478279	480896	483553	484881	486865	488305	489265
H10	135650	136716	136605	136198	135693	135315	134917	134651	134486	134257	134569	134689	135696	137600	141619	148998	161744	179652	202100	227351	254111	281319	307032	331514	353746	373495	390536	404838	416521	425671	433319	439479	443264	446593	449878	452482	453781	455462	456979	458066
H11	131642	132984	133407	133299	132862	132654	132315	131941	131171	131743	131838	131448	133076	135079	139225	146673	159173	177054	199558	224563	250452	277333	302938	327241	348981	368304	385028	398997	411114	419894	425817	432568	437284	438952	443511	445941	447453	448901	450550	449841
H12	131642	132984	133407	133299	132862	132654	132315	131941	131171	131743	131838	131448	133076	135079	139225	146673	159173	177054	199558	224563	250452	277333	302938	327241	348981	368304	385028	398997	411114	419894	425817	432568	437284	438952	443511	445941	447453	448901	450550	449841

## Sheet: GAPDH.LC96
Cycles	1	2	3	4	5	6	7	8	9	10	11	12	13	14	15	16	17	18	19	20	21	22	23	24	25	26	27	28	29	30	31	32	33	34	35	36	37	38	39	40
A1	0.162531	0.162062	0.161584	0.161438	0.161151	0.161041	0.160948	0.161193	0.160993	0.160994	0.160884	0.161583	0.161497	0.161447	0.161817	0.162787	0.16465	0.16772	0.175676	0.188996	0.213828	0.249704	0.296093	0.349754	0.406784	0.462656	0.515653	0.564558	0.608809	0.64769	0.682894	0.714669	0.740463	0.764695	0.785339	0.803531	0.818298	0.831322	0.842264	0.852233
A2	0.163064	0.1628	0.162354	0.161995	0.161982	0.16191	0.169116	0.168047	0.168281	0.168257	0.16826	0.168467	0.168589	0.169291	0.169559	0.170395	0.172042	0.176063	0.183457	0.198211	0.223347	0.261457	0.310173	0.36706	0.426305	0.484563	0.539519	0.590267	0.636375	0.676437	0.712978	0.745576	0.77388	0.797932	0.820081	0.8374	0.853348	0.867763	0.878674	0.88903
A3	0.164051	0.16401	0.163658	0.163722	0.169163	0.168003	0.168094	0.168142	0.168315	0.168304	0.168612	0.168771	0.168881	0.169289	0.169637	0.170538	0.172489	0.175817	0.183207	0.19754	0.22274	0.259995	0.308062	0.364021	0.421375	0.479737	0.533934	0.583389	0.628716	0.668299	0.704358	0.736583	0.763861	0.787154	0.808976	0.826875	0.843278	0.856768	0.868801	0.878639
A4	0.156036	0.156114	0.155404	0.155506	0.155035	0.155182	0.1553	0.155096	0.155411	0.155233	0.15545	0.15535	0.155447	0.155765	0.156256	0.157035	0.158716	0.162976	0.169659	0.183548	0.207096	0.24252	0.287532	0.340408	0.395495	0.449016	0.500323	0.547223	0.589926	0.627529	0.661301	0.691487	0.717547	0.740808	0.760318	0.778207	0.793018	0.805458	0.816835	0.826369
A5	0.162927	0.163119	0.162839	0.163027	0.163013	0.163294	0.162924	0.16275	0.163145	0.163007	0.163106	0.163134	0.163563	0.163808	0.163816	0.16525	0.166604	0.170187	0.177514	0.191388	0.215355	0.251122	0.297311	0.351241	0.407064	0.462151	0.514141	0.561966	0.605859	0.644198	0.678767	0.709972	0.736654	0.75998	0.77947	0.797566	0.813297	0.826464	0.837642	0.847104
A6	0.160116	0.160211	0.159882	0.160213	0.160176	0.16021	0.160025	0.160098	0.160536	0.160157	0.160471	0.160107	0.160545	0.160787	0.161507	0.162121	0.16369	0.167046	0.174477	0.188088	0.211609	0.246603	0.291711	0.344283	0.398159	0.451899	0.503208	0.549607	0.59189	0.630552	0.663219	0.693485	0.720159	0.742806	0.762481	0.779386	0.794704	0.809685	0.820241	0.830242
A7	0.177532	0.177644	0.177399	0.177068	0.177697	0.177287	0.177021	0.177116	0.177289	0.177248	0.17726	0.177234	0.177705	0.178115	0.178313	0.179381	0.181133	0.185573	0.193406	0.209043	0.235259	0.273809	0.323235	0.380629	0.440281	0.499711	0.555964	0.607668	0.654987	0.696753	0.734928	0.768594	0.798299	0.823422	0.845712	0.865537	0.88179	0.896988	0.909439	0.920488
A8	0.16769	0.168031	0.167487	0.16728	0.167395	0.167459	0.167394	0.167507	0.167614	0.167259	0.167463	0.167747	0.167768	0.167931	0.16864	0.169277	0.171058	0.174537	0.182175	0.196429	0.220979	0.257036	0.303265	0.357114	0.412996	0.468462	0.520987	0.569214	0.613471	0.652301	0.686803	0.719059	0.745502	0.770316	0.791067	0.809116	0.82434	0.837188	0.848205	0.858216
A9	0.170583	0.170286	0.170231	0.170068	0.170126	0.169886	0.169857	0.169847	0.17013	0.170141	0.170068	0.170302	0.170132	0.170583	0.17116	0.171995	0.17387	0.177454	0.184854	0.19989	0.225066	0.26234	0.310835	0.366291	0.423987	0.481853	0.53615	0.586049	0.632187	0.67281	0.708419	0.741076	0.768945	0.793992	0.81532	0.832756	0.849468	0.863046	0.874201	0.884943
A10	0.170722	0.170682	0.170655	0.170954	0.170702	0.170664	0.170867	0.170843	0.171061	0.171234	0.171402	0.171305	0.171557	0.172191	0.171892	0.173269	0.175024	0.178809	0.186089	0.201088	0.226758	0.264815	0.31369	0.370939	0.429733	0.487749	0.543374	0.59462	0.640119	0.681242	0.717647	0.75064	0.778447	0.802646	0.824949	0.843745	0.859848	0.873572	0.885801	0.895611
A11	0.164564	0.165071	0.164718	0.164692	0.164944	0.166222	0.170638	0.170708	0.170671	0.170783	0.171014	0.171271	0.171292	0.171764	0.172231	0.173049	0.175094	0.178426	0.18588	0.200398	0.225911	0.263319	0.310907	0.365891	0.424213	0.481396	0.536217	0.586785	0.6325	0.673375	0.71012	0.74243	0.771171	0.795615	0.817192	0.836096	0.852609	0.866044	0.877718	0.887402
A12	0.163547	0.164403	0.164248	0.164026	0.16421	0.164588	0.16459	0.164337	0.164775	0.164847	0.165063	0.164937	0.165259	0.165157	0.165598	0.166878	0.168325	0.171914	0.178932	0.192695	0.216655	0.251884	0.297168	0.34973	0.405036	0.458988	0.511884	0.56063	0.603856	0.643491	0.679067	0.710568	0.738073	0.761749	0.782415	0.800578	0.815697	0.82858	0.840104	0.850695
B1	0.163429	0.162538	0.161744	0.161637	0.161791	0.161628	0.161312	0.161267	0.161181	0.161591	0.161447	0.161385	0.161348	0.161517	0.162208	0.162936	0.16465	0.168026	0.175087	0.189509	0.213956	0.250658	0.298111	0.353057	0.410266	0.466563	0.520147	0.586128	0.626866	0.666595	0.702689	0.734016	0.761315	0.784679	0.806583	0.823445	0.838353	0.85189	0.863151	0.872816
B2	0.161919	0.160933	0.160542	0.160015	0.16033	0.160295	0.16024	0.160357	0.160326	0.160559	0.160476	0.160916	0.16076	0.160938	0.161418	0.162326	0.163887	0.167521	0.174643	0.188778	0.212622	0.248537	0.295326	0.349606	0.406158	0.461118	0.513411	0.561462	0.603788	0.642283	0.676107	0.707146	0.734044	0.756775	0.776989	0.794365	0.809618	0.82267	0.833605	0.843092
B3	0.149701	0.149933	0.149726	0.149953	0.15007	0.150058	0.150315	0.149883	0.150355	0.150469	0.150336	0.150485	0.150721	0.15105	0.151451	0.15245	0.153997	0.157437	0.164115	0.176673	0.199345	0.232998	0.276406	0.327053	0.379103	0.430507	0.478651	0.522254	0.562257	0.597188	0.628851	0.65699	0.680664	0.702685	0.72189	0.738109	0.752239	0.764753	0.774819	0.783734
B4	0.157028	0.15752	0.157523	0.157328	0.157512	0.157489	0.157358	0.157636	0.157699	0.157829	0.157587	0.15807	0.157989	0.158274	0.158658	0.159831	0.161143	0.164736	0.171985	0.185848	0.209852	0.245741	0.292002	0.346182	0.402186	0.456789	0.508911	0.556195	0.598758	0.637101	0.671555	0.701155	0.727563	0.750619	0.771212	0.788316	0.803968	0.81642	0.827543	0.83819
B5	0.159891	0.160805	0.160457	0.160964	0.161036	0.161141	0.161317	0.161019	0.161178	0.161181	0.161793	0.16143	0.161925	0.162171	0.162335	0.163243	0.164987	0.168526	0.175872	0.189809	0.214011	0.250216	0.297479	0.351999	0.408408	0.463959	0.516069	0.564022	0.607699	0.645824	0.680143	0.711144	0.737352	0.761196	0.781457	0.79912	0.814269	0.827021	0.838419	0.848866
B6	0.159127	0.159798	0.159905	0.159927	0.160023	0.159884	0.160156	0.159967	0.160268	0.160302	0.160633	0.160552	0.160559	0.161176	0.161512	0.162231	0.163984	0.167264	0.174457	0.187902	0.211688	0.246829	0.292147	0.34468	0.398999	0.452662	0.503292	0.548855	0.590814	0.628152	0.66149	0.690756	0.715698	0.73897	0.758399	0.776091	0.790245	0.8033	0.814027	0.824255
B7	0.162006	0.16247	0.162288	0.163664	0.167004	0.166516	0.16657	0.166568	0.166677	0.166531	0.167087	0.166862	0.166984	0.167282	0.167916	0.168393	0.170432	0.173944	0.181206	0.195515	0.220158	0.256251	0.302878	0.356847	0.413	0.467898	0.520734	0.568155	0.611476	0.650292	0.684837	0.715717	0.74329	0.766372	0.786397	0.804794	0.820091	0.833677	0.844226	0.85423
B8	0.162614	0.162882	0.163221	0.162781	0.163203	0.162742	0.162764	0.162836	0.162793	0.162582	0.163152	0.162894	0.163194	0.163321	0.16387	0.164827	0.165943	0.169587	0.176673	0.190303	0.213817	0.249038	0.293878	0.346501	0.40068	0.454291	0.504739	0.550683	0.592728	0.629757	0.663199	0.69269	0.718817	0.740703	0.761057	0.778462	0.793526	0.806175	0.817413	0.827395
B9	0.160729	0.161296	0.161195	0.16112	0.161374	0.16165	0.161592	0.161277	0.161777	0.161787	0.161898	0.16227	0.16225	0.162777	0.163142	0.163961	0.165604	0.168653	0.175975	0.190205	0.215068	0.251094	0.298067	0.351774	0.408796	0.464089	0.516693	0.564391	0.608174	0.646295	0.680887	0.711588	0.738921	0.761761	0.78227	0.800886	0.815599	0.828778	0.840335	0.850219
B10	0.163205	0.163942	0.16384	0.163811	0.163895	0.164251	0.164346	0.164117	0.164313	0.164325	0.16465	0.164614	0.164951	0.16471	0.16563	0.166767	0.168236	0.172017	0.179077	0.193356	0.218329	0.255039	0.303328	0.358231	0.415431	0.472233	0.525818	0.574392	0.618207	0.658412	0.692852	0.724735	0.751955	0.776048	0.796973	0.814649	0.830659	0.843365	0.85517	0.865507
B11	0.167918	0.168304	0.168069	0.167965	0.168182	0.168302	0.16835	0.168158	0.16838	0.168662	0.168702	0.168751	0.169101	0.168942	0.169663	0.170489	0.171995	0.17573	0.183035	0.197347	0.222002	0.258232	0.305959	0.360041	0.417264	0.473056	0.526612	0.576015	0.620231	0.659964	0.694594	0.726674	0.753541	0.777606	0.799204	0.817016	0.832898	0.846178	0.858107	0.868214
B12	0.168008	0.168848	0.172652	0.171574	0.172048	0.172694	0.172959	0.172894	0.17285	0.172814	0.173255	0.173161	0.173418	0.174114	0.174345	0.175457	0.17684	0.180507	0.187611	0.202325	0.227174	0.263364	0.310463	0.363967	0.422079	0.477764	0.531618	0.581469	0.626393	0.666586	0.703672	0.735589	0.763715	0.787303	0.809041	0.828185	0.84327	0.857241	0.869158	0.87839
C1	0.162082	0.161827	0.161035	0.161261	0.161519	0.161444	0.161617	0.161784	0.161949	0.161911	0.162239	0.162335	0.162564	0.162765	0.163222	0.16443	0.166155	0.169529	0.176782	0.191043	0.215823	0.252926	0.302039	0.359241	0.417814	0.475345	0.52987	0.583929	0.627134	0.667324	0.702912	0.735202	0.763484	0.786896	0.808415	0.826927	0.842683	0.856273	0.867357	0.878008
C2	0.164611	0.16478	0.164812	0.164536	0.164753	0.164856	0.165085	0.164896	0.164972	0.164978	0.165134	0.165224	0.165344	0.165878	0.166249	0.167291	0.1687	0.172256	0.17979	0.193976	0.218578	0.255591	0.302855	0.358521	0.415994	0.472866	0.526063	0.575138	0.619141	0.658131	0.693144	0.724476	0.751628	0.7748	0.795907	0.814076	0.829923	0.843826	0.854398	0.864482
C3	0.170987	0.171722	0.171431	0.171224	0.171645	0.171919	0.171595	0.171472	0.171758	0.171845	0.172182	0.172119	0.172027	0.172445	0.173213	0.174145	0.175565	0.179464	0.187428	0.202089	0.227568	0.266337	0.316056	0.373188	0.433515	0.492978	0.54859	0.600639	0.646625	0.687303	0.72495	0.757696	0.787029	0.810716	0.833657	0.852193	0.868984	0.884077	0.896003	0.90698
C4	0.161386	0.161892	0.161896	0.161883	0.162071	0.162304	0.16232	0.162346	0.162518	0.162709	0.162732	0.162647	0.162875	0.163095	0.164012	0.164476	0.16652	0.169924	0.177289	0.191433	0.216045	0.252867	0.30051	0.355821	0.412493	0.469357	0.522376	0.570102	0.613738	0.65327	0.688074	0.718489	0.746371	0.769919	0.79095	0.808138	0.824664	0.837721	0.8491	0.859841
C5	0.160739	0.161819	0.161399	0.16186	0.161945	0.162085	0.161825	0.161861	0.162081	0.162201	0.162254	0.162514	0.162639	0.162904	0.163157	0.16436	0.165955	0.169337	0.176441	0.190737	0.214846	0.250918	0.297676	0.351639	0.407575	0.462693	0.514916	0.561953	0.605072	0.643005	0.677448	0.707906	0.734975	0.757716	0.778158	0.796189	0.81096	0.823863	0.83556	0.845738
C6	0.161165	0.161757	0.161913	0.161676	0.161764	0.161679	0.161655	0.161683	0.161711	0.16162	0.161968	0.161693	0.161666	0.162147	0.16261	0.163403	0.165035	0.168541	0.175411	0.189623	0.213349	0.248765	0.294327	0.347432	0.401551	0.455609	0.506406	0.552765	0.595353	0.632841	0.665481	0.695447	0.721968	0.744159	0.764683	0.782425	0.796979	0.809816	0.820733	0.830816
C7	0.16426	0.164836	0.164893	0.164911	0.16494	0.165387	0.16525	0.165165	0.165327	0.16536	0.165075	0.165502	0.16539	0.165748	0.166215	0.167104	0.169082	0.172443	0.179386	0.193311	0.217288	0.252168	0.298035	0.350771	0.40601	0.459861	0.510597	0.557152	0.600049	0.637673	0.67155	0.701725	0.727589	0.750339	0.770807	0.788127	0.803246	0.81559	0.827697	0.837796
C8	0.168065	0.169342	0.169155	0.169537	0.169592	0.169625	0.169421	0.169541	0.169704	0.169609	0.170187	0.169738	0.169809	0.170129	0.170582	0.171579	0.173267	0.177038	0.184267	0.198372	0.222476	0.258672	0.305511	0.358441	0.414837	0.469489	0.521743	0.569785	0.612688	0.65184	0.686236	0.716954	0.744353	0.767568	0.788423	0.805989	0.821971	0.835766	0.847155	0.856876
C9	0.161162	0.162092	0.162127	0.162184	0.162252	0.162244	0.162697	0.16282	0.16286	0.162714	0.162614	0.163037	0.162946	0.163485	0.164011	0.164871	0.166481	0.169899	0.177095	0.191375	0.215276	0.250612	0.296979	0.350648	0.406004	0.460683	0.511659	0.558875	0.601595	0.640273	0.674175	0.703997	0.730585	0.753961	0.77387	0.792199	0.807679	0.819799	0.831298	0.841296
C10	0.16012	0.16065	0.160729	0.161043	0.160983	0.160868	0.161074	0.16111	0.161395	0.161394	0.161248	0.161644	0.16165	0.161911	0.16258	0.163761	0.165175	0.168653	0.175629	0.189495	0.213968	0.249669	0.296057	0.350047	0.405913	0.461151	0.51349	0.560708	0.60433	0.642255	0.677295	0.707382	0.733949	0.756957	0.777069	0.795539	0.811007	0.824225	0.835638	0.845769
C11	0.165461	0.166264	0.166152	0.166244	0.166332	0.166333	0.166414	0.166703	0.166663	0.166862	0.167145	0.166739	0.167093	0.167421	0.167954	0.169082	0.170492	0.173983	0.181793	0.196295	0.221252	0.258633	0.306585	0.36199	0.42015	0.477098	0.53124	0.580761	0.626154	0.666622	0.702638	0.734638	0.762052	0.786813	0.807853	0.826509	0.843013	0.85594	0.868164	0.878153
C12	0.164968	0.165278	0.1656	0.165656	0.165741	0.165883	0.165865	0.166111	0.166603	0.16673	0.166674	0.16651	0.166884	0.166915	0.16766	0.168764	0.16977	0.173818	0.180993	0.195054	0.219449	0.255953	0.302613	0.35605	0.412684	0.467739	0.520988	0.5712	0.61536	0.655126	0.68996	0.722195	0.749508	0.773339	0.794476	0.812168	0.828101	0.841908	0.853045	0.863276
D1	0.161758	0.161596	0.161426	0.161318	0.1615	0.161171	0.161432	0.161663	0.161635	0.161452	0.161691	0.161936	0.161954	0.162431	0.162711	0.163191	0.165159	0.168582	0.175834	0.190102	0.214383	0.250242	0.29692	0.351061	0.407161	0.462918	0.515575	0.563999	0.608645	0.647927	0.683044	0.714775	0.741673	0.765344	0.786561	0.804729	0.820718	0.833724	0.844582	0.854796
D2	0.163051	0.16328	0.163201	0.162969	0.163221	0.16295	0.163207	0.163114	0.163547	0.163532	0.163805	0.163757	0.163812	0.163975	0.164782	0.165128	0.167115	0.170615	0.177957	0.191925	0.216626	0.252935	0.299605	0.354335	0.411468	0.467662	0.520801	0.56955	0.613988	0.652821	0.688934	0.720168	0.747497	0.771249	0.79211	0.809441	0.825333	0.839252	0.850197	0.860592
D3	0.156182	0.156894	0.156876	0.156976	0.15684	0.157374	0.157675	0.157296	0.157368	0.157463	0.157637	0.157791	0.157841	0.158383	0.158782	0.159478	0.161117	0.164664	0.171397	0.185665	0.209199	0.24418	0.289867	0.342638	0.398179	0.451743	0.50277	0.55009	0.592566	0.630316	0.663441	0.694001	0.72007	0.742621	0.763157	0.780367	0.795434	0.808878	0.819932	0.830138
D4	0.163665	0.164182	0.164287	0.164795	0.164544	0.16439	0.164822	0.164679	0.164484	0.164643	0.16449	0.164837	0.165311	0.16534	0.165803	0.166372	0.168172	0.171896	0.179456	0.193602	0.218616	0.255331	0.302789	0.3583	0.415334	0.472006	0.525222	0.57476	0.619574	0.658804	0.694186	0.726191	0.754126	0.778177	0.799571	0.817391	0.833775	0.847951	0.85908	0.869998
D5	0.158985	0.159937	0.159794	0.160141	0.160062	0.160378	0.160128	0.160306	0.160312	0.160284	0.160451	0.160366	0.160702	0.160707	0.161462	0.162289	0.163959	0.167176	0.174228	0.188141	0.212018	0.247058	0.292447	0.344867	0.399648	0.453615	0.504642	0.551934	0.594953	0.632693	0.667172	0.697532	0.724143	0.746897	0.768034	0.785459	0.801262	0.814205	0.825153	0.835472
D6	0.164999	0.165396	0.165534	0.16544	0.165457	0.165599	0.165369	0.164963	0.165649	0.16536	0.165767	0.165648	0.165796	0.166118	0.166452	0.167339	0.169212	0.172529	0.180114	0.194395	0.218329	0.254293	0.300114	0.353361	0.408723	0.463754	0.516135	0.563717	0.607002	0.645605	0.680636	0.711265	0.738963	0.761815	0.782032	0.801405	0.817063	0.830082	0.841349	0.85218
D7	0.17037	0.171714	0.171468	0.171465	0.171491	0.171494	0.171551	0.171359	0.171664	0.171482	0.171944	0.171686	0.171956	0.172254	0.173057	0.17376	0.175475	0.179099	0.1865	0.200938	0.225578	0.262389	0.309257	0.363316	0.419704	0.476094	0.529288	0.578303	0.623185	0.662913	0.698561	0.730744	0.758631	0.782441	0.804411	0.822935	0.83897	0.852739	0.865469	0.875308
D8	0.169705	0.169779	0.169945	0.169736	0.169936	0.169862	0.170003	0.169992	0.170033	0.170183	0.170181	0.170142	0.170557	0.170616	0.171226	0.172273	0.17386	0.177653	0.184945	0.199241	0.223388	0.259118	0.305025	0.358037	0.413748	0.468674	0.520995	0.568585	0.612906	0.652333	0.687645	0.718845	0.746317	0.77075	0.791416	0.810506	0.826166	0.839631	0.85134	0.861911
D9	0.164485	0.166204	0.165971	0.166349	0.166583	0.166429	0.166497	0.166324	0.166437	0.166463	0.166608	0.166738	0.166938	0.167186	0.167851	0.168451	0.169904	0.173937	0.181355	0.194974	0.22015	0.256242	0.303792	0.358241	0.415289	0.471678	0.524787	0.5742	0.619137	0.658451	0.694638	0.726343	0.754094	0.777756	0.799609	0.818158	0.834033	0.847512	0.859188	0.870717
D10	0.157172	0.15775	0.157848	0.158001	0.157754	0.157778	0.157908	0.157733	0.158224	0.158198	0.158381	0.158356	0.158906	0.158707	0.159654	0.160223	0.161768	0.165218	0.172083	0.185689	0.209318	0.244692	0.290677	0.342682	0.397764	0.452012	0.503495	0.550668	0.593694	0.631075	0.665674	0.696398	0.723018	0.745275	0.766151	0.783707	0.79897	0.81196	0.822605	0.832848
D11	0.159498	0.160505	0.160717	0.160691	0.160664	0.161011	0.161046	0.161108	0.161068	0.161107	0.16131	0.161396	0.161569	0.161824	0.162355	0.163193	0.165063	0.168432	0.17503	0.188944	0.212901	0.24829	0.293817	0.346118	0.401101	0.456454	0.508051	0.556408	0.599969	0.638839	0.673934	0.704348	0.732133	0.754748	0.775459	0.793615	0.809393	0.822441	0.833447	0.843283
D12	0.167907	0.168239	0.168084	0.167991	0.168139	0.168326	0.168354	0.167988	0.168368	0.168427	0.168596	0.168587	0.168736	0.169292	0.169556	0.170351	0.172318	0.175939	0.183	0.197068	0.22209	0.258068	0.304427	0.357136	0.413876	0.469079	0.521359	0.571949	0.617028	0.657055	0.692297	0.7241	0.752458	0.776656	0.797472	0.816608	0.832008	0.846078	0.857503	0.867002
E1	0.159418	0.15931	0.15918	0.159273	0.159197	0.15924	0.159243	0.159196	0.159334	0.159158	0.159666	0.159159	0.159646	0.16002	0.160518	0.16146	0.162957	0.166393	0.173266	0.187329	0.211571	0.247137	0.293078	0.345606	0.401868	0.456241	0.509206	0.557373	0.600724	0.639808	0.67483	0.705906	0.732923	0.755904	0.77634	0.794291	0.809523	0.82255	0.834073	0.843275
E2	0.162681	0.162923	0.162522	0.163078	0.162908	0.162731	0.162878	0.163192	0.163059	0.163298	0.16332	0.163085	0.163182	0.163593	0.16428	0.165122	0.16661	0.170198	0.177433	0.19153	0.216537	0.253013	0.300274	0.355343	0.413254	0.46888	0.522535	0.572227	0.615758	0.654522	0.690831	0.722009	0.748667	0.772851	0.793566	0.812569	0.827922	0.841529	0.852177	0.862387
E3	0.156234	0.156796	0.157148	0.156855	0.157118	0.157168	0.157147	0.157394	0.15736	0.15736	0.157563	0.157639	0.157653	0.158207	0.158698	0.159503	0.160876	0.164215	0.171247	0.184927	0.208725	0.243767	0.28879	0.341307	0.395897	0.4502	0.500869	0.548155	0.590152	0.62801	0.662268	0.692498	0.718327	0.741502	0.760854	0.778896	0.793671	0.806367	0.818201	0.827944
E4	0.166548	0.167236	0.167567	0.167515	0.167974	0.167896	0.168029	0.168293	0.168032	0.168056	0.168348	0.168297	0.168563	0.168774	0.169003	0.170097	0.171781	0.175309	0.182632	0.197556	0.222674	0.259849	0.308214	0.363822	0.422174	0.478903	0.533954	0.582715	0.628146	0.668849	0.704363	0.736624	0.765027	0.788878	0.811007	0.829274	0.845903	0.85988	0.871568	0.882537
E5	0.163268	0.164282	0.164587	0.164738	0.164606	0.164447	0.164524	0.164293	0.164584	0.164527	0.164726	0.164586	0.164809	0.165158	0.165698	0.166366	0.168252	0.171594	0.178907	0.193277	0.216928	0.253012	0.298827	0.352223	0.407408	0.462342	0.514374	0.562096	0.605477	0.644045	0.678445	0.709677	0.736192	0.760424	0.781165	0.79903	0.81449	0.82818	0.840097	0.850468
E6	0.169409	0.169852	0.169998	0.169874	0.170169	0.169692	0.169866	0.169371	0.169995	0.169554	0.170015	0.170011	0.169832	0.170358	0.17111	0.171418	0.173444	0.177058	0.184408	0.198816	0.223216	0.259155	0.306194	0.360276	0.416542	0.472174	0.525052	0.573705	0.617822	0.657315	0.692872	0.723859	0.751622	0.775379	0.796987	0.815157	0.831639	0.845254	0.85623	0.867334
E7	0.178839	0.179736	0.18002	0.179785	0.180143	0.180235	0.179935	0.180079	0.180134	0.1802	0.180235	0.180237	0.180464	0.180598	0.181097	0.182315	0.183956	0.187823	0.195224	0.210353	0.235664	0.273329	0.321303	0.37666	0.435126	0.492198	0.546584	0.597425	0.643798	0.684173	0.721399	0.754374	0.782806	0.808106	0.82948	0.8493	0.866528	0.880587	0.89242	0.903302
E8	0.169942	0.170353	0.170614	0.170623	0.17053	0.170631	0.170408	0.170424	0.170657	0.170844	0.170858	0.170797	0.171116	0.171335	0.171914	0.172614	0.174443	0.178512	0.185729	0.199795	0.224172	0.259916	0.305961	0.358788	0.414572	0.469475	0.52156	0.570516	0.613956	0.65306	0.689192	0.719683	0.747538	0.771646	0.792673	0.812136	0.827599	0.841564	0.852662	0.862757
E9	0.161782	0.162641	0.163121	0.16318	0.163232	0.163563	0.163606	0.163467	0.163687	0.163946	0.163916	0.164098	0.164063	0.1646	0.164713	0.165982	0.167608	0.170819	0.177893	0.192044	0.215981	0.252124	0.298373	0.351883	0.407854	0.462412	0.514693	0.562373	0.605755	0.644823	0.679592	0.710021	0.737775	0.760524	0.781763	0.7989	0.815068	0.828291	0.84009	0.850839
E10	0.158418	0.159467	0.159403	0.159485	0.159656	0.159423	0.159707	0.159953	0.160176	0.160422	0.160522	0.160318	0.160519	0.160883	0.161213	0.162326	0.163991	0.167219	0.173987	0.187595	0.210624	0.245839	0.291091	0.342741	0.3971	0.450828	0.501553	0.548245	0.591094	0.628358	0.661583	0.692284	0.718024	0.741516	0.760589	0.778747	0.793341	0.806052	0.817913	0.827163
E11	0.175863	0.176475	0.176456	0.176661	0.176628	0.176922	0.177143	0.177209	0.17714	0.177492	0.17746	0.177577	0.177693	0.177817	0.178819	0.179591	0.181151	0.184655	0.191789	0.206733	0.231408	0.268099	0.31564	0.370435	0.427521	0.484165	0.538773	0.588686	0.63402	0.674823	0.710838	0.742968	0.771167	0.795572	0.817536	0.836182	0.851883	0.865645	0.877312	0.88753
E12	0.172761	0.17382	0.173319	0.173606	0.173763	0.173794	0.173975	0.174113	0.174181	0.174465	0.174769	0.174693	0.174785	0.175235	0.175702	0.176338	0.178094	0.182104	0.188887	0.203367	0.228077	0.264573	0.310863	0.364401	0.421268	0.476784	0.530896	0.580507	0.62617	0.665706	0.701798	0.734246	0.762898	0.787092	0.809154	0.828082	0.843833	0.856812	0.869831	0.875233
F1	0.171208	0.17089	0.170613	0.170492	0.170452	0.170601	0.170921	0.170598	0.170861	0.170794	0.171049	0.171065	0.171312	0.171611	0.172178	0.17299	0.174515	0.178267	0.18643	0.201371	0.228202	0.273099	0.323309	0.382931	0.444618	0.505973	0.56366	0.617298	0.664828	0.707836	0.746137	0.779705	0.809085	0.83443	0.856965	0.876892	0.894276	0.907911	0.920718	0.931613
F2	0.163563	0.163745	0.163976	0.163622	0.163831	0.163884	0.163893	0.163508	0.163727	0.164097	0.164051	0.164321	0.164331	0.164893	0.165048	0.166043	0.167527	0.171402	0.178823	0.193511	0.218127	0.255381	0.303127	0.359372	0.417151	0.473861	0.527177	0.576608	0.620869	0.659973	0.695271	0.726849	0.75343	0.777082	0.798215	0.816625	0.83197	0.845404	0.856893	0.867764
F3	0.165055	0.164986	0.165211	0.16519	0.165361	0.165431	0.165352	0.165262	0.165587	0.165601	0.165871	0.165855	0.165738	0.166064	0.166821	0.167442	0.168966	0.17275	0.180501	0.195075	0.219542	0.256463	0.303987	0.359513	0.417009	0.473531	0.526508	0.574692	0.618532	0.657411	0.692227	0.723791	0.750195	0.77364	0.79514	0.813456	0.82804	0.842739	0.854186	0.864255
F4	0.160757	0.16104	0.160823	0.161025	0.160967	0.161115	0.161161	0.161095	0.161039	0.161394	0.161655	0.161518	0.16136	0.161688	0.1624	0.163191	0.16529	0.168561	0.175613	0.189617	0.213912	0.249877	0.296473	0.35115	0.407217	0.462302	0.513704	0.560708	0.603413	0.640953	0.675664	0.705421	0.732563	0.755419	0.775304	0.793212	0.808994	0.821487	0.833744	0.843663
F5	0.160461	0.161111	0.16152	0.161479	0.161615	0.161259	0.161491	0.161861	0.16159	0.162086	0.161865	0.162036	0.162182	0.162479	0.163189	0.1637	0.165441	0.169066	0.176522	0.190312	0.214424	0.250679	0.297473	0.350796	0.406847	0.462301	0.513664	0.560901	0.60402	0.641882	0.675886	0.707001	0.733433	0.756423	0.777236	0.795279	0.810137	0.824032	0.835267	0.845406
F6	0.164385	0.164958	0.165096	0.1651	0.165083	0.164908	0.164969	0.165061	0.16504	0.164719	0.165044	0.165131	0.165446	0.165491	0.166289	0.167282	0.168694	0.172138	0.179782	0.19387	0.217138	0.252969	0.298582	0.351099	0.405376	0.459218	0.510144	0.556901	0.599414	0.637007	0.670541	0.700795	0.727218	0.750486	0.770597	0.788368	0.803731	0.817203	0.828003	0.838329
F7	0.173857	0.174528	0.174362	0.174758	0.174656	0.174513	0.174557	0.17424	0.174595	0.174451	0.17489	0.174753	0.174867	0.17527	0.17622	0.176488	0.178478	0.182388	0.189892	0.204617	0.229702	0.266964	0.314788	0.370194	0.427491	0.484808	0.538499	0.586933	0.632106	0.673048	0.708014	0.739651	0.768168	0.792018	0.81337	0.832169	0.849298	0.863391	0.874396	0.885537
F8	0.168435	0.169126	0.169353	0.169907	0.169803	0.169484	0.169953	0.169704	0.169825	0.16974	0.170045	0.169965	0.170294	0.170449	0.171006	0.171972	0.173465	0.177111	0.184655	0.19849	0.22315	0.258824	0.304956	0.358131	0.413171	0.468363	0.520077	0.566961	0.610414	0.649139	0.684174	0.714734	0.741357	0.765145	0.786109	0.803709	0.819243	0.833059	0.844392	0.854031
F9	0.152894	0.153742	0.15392	0.15406	0.154408	0.154576	0.154428	0.154587	0.154678	0.154991	0.155103	0.154976	0.155226	0.155371	0.156096	0.15681	0.158126	0.161903	0.168414	0.181758	0.204958	0.239995	0.28441	0.33575	0.389608	0.442444	0.492423	0.538001	0.579361	0.615979	0.648793	0.678357	0.703465	0.726421	0.745922	0.762581	0.777466	0.790473	0.801588	0.810678
F10	0.163655	0.164557	0.164763	0.164928	0.165154	0.165218	0.165437	0.165451	0.165363	0.165815	0.165749	0.166086	0.166051	0.166535	0.166932	0.167702	0.169724	0.172558	0.179971	0.1942	0.218451	0.254514	0.301034	0.354906	0.410574	0.466131	0.518259	0.566042	0.60855	0.647411	0.682493	0.713097	0.740309	0.763017	0.78445	0.802547	0.817966	0.831676	0.842882	0.852628
F11	0.183136	0.183871	0.184039	0.184003	0.184134	0.184245	0.184267	0.184394	0.18417	0.184274	0.184259	0.184567	0.184361	0.184982	0.185568	0.186379	0.188272	0.19165	0.199746	0.214133	0.24015	0.277803	0.326253	0.381906	0.440905	0.498655	0.553996	0.604266	0.649994	0.691238	0.728343	0.761177	0.789125	0.813996	0.836372	0.854834	0.871683	0.885185	0.897636	0.908301
F12	0.160015	0.160417	0.167053	0.165451	0.16574	0.1659	0.165858	0.166213	0.166268	0.166278	0.166538	0.166112	0.166611	0.166579	0.167379	0.167951	0.169895	0.173075	0.180368	0.194255	0.218138	0.253399	0.299229	0.351771	0.406964	0.461412	0.513663	0.561912	0.604697	0.643164	0.678371	0.709233	0.736082	0.759456	0.779765	0.796968	0.813145	0.825962	0.836342	0.846479
G1	0.169603	0.169348	0.1688	0.169019	0.16897	0.168939	0.168926	0.168698	0.168623	0.168859	0.169008	0.169026	0.169144	0.16949	0.170115	0.171074	0.172854	0.176544	0.184334	0.199548	0.225064	0.26341	0.31299	0.370132	0.429762	0.488789	0.543751	0.594375	0.640362	0.68144	0.718361	0.751362	0.77955	0.802665	0.82424	0.843167	0.860058	0.873034	0.885107	0.894905
G2	0.159767	0.159632	0.159885	0.159626	0.160227	0.160042	0.160137	0.160094	0.160249	0.16043	0.160589	0.160345	0.160597	0.160926	0.16148	0.16229	0.164067	0.167468	0.174801	0.18848	0.212759	0.248625	0.294912	0.349097	0.404872	0.459601	0.511307	0.558749	0.601295	0.639046	0.673251	0.703784	0.729461	0.75281	0.772893	0.790928	0.805739	0.818016	0.829649	0.839904
G3	0.166719	0.167215	0.167048	0.167368	0.16739	0.16713	0.167251	0.167208	0.167185	0.1672	0.167725	0.167303	0.167561	0.168171	0.168763	0.169328	0.171222	0.17481	0.18255	0.196542	0.221592	0.25869	0.307229	0.362625	0.420321	0.477289	0.530515	0.579033	0.622643	0.662186	0.697529	0.72805	0.755824	0.778988	0.799305	0.817611	0.834022	0.847254	0.858754	0.869557
G4	0.161115	0.161604	0.161704	0.161877	0.161904	0.161966	0.162269	0.162061	0.162147	0.161967	0.162294	0.162362	0.162714	0.162864	0.163461	0.164287	0.165939	0.169471	0.176607	0.190755	0.214908	0.251149	0.29856	0.352631	0.408945	0.464162	0.515854	0.563103	0.605641	0.643412	0.677394	0.708011	0.734418	0.757488	0.777158	0.794472	0.809965	0.822649	0.834146	0.84462
G5	0.161449	0.162245	0.162375	0.162216	0.162461	0.162195	0.162771	0.162586	0.16266	0.162483	0.162717	0.162633	0.163073	0.163388	0.163937	0.164277	0.166479	0.169888	0.177628	0.191936	0.216042	0.252911	0.300131	0.355253	0.412247	0.467439	0.520373	0.568045	0.611413	0.650586	0.685272	0.715843	0.742231	0.765632	0.786248	0.804383	0.819766	0.832797	0.844246	0.854596
G6	0.161362	0.161843	0.161907	0.161805	0.161986	0.161851	0.161756	0.161843	0.161768	0.161935	0.16235	0.162654	0.162367	0.163031	0.16326	0.16434	0.165862	0.168956	0.176374	0.190451	0.215098	0.251024	0.297472	0.351846	0.407954	0.463295	0.515529	0.562557	0.605297	0.643391	0.67834	0.708787	0.73541	0.758532	0.778231	0.795901	0.812057	0.824557	0.83572	0.846273
G7	0.172482	0.17317	0.172879	0.172948	0.173016	0.173213	0.173179	0.173098	0.172957	0.173189	0.173393	0.173345	0.173441	0.173651	0.174145	0.175562	0.176963	0.180608	0.188168	0.202635	0.227629	0.264937	0.31188	0.366589	0.423867	0.479883	0.532927	0.581021	0.625321	0.664716	0.698658	0.730183	0.757947	0.781041	0.802557	0.82067	0.835674	0.850017	0.861884	0.871785
G8	0.169755	0.170257	0.170461	0.170553	0.170796	0.170833	0.171073	0.170569	0.171118	0.170979	0.171251	0.171001	0.171285	0.171208	0.171973	0.172981	0.174735	0.177662	0.185614	0.20021	0.223907	0.259865	0.306451	0.360041	0.415776	0.470382	0.522147	0.569429	0.612627	0.651615	0.685966	0.716798	0.743372	0.766729	0.787458	0.805511	0.820662	0.83418	0.845833	0.855644
G9	0.160749	0.161482	0.16161	0.161928	0.161825	0.161938	0.162157	0.162112	0.162324	0.162425	0.162434	0.16254	0.163014	0.163099	0.163546	0.164612	0.166302	0.169688	0.176355	0.190805	0.213679	0.248955	0.294118	0.345321	0.400077	0.453188	0.50353	0.549811	0.590548	0.62778	0.660774	0.690823	0.716259	0.738653	0.757863	0.775184	0.790954	0.803158	0.814169	0.823907
G10	0.160757	0.160447	0.160046	0.159791	0.159835	0.160159	0.160249	0.159836	0.160244	0.160154	0.160396	0.160419	0.160723	0.161184	0.161453	0.162323	0.163846	0.167243	0.173852	0.186479	0.209559	0.243639	0.28669	0.336945	0.389142	0.440803	0.48874	0.532998	0.573405	0.608796	0.64083	0.668726	0.693813	0.714889	0.734053	0.75074	0.765489	0.776926	0.787885	0.797018
G11	0.169461	0.170264	0.170227	0.170132	0.170299	0.170523	0.170355	0.170506	0.170727	0.170519	0.171044	0.171088	0.171133	0.17156	0.172096	0.173005	0.174564	0.178319	0.185713	0.199742	0.225064	0.261575	0.309725	0.364176	0.421257	0.477913	0.531662	0.581478	0.625521	0.665936	0.702386	0.733771	0.76113	0.785785	0.806709	0.825345	0.841258	0.855185	0.866854	0.877387
G12	0.171718	0.171605	0.17148	0.171904	0.171814	0.172227	0.171725	0.172145	0.172076	0.172136	0.172127	0.17227	0.172419	0.172638	0.17312	0.174307	0.175709	0.17943	0.186871	0.201486	0.226693	0.264097	0.311491	0.366927	0.425079	0.482707	0.536825	0.587336	0.633429	0.67353	0.709994	0.743001	0.770485	0.795029	0.815585	0.834247	0.849688	0.863633	0.87549	0.885
H1	0.166353	0.165968	0.165585	0.165477	0.165455	0.165931	0.166154	0.166056	0.166103	0.166209	0.166185	0.166148	0.166465	0.16691	0.166996	0.168118	0.169732	0.173444	0.180815	0.195657	0.220319	0.257835	0.305601	0.36116	0.419688	0.477182	0.53141	0.581238	0.626964	0.667223	0.703928	0.735555	0.762816	0.787427	0.808121	0.825912	0.841981	0.855206	0.866929	0.876275
H2	0.165959	0.16608	0.16563	0.176008	0.170685	0.170544	0.171021	0.170885	0.171143	0.171137	0.171254	0.171408	0.171728	0.172014	0.172399	0.173456	0.175345	0.179299	0.186605	0.202059	0.227543	0.266047	0.316173	0.373802	0.43352	0.493052	0.548442	0.600785	0.646406	0.687446	0.724399	0.756939	0.785547	0.80997	0.831004	0.850471	0.866079	0.88038	0.892256	0.902433
H3	0.172695	0.172539	0.172343	0.172117	0.171782	0.172225	0.172102	0.171959	0.171879	0.172082	0.171957	0.171871	0.17225	0.172513	0.173135	0.173904	0.175773	0.179631	0.18712	0.20193	0.22736	0.265112	0.313939	0.370485	0.429106	0.487261	0.541901	0.59131	0.636496	0.676809	0.712832	0.744656	0.772283	0.795837	0.817071	0.835055	0.850944	0.864235	0.876521	0.886307
H4	0.166053	0.165746	0.165655	0.165687	0.165824	0.165468	0.165808	0.165519	0.165617	0.165641	0.165875	0.165723	0.165788	0.166125	0.166729	0.167317	0.169007	0.173041	0.180228	0.194482	0.219079	0.255679	0.302902	0.356922	0.413026	0.468126	0.520449	0.568982	0.611393	0.651051	0.685305	0.715729	0.742882	0.766273	0.786495	0.803634	0.819677	0.832704	0.843326	0.853174
H5	0.161103	0.161173	0.160935	0.160782	0.160936	0.16091	0.160594	0.160259	0.160613	0.160783	0.160712	0.160613	0.160829	0.161094	0.161502	0.162625	0.164242	0.16749	0.174518	0.188337	0.212704	0.24811	0.294046	0.346192	0.401173	0.455572	0.506317	0.553249	0.596249	0.633665	0.667218	0.69739	0.724118	0.746714	0.765824	0.783832	0.79838	0.810629	0.821982	0.831921
H6	0.166391	0.166404	0.166724	0.166668	0.16659	0.166522	0.166377	0.166305	0.166483	0.166497	0.166693	0.166489	0.166677	0.16692	0.167147	0.16842	0.169765	0.173412	0.181051	0.195156	0.220165	0.257513	0.304906	0.359304	0.41719	0.472704	0.525522	0.573881	0.618398	0.657188	0.691598	0.722844	0.75038	0.773718	0.794594	0.812092	0.828021	0.84131	0.852322	0.861875
H7	0.169641	0.169342	0.169299	0.169189	0.169298	0.169302	0.169299	0.169005	0.169242	0.168996	0.169268	0.169136	0.169305	0.169958	0.169983	0.171297	0.172436	0.176573	0.183502	0.198745	0.223869	0.260719	0.30837	0.363795	0.421048	0.476662	0.530365	0.579978	0.623991	0.664104	0.700086	0.730985	0.758979	0.782728	0.803561	0.821402	0.836429	0.850159	0.861139	0.872153
H8	0.164475	0.163938	0.163826	0.163637	0.163532	0.163602	0.163801	0.163622	0.163714	0.163942	0.163765	0.163869	0.163921	0.164552	0.164704	0.165606	0.167115	0.170994	0.177853	0.191916	0.216102	0.251283	0.296613	0.348413	0.403138	0.456888	0.507683	0.554725	0.596774	0.634449	0.668162	0.698226	0.723997	0.746116	0.765855	0.783525	0.798552	0.811342	0.821528	0.830515
H9	0.167092	0.166553	0.166368	0.166712	0.166527	0.166485	0.166476	0.166461	0.166653	0.1668	0.166579	0.166604	0.166736	0.167087	0.167637	0.168628	0.170412	0.173559	0.180806	0.194583	0.219092	0.254983	0.301058	0.354104	0.409305	0.46346	0.515289	0.563643	0.606023	0.644321	0.67866	0.709466	0.735553	0.757974	0.778306	0.796097	0.810772	0.823813	0.834264	0.844665
H10	0.170043	0.169777	0.16934	0.169473	0.169556	0.169505	0.169454	0.169387	0.169393	0.169115	0.169224	0.169594	0.169746	0.169983	0.170509	0.171426	0.172928	0.176821	0.183807	0.1981	0.223353	0.260314	0.307389	0.361451	0.419633	0.475444	0.528893	0.577891	0.622136	0.66169	0.696993	0.727942	0.755167	0.779167	0.80025	0.81791	0.833694	0.846237	0.858191	0.868028
H11	0.167321	0.167602	0.167737	0.167623	0.167831	0.167748	0.167336	0.167588	0.167831	0.167943	0.168095	0.167839	0.167773	0.168472	0.1686	0.169681	0.171429	0.174719	0.182252	0.196282	0.221139	0.257935	0.305115	0.358798	0.416154	0.472247	0.524547	0.574745	0.619416	0.658673	0.693524	0.72553	0.75331	0.776712	0.798388	0.815566	0.831506	0.844443	0.855469	0.864844
H12	0.168352	0.16845	0.168253	0.168425	0.168149	0.168005	0.168193	0.167645	0.168084	0.168073	0.168053	0.168301	0.168626	0.168631	0.169251	0.169825	0.171714	0.175124	0.182884	0.196598	0.221196	0.257436	0.303804	0.357116	0.413699	0.468985	0.52229	0.571932	0.616116	0.655719	0.691879	0.722857	0.750248	0.774748	0.795037	0.813424	0.828484	0.841379	0.852779	0.862034

## Sheet: CFX96 Cq's
Manual threshold			Nonlinear regression
Well	Cq		Well	Cq
A01	16.4443		A01	14.9944
A02	17.2482		A02	16.1521
A03	17.1442		A03	16.0764
A04	17.1249		A04	16.2354
A05	17.3836		A05	16.5924
A06	17.1551		A06	16.2282
A07	17.4193		A07	16.3136
A08	17.382		A08	16.1658
A09	17.47		A09	16.1852
A10	17.2567		A10	16.2619
A11	17.2478		A11	16.2935
A12	17.4523		A12	16.2198
B01	17.0033		B01	15.9947
B02	17.1932		B02	16.1071
B03	17.229		B03	16.1453
B04	16.8578		B04	16.2717
B05	16.9457		B05	16.248
B06	16.9947		B06	16.352
B07	16.8198		B07	16.385
B08	16.9773		B08	16.3275
B09	16.9698		B09	16.2909
B10	17.0438		B10	16.2674
B11	16.9872		B11	16.3287
B12	17.1209		B12	16.2485
C01	17.1212		C01	16.2162
C02	17.1284		C02	16.2258
C03	17.1869		C03	16.1878
C04	16.9856		C04	16.2636
C05	16.6426		C05	16.4489
C06	16.2928		C06	16.4282
C07	16.8635		C07	16.3809
C08	16.6023		C08	16.4012
C09	16.469		C09	16.4762
C10	16.6364		C10	16.4136
C11	16.6987		C11	16.422
C12	16.9481		C12	16.3238
D01	17.2497		D01	16.1926
D02	17.2949		D02	16.1432
D03	16.5958		D03	16.1966
D04	16.7651		D04	16.291
D05	16.7754		D05	16.328
D06	16.783		D06	16.2928
D07	16.3365		D07	16.4313
D08	16.6511		D08	16.4488
D09	16.4822		D09	16.4385
D10	16.6058		D10	16.4175
D11	16.4015		D11	16.4617
D12	17.0173		D12	16.3932
E01	17.3288		E01	16.1399
E02	16.8763		E02	16.2875
E03	17.0435		E03	16.4779
E04	16.6783		E04	16.3643
E05	16.7885		E05	16.4293
E06	16.5406		E06	16.3307
E07	16.8022		E07	16.3492
E08	16.7826		E08	16.3627
E09	16.7083		E09	16.4417
E10	16.2721		E10	16.4639
E11	16.6655		E11	16.4435
E12	16.9356		E12	16.4246
F01	17.3964		F01	16.2228
F02	17.4034		F02	16.1934
F03	17.155		F03	16.1295
F04	16.277		F04	16.3413
F05	16.8263		F05	16.337
F06	16.2724		F06	16.4615
F07	16.738		F07	16.3216
F08	16.6387		F08	16.3848
F09	16.8152		F09	16.3999
F10	17.0823		F10	16.3727
F11	16.6933		F11	16.4265
F12	16.6887		F12	16.4511
G01	17.3235		G01	16.3798
G02	17.1988		G02	16.2848
G03	16.9313		G03	16.4438
G04	16.8883		G04	16.343
G05	16.9678		G05	16.4128
G06	16.8217		G06	16.4128
G07	17.0176		G07	16.3606
G08	17.0215		G08	16.5042
G09	17.0115		G09	16.3678
G10	16.9189		G10	16.4021
G11	16.8529		G11	16.4457
G12	17.2123		G12	16.4441
H01	17.651		H01	16.2487
H02	17.3892		H02	16.2187
H03	17.2312		H03	16.2958
H04	17.1		H04	16.3011
H05	17.105		H05	16.2719
H06	16.8843		H06	16.2861
H07	17.1007		H07	16.3872
H08	17.1645		H08	16.3045
H09	17.051		H09	16.3452
H10	16.9225		H10	16.4409
H11	16.7061		H11	16.416
H12	16.9921		H12	16.4287
