# Supplementary material for: System-specific periodicity in quantitative real-time polymerase chain reaction data questions threshold-based quantitation
Source: Sci Rep. 2016 Dec 13;6:38951. doi: 10.1038/srep38951 (PMC5154181; doi:10.1038/srep38951)
Supplement: Supplementary Dataset 3 [file srep38951-s2.xls]

## Sheet: Cq
LinRegPCR	FPKM	Cy0	DART	FPLM	Miner	5PSM
17.7895	18.9747	18.6937	15.189	14.99	18.2749	18.44
17.8741	19.0742	18.676	15.322	15.085	18.1594	18.3
17.9658	19.1413	18.8415	15.383	15.108	18.4188	18.56
17.6563	18.7938	18.6707	15.041	14.806	18.2466	18.42
17.8038	19.0185	18.9041	15.298	15.08	18.4852	18.61
17.6014	18.8027	18.7455	15.07	14.854	18.3208	18.47
17.6942	18.8662	18.7325	15.042	14.8	18.311	18.46
17.5464	18.7247	18.3585	14.964	14.645	17.9759	18.11
17.972	19.1817	18.7875	15.401	15.283	18.3607	18.49
17.6827	18.9127	18.6302	15.145	14.831	18.1116	18.25
17.9534	19.2005	18.8676	15.354	15.15	18.3867	18.55
17.8254	18.9962	18.633	15.184	14.961	18.2071	18.34
17.7569	18.9961	18.7036	15.162	15.074	18.1998	18.34
17.8562	19.0333	18.5109	15.169	15.074	18.0811	18.22
17.936	19.0824	18.734	15.253	15.08	18.279	18.43
17.7249	18.857	18.6581	15.094	14.727	18.148	18.3
17.9711	19.1676	18.6339	15.376	15.171	18.1718	18.3
17.7862	18.9635	18.5695	15.164	15.01	18.0608	18.18
17.9207	19.0596	18.5249	15.309	15.146	18.0915	18.22
17.7484	18.9533	18.6037	15.087	14.929	18.1727	18.31
17.8659	18.9882	18.7821	15.154	14.908	18.3555	18.48
17.9191	19.0662	18.6525	15.296	14.976	18.2202	18.36
17.7988	18.979	18.6253	15.167	15.128	18.2055	18.36
17.93	19.0309	18.5166	15.243	15.113	18.1427	18.35
17.7912	19.0057	18.6776	15.2	15.038	18.2417	18.38
17.6924	18.8919	18.642	15.173	14.901	18.2127	18.36
17.638	18.7865	18.7359	15.056	14.903	18.3205	18.47
17.6763	18.8533	18.5872	15.138	14.968	18.1653	18.33
17.6432	18.8906	18.8159	15.183	15.041	18.3948	18.54
17.6664	18.9029	18.7439	15.201	15.005	18.3182	18.46
17.7794	18.9729	18.6383	15.134	14.824	18.2178	18.36
17.8623	19.0243	18.7186	15.254	15.104	18.2926	18.43
17.7599	18.9394	18.5945	15.221	15.095	18.1674	18.3
17.8498	19.0353	18.5275	15.242	15.042	18.0939	18.23
17.9523	19.1621	18.6349	15.312	15.066	18.1971	18.31
17.7461	18.9806	18.3945	15.097	14.913	17.9073	18.05
18.082	19.3	18.5956	15.367	15.236	18.1282	18.24
17.9421	19.1317	18.4939	15.315	15.249	18.0581	18.2
17.9694	19.1371	18.5443	15.325	15.255	18.1107	18.25
18.0813	19.2418	18.5302	15.306	15.092	18.0585	18.18
17.7471	18.9239	18.4906	15.086	14.949	18.0623	18.19
17.986	19.1086	18.4792	15.321	14.992	18.0545	18.18
17.9789	19.2005	18.7202	15.332	15.305	18.2848	18.41
18.1384	19.2775	18.446	15.32	15.269	17.9791	18.09
18.0316	19.1524	18.537	15.407	15.352	18.1036	18.2
17.9862	19.1242	18.7693	15.248	15.193	18.2511	18.39
17.8197	19.0766	18.5296	15.289	14.944	18.0872	18.23
17.9228	19.0833	18.6088	15.347	15.309	18.0845	18.23
17.8228	19.0237	18.7223	15.283	15.046	18.2968	18.43
17.8607	19.0195	18.6039	15.303	15.233	18.0807	18.19
17.5704	18.7985	18.6297	15.038	14.808	18.1952	18.35
17.7139	18.9123	18.5659	15.145	15.005	18.1325	18.29
17.6762	18.8942	18.8176	15.149	14.845	18.3881	18.53
17.5877	18.8118	18.6731	15.127	14.946	18.2434	18.38
17.6661	18.8764	18.5807	15.053	14.927	18.1507	18.3
17.7018	18.8466	18.5833	15.178	14.913	18.0651	18.21
17.7627	18.9807	18.6149	15.259	15.023	18.0941	18.24
17.7317	18.9271	18.4484	15.163	14.942	18.0116	18.16
17.9161	19.1058	18.6816	15.288	15.069	18.1672	18.31
17.8845	19.0976	18.7897	15.225	15.108	18.2795	18.4
17.8989	19.0809	18.5523	15.243	15.007	18.1186	18.24
18.0043	19.1885	18.5515	15.343	15.142	18.0781	18.21
18.1101	19.3239	18.5562	15.535	15.412	18.0826	18.21
17.7963	18.9926	18.4122	15.261	15.095	17.9746	18.1
17.7521	18.9381	18.4167	15.158	14.859	17.9845	18.12
17.7704	18.9113	18.5511	15.213	15.057	18.031	18.17
17.8665	19.0246	18.6881	15.215	14.985	18.2665	18.38
17.8241	19.0339	18.5629	15.17	15.113	18.1239	18.24
17.8365	18.9866	18.6932	15.177	14.926	18.2648	18.4
17.5502	18.7942	18.5015	14.991	14.815	18.0599	18.19
17.4283	18.7369	18.4491	14.933	14.848	17.9508	18.07
17.8798	19.0494	18.5266	15.262	15.171	18.0049	18.12
17.8245	19.0154	18.6276	15.244	15.053	18.1948	18.33
17.9848	19.212	18.5846	15.32	15.179	18.103	18.22
17.7985	18.9584	18.5473	15.249	15.049	18.1117	18.24
17.8588	19.0312	18.6271	15.332	15.09	18.1066	18.24
17.922	19.0769	18.8536	15.338	15.15	18.4394	18.55
17.6231	18.8552	18.5188	15.032	14.908	17.9805	18.13
17.7029	18.9415	18.6086	15.148	14.905	18.0939	18.21
17.6193	18.8764	18.1425	15.039	14.917	17.6376	17.75
17.8211	18.9946	18.6298	15.269	15.101	18.0924	18.22
17.8896	19.097	18.5098	15.306	15.211	18.0802	18.22
17.9246	19.1302	18.6678	15.277	15.289	18.1343	18.26
18.0216	19.2534	18.5831	15.425	15.261	18.1169	18.24
17.9773	19.1745	18.6092	15.364	15.249	18.1832	18.33
18.2039	19.4645	18.5881	15.658	15.555	18.1027	18.22
17.9523	19.1246	18.6262	15.376	15.216	18.1215	18.26
18.0581	19.1944	18.6081	15.477	15.266	18.0841	18.21
18.0485	19.1576	18.5884	15.351	15.18	18.0674	18.18
18.2588	19.4488	18.5233	15.639	15.411	18.0652	18.18
18.0861	19.3054	18.7803	15.473	15.073	18.3346	18.43
17.7797	19.0509	18.5258	15.132	14.856	18.1012	18.25
18.0806	19.212	18.8286	15.392	15.071	18.3036	18.45
17.9952	19.1119	18.6987	15.132	14.842	18.1361	18.26
17.891	18.9436	18.5361	15.215	15.147	18.1101	18.28
17.897	19.0679	18.6868	15.238	15.111	18.2592	18.41
17.9394	19.1429	18.607	15.233	15.06	18.1718	18.27
17.9147	19.081	18.6164	15.294	15.179	18.1815	18.29
17.7886	19.0181	18.5693	15.189	15.034	18.1307	18.25
17.7734	18.9905	18.6571	15.202	15.023	18.1259	18.27
17.7694	18.9725	18.7993	15.245	15.05	18.3715	18.51
17.8941	19.0975	18.6988	15.322	15.158	18.2574	18.36
17.6994	18.948	18.5897	15.203	14.973	18.0638	18.2
17.9678	19.1918	18.6806	15.387	15.314	18.2379	18.34
17.7374	18.9234	18.5195	15.157	14.923	18.0792	18.22
17.8827	19.0466	18.634	15.249	15.086	18.1053	18.24
17.9752	19.1653	18.6544	15.375	15.251	18.1374	18.26
17.947	19.0988	18.6384	15.418	15.128	18.1139	18.23
18.0497	19.193	18.5437	15.416	15.184	18.0638	18.2
18.0338	19.2659	18.5748	15.436	15.37	18.0394	18.16
17.9879	19.1512	18.7076	15.427	15.285	18.238	18.33
18.0309	19.2266	18.5368	15.37	15.248	18.0574	18.17
17.8368	19.033	18.4633	15.272	15.289	18.0279	18.17
17.6344	18.7977	18.4604	15.055	14.814	18.0302	18.18
17.737	18.9339	18.7295	15.094	14.79	18.2863	18.41
17.8511	19.025	18.4999	15.145	15.08	18.0567	18.35
17.7627	18.9951	18.5633	15.093	14.885	18.0145	18.16
17.6174	18.7967	18.4832	15.051	14.845	18.0938	18.21
17.7912	18.9518	18.54	15.137	14.964	18.102	18.24
17.4547	18.6553	18.3785	14.745	14.705	17.9813	18.11
18.1243	19.3592	18.5695	15.463	15.308	18.0238	18.16
17.9311	19.1082	18.4812	15.352	15.009	18.0413	18.14
17.6025	18.8796	18.5269	15.071	14.791	18.1	18.24
17.8027	19.0063	18.6108	15.235	15.153	18.0794	18.2
17.9689	19.1676	18.8228	15.446	15.275	18.2938	18.42
17.7868	19.0386	18.6092	15.217	14.984	18.1635	18.28
17.8537	19.0322	18.4963	15.236	15.213	18.0616	18.2
17.8824	19.1215	18.4667	15.329	15.203	18.0334	18.18
18.0333	19.273	18.5443	15.379	15.212	18.068	18.19
17.9377	19.1216	18.5787	15.345	15.147	18.0577	18.19
17.9307	19.1596	18.7221	15.319	15.281	18.1779	18.3
18.1698	19.3939	18.5988	15.6	15.3	18.1272	18.25
18.016	19.2576	18.6227	15.404	15.263	18.1069	18.23
18	19.5772	18.5741	15.729	15.793	18.1017	18.21
18.3358	19.5752	18.6681	15.746	15.6	18.2067	18.3
18.0838	19.2973	18.6154	15.515	15.239	18.1492	18.26
18.0084	19.2584	18.5599	15.422	15.225	18.0955	18.21
18.1749	19.311	18.5769	15.513	15.265	18.1146	18.22
17.977	19.1504	18.4935	15.317	15.206	17.9988	18.15
18.043	19.2372	18.6203	15.341	14.978	18.1671	18.26
18.0777	19.2226	18.7371	15.542	15.274	18.1958	18.31
17.861	19.0626	18.6106	15.143	14.955	18.129	18.28
17.8969	19.1355	18.4532	15.33	15.238	18.0748	18.16
17.8401	19.0384	18.5742	15.302	15.252	18.1388	18.27
17.8674	19.0638	18.7115	15.223	15.078	18.1719	18.28
17.8224	18.9882	18.5585	15.27	15.229	18.1203	18.22
17.6735	18.9135	18.6067	15.119	14.917	18.0721	18.17
17.7527	18.9411	18.4776	15.2	14.983	18.0328	18.15
17.7937	19.0112	18.6596	15.291	15.085	18.2159	18.33
17.9037	19.1368	18.6444	15.265	15.038	18.114	18.22
17.8918	19.0748	18.2808	15.296	15.07	17.7897	17.91
17.8754	19.0724	18.5921	15.266	15.035	18.0688	18.2
17.7353	18.945	18.5691	15.186	14.947	18.0363	18.18
17.904	19.1378	18.5247	15.267	15.229	18.0373	18.15
17.947	19.1585	18.5977	15.431	15.388	18.0578	18.19
18.1234	19.3504	18.5298	15.517	15.453	18.0406	18.15
18.0301	19.2306	18.5429	15.372	15.239	18.0728	18.18
17.9847	19.199	18.0582	15.366	15.361	17.5599	17.67
18.1319	19.2927	18.5037	15.495	15.268	18.0224	18.13
18.0767	19.1888	18.5249	15.567	15.283	18.0399	18.15
17.9518	19.2038	18.5202	15.426	15.246	18.0238	18.13
17.9147	19.1095	18.5376	15.26	15.267	18.0169	18.13
17.7484	18.9874	18.5685	15.183	15.03	18.1383	18.26
17.6516	18.8814	18.2893	15.09	14.971	17.815	17.91
17.6829	18.8641	18.4096	15.056	15.011	18.0152	18.13
17.8828	19.0617	18.5442	15.289	14.908	18.0142	18.14
17.6961	18.8996	18.6498	15.034	14.822	18.2165	18.37
17.7038	18.8594	18.5356	15.024	14.893	18.1558	18.27
17.7618	18.937	18.5479	15.033	14.82	18.0932	18.18
17.8778	19.0331	18.5965	15.257	15.135	18.0644	18.17
18.0579	19.1734	18.5793	15.425	15.255	18.0483	18.15
17.9777	19.1784	18.5629	15.343	15.365	18.0036	18.11
18.1567	19.3482	18.7007	15.583	15.464	18.2134	18.27
18.1883	19.3808	18.5451	15.559	15.592	18.0641	18.15
18.1781	19.3757	18.7105	15.527	15.324	18.2336	18.32
18.152	19.3304	18.5426	15.539	15.471	18.0612	18.16
18.0944	19.2952	18.5664	15.526	15.18	18.0753	18.17
17.9509	19.1553	18.4773	15.339	15.137	18.0343	18.15
18.1716	19.2636	18.6221	15.432	15.216	18.0826	18.19
18.1773	19.3872	18.5012	15.56	15.51	18.0058	18.09
18.1365	19.264	18.5503	15.506	15.381	18.0809	18.16
17.969	19.1101	18.5937	15.298	15.092	18.15	18.26
18.1974	19.3948	18.5008	15.487	15.432	17.9915	18.07
18.0212	19.2243	18.5441	15.391	15.274	17.9989	18.12
18.254	19.4707	18.4029	15.584	15.365	17.9175	18.01
18.1468	19.282	18.506	15.413	15.238	18.081	18.16
18.0243	19.2204	18.4243	15.379	15.284	17.983	18.06
18.1995	19.4195	18.7234	15.472	15.333	18.1974	18.33
18.0528	19.2148	18.6528	15.48	15.185	18.1988	18.32
18.045	19.261	18.5565	15.404	15.036	18.0707	18.15
18.0317	19.188	18.487	15.372	15.233	18.1028	18.19
17.8343	19.02	18.5602	15.225	15.1	18.1727	18.29
17.8229	18.9817	18.5906	15.124	14.865	18.0429	18.13
17.6792	18.8342	18.4781	15.073	14.894	18.0367	18.15
17.8684	19.0757	18.495	15.337	15.126	18.0438	18.15
18.0918	19.2756	18.5064	15.368	15.165	18.0136	18.1
18.113	19.286	18.5864	15.435	15.18	18.0982	18.19
17.8487	19.0746	18.546	15.263	15.088	18.0133	18.12
17.8206	19.034	18.4184	15.23	15.009	17.928	18
17.8128	18.9899	18.434	15.214	15.052	17.9826	18.07
17.9351	19.1363	18.4787	15.293	15.159	17.9381	18.03
17.9468	19.1373	18.4428	15.339	15.176	17.9954	18.09
17.7806	18.975	18.4513	15.155	14.966	17.9059	18.02
17.955	19.1166	18.5119	15.299	15.148	17.9693	18.05
17.8841	19.1392	18.4085	15.336	15.268	17.9181	18.01
17.9677	19.1465	18.5772	15.35	15.133	18.0335	18.13
18.0905	19.2098	18.559	15.387	15.084	18.0582	18.19
18.1733	19.3715	18.4948	15.555	15.424	18.0029	18.08
18.2409	19.4204	18.6031	15.639	15.531	18.1333	18.23
17.9473	19.1406	18.5883	15.372	15.244	18.0541	18.16
18.0631	19.2709	18.5502	15.365	15.178	18.1049	18.21
18.0126	19.2186	18.6153	15.43	15.239	18.0894	18.2
17.9364	19.1028	18.604	15.271	15.108	18.072	18.19
17.8635	19.1111	18.4605	15.281	15.2	17.9541	18.03
17.776	18.9336	18.5381	15.075	14.952	18.1463	18.25
17.8418	18.9906	18.5697	15.077	14.886	18.1275	18.26
17.7198	18.9166	18.5159	15.182	14.919	18.0615	18.15
17.9752	19.1749	18.6165	15.259	15.084	18.0674	18.16
18.0678	19.2903	18.67	15.543	15.356	18.1232	18.21
18.1428	19.3412	18.5582	15.433	15.26	18.0588	18.16
18.2898	19.4835	18.6905	15.62	15.451	18.211	18.29
17.993	19.1719	18.4432	15.42	15.287	17.9536	18.05
18.1734	19.2404	18.6244	15.456	15.268	18.0831	18.18
18.1304	19.3525	18.5751	15.458	15.292	18.0847	18.18
18.1612	19.3722	18.5492	15.591	15.478	18.1002	18.21
18.1633	19.3316	18.5456	15.485	15.363	18.0475	18.14
18.3721	19.5521	18.6637	15.76	15.623	18.1819	18.26
18.2447	19.4617	18.4511	15.562	15.432	17.9634	18.05
18.2238	19.4416	18.5535	15.582	15.458	18.0584	18.14
18.251	19.42	16.7366	15.637	15.304	15.2597	15.88
18.2126	19.3843	18.568	15.567	15.18	18.075	18.16
18.1118	19.3571	18.304	15.442	15.341	17.8255	17.92
18.1484	19.3243	18.5644	15.591	15.407	18.0814	18.19
18.1887	19.3938	18.54	15.637	15.615	18.0682	18.15
18.0537	19.1931	18.3991	15.423	15.415	17.8497	17.96
18.298	19.33	18.5715	15.306	15.38	18.1085	18.19
18.231	19.4195	18.3446	15.506	15.39	17.9269	18
17.9883	19.1543	18.3724	15.31	15.223	17.8484	17.95
17.8685	19.0084	18.4556	15.254	15.005	18.0129	18.13
17.6682	18.8675	18.5347	15.045	14.799	18.1267	18.24
17.6151	18.8149	18.461	15.04	14.844	18.0033	18.1
17.9342	19.0767	18.6903	15.338	15.081	18.2458	18.32
17.9109	19.0748	18.5323	15.276	15.113	17.9902	18.1
18.0424	19.243	18.762	15.465	15.321	18.2541	18.38
17.8916	19.0958	18.484	15.313	15.159	17.9463	18.05
18.1941	19.3856	18.9302	15.563	15.415	18.4284	18.54
17.8954	19.1019	18.4943	15.288	15.12	17.9452	18.04
18.0762	19.2323	18.6532	15.426	15.249	18.1162	18.22
18.0636	19.2617	18.4181	15.455	15.378	17.9297	18.03
18.2369	19.4613	18.3788	15.55	15.545	17.8736	17.94
18.1625	19.4023	18.4803	15.599	15.542	17.9902	18.09
18.1116	19.2961	18.5543	15.495	15.464	18.0686	18.16
17.9594	19.1603	18.471	15.294	15.148	17.9263	18.04
18.1954	19.3832	18.5273	15.556	15.389	18.0402	18.12
18.0581	19.2554	18.4074	15.403	15.302	17.9075	17.98
18.241	19.4708	18.8212	15.611	15.401	18.2802	18.41
17.9032	19.1183	18.4021	15.356	15.215	17.9022	17.97
18.1339	19.3563	18.5168	15.453	15.323	18.0218	18.11
18.0047	19.201	18.4715	15.4	15.195	17.9293	18.04
18.2283	19.433	18.9014	15.598	15.57	18.4011	18.54
17.8604	19.035	18.4667	15.232	15.14	17.9682	18.05
18.0098	19.2289	18.7853	15.299	15.035	18.345	18.45
17.7338	18.9491	18.5125	15.147	15.128	18.0639	18.18
17.9597	19.107	18.4602	15.298	15.155	18.0093	18.11
18.095	19.2856	18.5605	15.424	15.276	18.0554	18.11
18.0722	19.2805	18.5341	15.506	15.37	18.036	18.12
18.0174	19.2205	18.5504	15.408	15.326	17.9898	18.07
18.0103	19.2005	18.606	15.342	15.239	18.057	18.16
18.0035	19.2283	18.4617	15.398	15.258	17.9028	18
18.0448	19.2592	18.7178	15.444	15.377	18.2751	18.36
18.2236	19.4099	18.4952	15.58	15.535	18.0129	18.11
18.0809	19.2916	18.6209	15.471	15.213	18.069	18.17
18.0039	19.2169	18.4527	15.465	15.446	17.9953	18.1
18.2846	19.4387	18.6331	15.629	15.41	18.13	18.22
18.2485	19.4719	18.4682	15.465	15.598	17.9757	18.08
18.2541	19.4885	18.7334	15.591	15.503	18.2311	18.32
18.1895	19.3911	18.418	15.592	15.419	17.9686	18.03
18.2572	19.4768	18.5379	15.608	15.532	18.0495	18.15
18.1646	19.3771	18.5018	15.613	15.496	18.0117	18.12
18.069	19.259	18.6472	15.396	15.271	18.0923	18.2
18.0505	19.2535	18.6054	15.37	15.34	18.0559	18.18
18.2246	19.4161	18.4851	15.53	15.451	18.0014	18.12
18.245	19.1603	18.463	15.39	15.414	17.9358	18.03
18.1353	19.3013	18.6678	15.488	15.471	18.1627	18.25
17.9462	19.0598	18.412	15.367	15.296	17.9364	18.07
17.7472	18.9343	18.5409	15.049	14.85	18.1353	18.24
18.2633	19.4731	18.5489	15.791	15.7	18.0844	18.23
17.7876	18.9985	18.5151	15.13	14.981	18.1087	18.22
17.9884	19.137	18.6201	15.318	15.298	18.0656	18.14
17.9566	19.1644	18.4932	15.369	15.234	18.0387	18.14
17.8277	19.0644	18.588	15.307	15.124	18.0218	18.12
17.7406	18.9337	18.5983	15.066	14.955	18.0403	18.15
17.7958	18.9696	18.3413	15.246	15.069	17.9338	18.02
17.9264	19.1279	18.6824	15.23	15.142	18.067	18.19
17.7922	18.9987	18.5573	15.237	15.143	18.0141	18.12
17.9038	19.1295	18.5915	15.271	15.119	18.0389	18.12
17.9051	19.1653	18.5817	15.261	15.055	18.0252	18.13
17.8604	19.0636	18.6083	15.129	15.016	18.0615	18.18
17.9285	19.1699	18.6955	15.325	15.223	18.1361	18.25
18.0639	19.2266	18.5605	15.41	15.27	18.1083	18.23
17.9996	19.2067	18.6474	15.393	15.367	18.1052	18.22
17.9882	19.2117	18.5863	15.431	15.37	18.0379	18.15
17.8323	19.0668	18.6102	15.224	15.038	18.0575	18.19
17.9731	19.2598	18.6096	15.443	15.266	18.058	18.17
18.1446	19.3546	18.525	15.481	15.424	18.0261	18.14
17.9496	19.1809	18.4873	15.317	15.102	18.0716	18.16
17.7324	18.9435	18.4663	15.144	15.153	17.9579	18.07
17.9167	19.1381	18.5754	15.278	14.901	18.1695	18.26
17.6659	18.8839	18.2247	15.091	14.89	17.7156	17.84
17.8017	19.046	18.6008	15.181	14.937	18.1941	18.3
17.6005	18.8618	18.5548	15.065	14.85	18.1502	18.25
17.6934	18.8633	18.545	14.994	14.85	18.1416	18.27
18.0268	19.1672	18.4748	15.385	15.295	18.0164	18.08
18.2855	19.483	18.4726	15.641	15.508	17.9208	18.02
17.9289	19.1285	18.4829	15.327	15.123	18.0292	18.13
17.9759	19.1783	18.6017	15.375	15.264	18.0421	18.13
17.8521	19.066	18.0681	15.154	14.926	17.6092	17.68
18.0893	19.2561	18.5639	15.543	15.392	17.9297	18.07
17.954	19.1556	18.5007	15.293	15.169	18.0502	18.17
18.1877	19.3379	18.5465	15.651	15.445	18.087	18.19
18.44	19.6576	18.3077	15.751	15.495	17.7753	17.88
18.2051	19.4222	18.6049	15.622	15.561	18.0952	18.21
18.1107	19.3126	18.5976	15.501	15.311	18.0464	18.15
18.0482	19.2459	18.5273	15.394	15.298	17.9598	18.07
18.0992	19.2932	18.58	15.407	15.255	18.027	18.14
18.1414	19.3363	18.5595	15.428	15.342	18.0721	18.18
18.0661	19.2504	18.4144	15.322	15.303	17.936	18.03
18.3348	19.5686	18.5405	15.671	15.617	18.0645	18.13
18.1886	19.3876	18.4278	15.561	15.57	17.9496	18.07
18.2329	19.3861	18.5916	15.65	15.44	18.042	18.17
17.9128	19.12	17.9263	15.131	15.069	17.4335	17.53
18.1002	19.2976	18.7036	15.596	15.519	18.1277	18.25
18.0796	19.246	18.2306	15.195	15.143	17.7869	17.9
18.1791	19.387	18.7579	15.63	15.271	18.2779	18.41
17.9792	19.1619	18.5361	15.208	15.049	18.0283	18.1
17.973	19.1314	18.6016	15.271	15.157	18.1996	18.28
17.9311	19.1762	18.5594	15.584	15.219	17.9765	18.07
17.8617	19.0689	18.6148	15.274	15.176	18.0459	18.12
18.0388	19.1762	18.661	15.341	15.12	18.2088	18.29
17.9022	19.0714	18.4465	15.314	15.165	17.9882	18.07
18.1851	19.3682	18.8888	15.482	15.574	18.3799	18.5
17.9393	19.1205	18.6218	15.204	14.962	18.1631	18.23
18.009	19.1992	18.6477	15.316	15.119	18.0941	18.19
18.0453	19.2895	18.571	15.435	15.278	18.0684	18.16
17.9914	19.1991	18.5105	15.392	15.337	18.0094	18.11
18.1831	19.3634	18.5279	15.523	15.507	18.0164	18.11
18.1068	19.3354	18.5428	15.539	15.313	18.0774	18.17
18.0538	19.2756	18.599	15.388	15.334	18.0382	18.13
18.0669	19.2995	18.5019	15.483	15.327	18.0597	18.13
18.1988	19.4289	18.5223	15.566	15.53	18.0219	18.14
18.0512	19.2775	18.7158	15.472	15.379	18.1574	18.27
18.2674	19.5211	18.5237	15.681	15.612	18.0229	18.12
17.9752	19.2302	18.4701	15.351	14.988	17.9088	18.01
18.1057	19.3278	18.4698	15.499	15.382	17.958	18.07
18.1075	19.3101	18.7542	15.415	15.263	18.1933	18.28
18.0127	19.2629	18.5794	15.349	15.049	18.0144	18.11
18.1739	19.3543	18.9701	15.514	15.379	18.5141	18.6
17.9409	19.1175	18.6107	15.303	15.18	18.1585	18.28
17.812	19.02	18.5	15.157	14.83	17.96	18.07
17.837	19.05	18.72	15.137	14.61	18.1	18.17
17.8446	19.0075	18.8853	15.118	14.631	18.3222	18.38
17.8269	18.9493	18.6453	15.138	14.915	18.1851	18.3
18.0666	19.3319	18.1155	15.473	15.2	17.4694	17.64
18.0187	19.1986	18.4924	15.414	15.444	18.0401	18.12
18.1468	19.3623	18.8705	15.563	15.558	18.4264	18.49
18.0601	19.2391	18.753	15.465	15.2	18.1761	18.29
18.2779	19.3981	18.6129	15.512	15.201	18.0972	18.17
18.2653	19.5208	18.5159	15.664	15.612	18.0041	18.09
18.0231	19.3962	18.1907	15.461	15.26	17.5136	17.71
18.3591	19.5573	18.5587	15.665	15.509	18.0329	18.12
18.2909	19.4682	18.4492	15.652	15.509	17.8813	17.99
18.4498	19.731	18.5694	15.71	15.622	18.052	18.13
18.2277	19.4319	18.4439	15.582	15.542	17.9839	18.08
18.1348	19.3394	18.4793	15.576	15.319	18.0143	18.11
18.3032	19.5681	18.5817	15.66	15.412	18.0642	18.15
18.3887	19.6471	18.4538	15.772	15.539	17.9203	17.97
18.3123	19.5394	18.5108	15.646	15.246	18.0609	18.11
18.2405	19.455	18.6879	15.534	15.346	18.1617	18.25
18.1456	19.3579	18.7693	15.342	15.376	18.2026	18.32
17.9508	19.1886	18.5652	15.359	14.969	18.1009	18.24
18.1945	19.4316	18.7703	15.505	15.489	18.2983	18.39
18.2189	19.455	18.6631	15.612	15.34	18.2033	18.32

## Sheet: Eff
LinRegPCR	FPKM	DART	FPLM	Miner	5PSM
1.89622	2.25356	1.98694	2.01641	1.94029	1.98604
1.89754	2.26208	2	2.0082	1.96019	1.92028
1.88071	2.22283	2	1.97696	1.94283	1.92558
1.93281	2.24242	2	1.97497	1.9819	1.94989
1.85836	2.21157	2	1.98991	1.97028	1.91973
1.85355	2.23208	2	2.00169	1.9452	1.94139
1.91342	2.23576	1.96824	1.99764	1.95795	1.88878
1.90033	2.2684	2	2.00864	1.97599	1.94536
1.92505	2.22518	1.99165	2.00912	1.96444	1.89129
1.88467	2.23913	2	2.00022	1.92958	1.93636
1.82089	2.19982	1.96739	1.96636	1.92237	1.87594
1.92602	2.2424	1.96995	1.98998	1.95023	1.92168
1.77913	2.24758	1.96604	2.01512	1.93477	1.93884
1.84979	2.2452	1.9459	2.00761	1.9627	1.88501
1.94585	2.23176	1.96707	1.97601	2.01953	1.9159
1.97799	2.23207	2	1.97982	1.94558	1.95691
1.84909	2.23497	1.98398	1.98578	1.93989	1.99809
1.86833	2.2517	2	2.0059	1.91461	1.93105
1.94761	2.23916	2	1.98944	1.93782	1.96371
1.94048	2.23044	1.98014	1.98792	1.93883	1.91566
1.83179	2.21334	1.96028	1.96626	1.93927	1.98344
1.87854	2.23628	2	1.99889	1.9434	1.93142
1.81833	2.239	2	1.96598	1.87842	2.29824
1.85477	2.24341	2	1.9799	1.9339	1.99914
1.91925	2.23936	2	1.99504	1.99891	1.92021
1.81512	2.23135	2	1.98905	1.97213	1.94681
1.92115	2.23933	1.99861	2.01849	1.97374	1.9859
1.88572	2.25101	2	2.02156	1.95982	1.93482
1.77853	2.25893	2	2.02279	1.95117	1.9558
1.8879	2.2548	2	2.01771	1.9812	1.91522
1.87257	2.22678	1.99144	1.97953	1.89615	1.9563
1.95899	2.24106	1.98961	2.01824	1.97713	1.91931
1.94415	2.2631	2	2.04058	1.96663	1.9148
1.78522	2.24735	1.98052	2.00923	1.92492	1.94705
1.85274	2.21806	1.95897	1.97953	1.91437	1.94069
1.83477	2.28293	1.96323	1.98757	1.94187	1.88125
1.91843	2.22295	1.92623	1.98305	1.91142	1.82111
1.89656	2.25071	1.9686	2.03026	1.95085	1.91616
1.92132	2.24208	1.96718	2.0188	1.97941	1.88802
1.93987	2.22222	1.91764	1.95022	1.93202	1.87865
1.9596	2.20958	1.95523	1.99864	1.98758	2.00102
1.99692	2.24746	2	1.98253	1.94496	1.89658
1.84691	2.24003	1.97647	1.96639	1.91572	1.87807
1.99354	2.21727	1.90428	2.08133	2.07631	2.08233
2.06666	2.21273	2	1.97263	1.90651	2.00854
1.9115	2.20212	1.94145	1.97795	2.04262	1.91594
1.82686	2.27631	1.97754	2.03323	1.96285	1.79988
1.93254	2.27586	2	2.03381	1.94353	1.9164
1.86593	2.24993	2	2.01051	1.9167	1.92824
1.98349	2.25216	2	2.04938	1.98344	1.9536
1.84983	2.23867	2	2.01346	1.93222	1.89108
1.90989	2.25538	2	2.00634	1.93972	1.92743
1.83006	2.22194	2	1.98895	1.9552	1.91205
1.93002	2.25366	2	2.03198	1.93044	1.92277
1.87756	2.25216	1.98592	2.00937	1.9318	1.84549
1.8702	2.25158	2	2.00999	1.94024	1.93331
1.86371	2.2622	2	2.01828	1.94866	1.93043
1.90494	2.26074	2	2.02835	1.96591	1.90419
1.9906	2.23363	1.9753	1.99214	1.96173	1.97331
1.91392	2.22472	1.95369	1.99642	1.95233	1.86492
1.83714	2.22458	1.95938	1.98329	1.90054	1.94445
1.90181	2.24307	1.9613	1.98149	1.93499	1.93885
1.85312	2.25442	1.97822	2.01547	1.90451	1.8986
1.86104	2.24429	2	2.02081	1.97698	1.95157
1.95077	2.25143	2	2.00469	1.98202	1.92341
1.85074	2.24264	2	2.02689	1.99904	1.9393
1.88289	2.22526	1.98363	1.99706	1.92082	1.99603
1.90222	2.25322	1.95518	2.01015	1.92466	1.87597
1.86495	2.22445	1.97372	2.00182	1.92953	1.96258
1.8688	2.24517	2	2.0009	1.91678	1.87118
1.79431	2.26766	1.95482	2.00574	2.09264	1.86181
1.81752	2.26182	1.98239	2.02998	2.02566	1.9787
1.89492	2.25519	2	2.01685	1.90463	1.90213
1.84354	2.22761	1.93734	1.9629	1.94406	1.84604
1.93525	2.23628	2	1.99467	1.93314	1.93139
2.02786	2.24807	2	2.0232	1.97118	1.92737
1.98558	2.21354	2	1.9793	2.0152	1.90774
1.83061	2.24417	1.99445	2.00955	1.95142	1.86558
1.86461	2.24407	2	1.99787	1.9009	1.87211
1.87854	2.24961	1.98908	2.00709	1.97903	1.85057
1.8906	2.25314	2	2.00757	1.94293	1.90294
1.8886	2.24501	1.9798	2.01977	1.98164	1.95254
1.86874	2.24452	1.95381	2.00914	1.97044	1.83878
1.81568	2.25343	1.97322	2.00961	1.90901	1.91199
1.9382	2.24526	1.98845	2.02088	1.92809	1.96429
1.84074	2.26166	1.98306	2.01082	1.92505	1.85394
1.92423	2.2385	2	2.01584	1.95985	1.96196
1.97213	2.25822	2	2.00107	1.97847	1.97841
2.01583	2.22988	1.97127	2.02664	1.95174	1.94111
1.88945	2.22752	1.97863	1.95894	1.94331	1.95507
1.90324	2.22059	1.96457	1.98007	1.90609	1.85464
1.87573	2.21484	1.95025	1.94162	1.90434	1.99829
2.09269	2.22073	1.96679	1.99678	1.9813	1.85188
1.89114	2.23089	1.89268	1.93466	1.92588	1.76854
1.8289	2.25421	2	1.97734	1.89237	1.97366
1.89423	2.24957	1.9909	1.96772	1.97759	1.88254
1.91037	2.23884	1.93326	2.03492	1.94481	1.91735
1.95827	2.23072	1.97696	1.99386	1.96771	1.93747
1.85781	2.23829	1.96839	1.99745	1.94322	1.93686
1.83864	2.25154	2	2.01545	1.90631	1.90095
1.82428	2.2564	2	2.0093	1.94087	1.94885
1.87869	2.23228	1.99272	2.00589	1.94885	1.92859
1.78876	2.25651	2	2.01264	1.9201	1.93143
1.89298	2.24699	1.98341	2.01753	1.92096	1.88562
1.89932	2.25505	2	2.02177	1.9072	1.90185
1.93177	2.25029	1.97634	2.00843	1.92822	1.89717
1.90696	2.27711	1.98802	2.02834	1.93558	1.93819
1.92629	2.23544	2	2.01241	1.95504	1.93402
1.98429	2.24495	1.98858	1.997	1.93834	1.94537
1.89752	2.25736	1.97077	2.0129	1.90762	1.89896
1.97405	2.23449	2	2.01186	1.99528	1.87182
1.92117	2.23463	1.95503	2.00703	1.90616	1.90309
1.88001	2.25111	1.98761	2.03621	2.04497	1.94907
1.98082	2.25964	2	2.0164	2.04761	1.95441
1.91839	2.22058	1.98002	1.96293	1.95903	1.93943
1.8208	2.24396	1.93918	2.0009	1.9171	1.87277
1.84412	2.23851	1.93136	1.96749	1.97975	1.92858
1.94608	2.27155	2	2.00851	1.935	1.95275
1.86808	2.27207	1.972	2.02303	1.92034	1.93399
1.88194	2.26325	1.95004	1.97723	1.95148	1.88222
1.90903	2.24064	1.93921	2.02925	1.99587	1.83839
1.90045	2.26196	1.99149	2.03192	1.90997	1.88886
1.82569	2.2676	2	1.99564	1.90924	1.87616
1.92677	2.26404	1.98459	2.03443	1.90718	1.86717
1.96144	2.26297	2	2.03339	1.93022	1.8831
1.77084	2.2282	2	1.96808	1.9373	1.8952
1.87834	2.24442	1.97838	2.0072	1.93273	1.96729
1.90258	2.26128	2	2.00973	1.98676	1.89686
1.87795	2.24201	1.95321	1.99037	1.91898	1.96766
1.8756	2.25684	2	2.00453	1.91996	1.86551
1.85356	2.23116	1.99432	1.97676	1.90069	1.88724
1.918	2.25867	1.98735	2.0328	1.91113	1.88478
1.87459	2.28102	1.99212	1.99353	1.87627	1.84063
1.8415	2.26117	1.97687	2.0163	1.93209	1.88244
1.87054	2.22825	1.982	1.98248	1.93616	1.87992
1.89062	2.26134	1.98525	2.02811	1.97315	1.87328
1.78604	2.25124	1.96386	1.98202	1.98954	1.84308
1.99189	2.25909	1.97319	1.99742	1.9065	1.84309
1.94592	2.2281	2	2.00612	2.13958	1.95024
1.9666	2.22982	1.93621	1.93119	1.88825	1.87194
1.97105	2.23281	2	2.00028	1.98621	1.88756
1.8409	2.22403	1.93462	1.9388	1.91365	1.96835
1.86453	2.28324	1.98519	2.04756	2.01243	1.87876
1.79095	2.28338	1.99859	2.04331	1.96064	1.90719
1.82057	2.24819	1.96122	2.00142	1.91798	1.90213
1.8866	2.27213	2	2.06138	1.95152	1.90365
1.89175	2.2435	2	1.99873	1.94095	1.87962
1.83364	2.2577	1.99922	2.03151	1.91343	1.95743
1.87273	2.24717	2	2.01434	1.96765	1.91235
1.84074	2.24393	1.95474	1.99058	1.89733	1.91476
2.00931	2.26253	2	2.01146	2.04017	1.90998
1.89439	2.26494	1.9741	2.01354	1.94548	1.92776
1.82996	2.27574	2	2.02194	1.95415	1.89164
1.80894	2.26344	1.94611	2.01278	1.92428	1.80332
1.94781	2.27374	2	2.05331	1.93197	1.89543
1.88238	2.26936	1.97435	2.02655	1.92339	1.89876
1.91699	2.25309	1.95897	2.0137	1.92	1.89737
1.93905	2.25607	2	2.07187	1.98871	1.91806
1.96859	2.25977	1.98178	2.06257	2.08282	1.88811
2.0334	2.25043	2	2.03643	1.94594	1.99044
1.81322	2.26612	2	2.01038	2.00204	1.8551
1.94497	2.27621	1.95812	2.03218	1.99211	1.89838
1.79832	2.24826	1.96983	2.01001	1.98951	1.88268
1.9544	2.29228	2	2.04473	2.0337	1.8921
1.93596	2.26008	2	1.99946	1.95162	1.93135
1.89261	2.25339	2	1.9783	1.95267	1.96761
1.81111	2.2638	1.95196	1.98891	1.93804	1.90591
1.89703	2.28292	1.95443	2.03458	1.95503	1.89226
1.83592	2.22656	1.93476	1.98356	1.89047	1.87833
1.92722	2.27219	1.98984	2.02421	1.96281	1.94243
2.01119	2.25429	1.99436	2.0128	2.01169	1.91834
1.87285	2.24927	2	1.99427	1.92955	1.87237
1.9083	2.22602	2	2.00699	2.00506	1.98482
2.00734	2.24273	1.98139	2.03865	1.9874	1.89246
1.89206	2.22218	1.96895	1.94794	1.94204	1.88901
1.91078	2.24908	2	2.00749	2.05736	1.91956
1.83658	2.24285	2	1.9789	1.8943	1.9851
1.88755	2.24623	2	1.99872	1.94004	1.93952
1.99856	2.24839	1.96352	1.96737	2.05784	1.94788
1.92614	2.25169	1.97107	2.02664	1.93695	1.86444
2.0107	2.25707	2	2.0103	1.9931	1.9069
1.96028	2.24899	2	2.00531	1.91302	1.91655
1.87559	2.22027	1.93986	1.96917	1.93719	1.9315
1.90305	2.24643	1.99992	2.00815	2.0005	1.90488
1.90494	2.22443	1.9599	1.98572	1.96147	2.07736
1.97731	2.25523	1.98493	1.96637	1.94396	1.87932
1.91111	2.25412	1.95804	2.01103	1.94998	1.99162
1.76991	2.23045	1.91994	1.93414	1.9564	1.80999
1.93336	2.24844	2	2.03388	1.93364	1.94743
	2.26271	1.97263	1.95089	1.89554	2.36937
1.84191	2.2779	1.95987	2.00594	1.92822	1.87679
1.9013	2.27818	2	2.00601	1.95166	1.94136
1.82412	2.24202	1.94703	2.00128	1.90136	1.86347
1.93093	2.26775	2	2.02681	1.99176	1.92962
1.86259	2.26827	2	2.02069	1.9112	1.91123
1.89664	2.25916	1.93301	1.98911	1.99388	1.86749
1.88614	2.25255	1.95988	1.97233	1.91063	1.94831
1.87125	2.26121	2	1.99471	2.07441	1.91996
1.88098	2.23638	2	2.00686	2.0111	1.89161
1.90488	2.25909	2	2.02682	1.96147	1.88145
1.9232	2.24706	1.99507	2.0104	1.97927	1.87999
1.91468	2.26641	2	2.01535	2.02193	1.88586
1.86765	2.2628	1.99538	1.98808	2.04378	1.90929
1.87702	2.24	1.96568	1.99963	2.03905	1.96497
1.81484	2.24795	2	2.00706	2.06723	1.91298
1.90502	2.24965	2	2.00004	1.92352	1.92588
1.97152	2.25486	2	1.97534	1.93606	1.9418
1.82269	2.24941	1.97605	2.0075	2.01201	1.91318
1.99026	2.25975	2	2.03807	1.95802	1.95972
1.88707	2.2617	2	2.01763	1.93502	1.93774
1.85254	2.25385	1.93648	1.97879	1.90529	1.8803
1.87403	2.25988	2	2.00259	2.00485	1.91259
1.89123	2.27619	1.96711	2.00955	1.9451	1.95227
1.76587	2.27015	2	1.99538	1.94509	1.88809
1.93233	2.26639	1.94977	2.00268	1.98853	1.96274
1.96397	2.25813	1.93121	1.96566	1.96146	1.9357
1.95696	2.24996	2	2.01358	1.92118	1.9139
1.906	2.24251	1.92712	1.97702	1.90363	1.83854
1.83022	2.25745	2	2.02269	1.93196	1.9149
1.95656	2.25467	1.94178	1.97975	1.92186	1.857
1.90747	2.24528	1.9704	1.98203	1.89194	1.94578
1.90348	2.23602	2	2.01217	2.02601	1.95761
2.1192	2.25436	2	1.98488	1.95751	1.94631
1.85697	2.23861	1.97474	1.96588	1.89767	1.87489
1.91367	2.27419	2	2.02109	1.93578	1.90899
1.96288	2.24727	2	1.99743	1.96993	1.90819
1.91319	2.2598	1.99925	2.0192	1.96118	1.96248
1.90064	2.24395	1.94883	1.99339	1.99707	1.91685
1.89019	2.25823	1.95716	1.99526	1.95212	1.86191
1.90958	2.24025	2.00348	1.94711	1.42094	1.32458
1.93081	2.22836	2	1.93072	1.93516	1.94721
1.91213	2.2716	1.938	2.00466	2.05282	1.92415
1.8839	2.26453	2	2.00707	1.99633	1.94668
1.95738	2.30185	2	2.04135	1.94464	1.88418
2.03617	2.27658	2	2.03488	2.03544	2.01798
2.08877	2.28209	1.88539	1.99975	2.14439	2.24711
2.04853	2.28106	1.96069	2.01949	1.99421	2.05205
1.98255	2.33773	1.99256	2.03167	2.02617	1.84093
1.94005	2.26838	1.98815	2.06002	2.05084	1.90329
1.85182	2.26097	1.98654	1.97518	1.95261	1.91071
1.88866	2.25764	2	2.00907	1.97062	1.87693
1.84613	2.2419	2	2.0078	1.92732	1.90753
1.87214	2.26767	2	2.01254	1.99391	1.86741
1.89458	2.2313	2	1.99439	1.95613	1.90392
1.87994	2.27268	2	2.03268	2.00214	1.94565
1.94289	2.20411	1.98759	1.97822	1.9479	1.90122
1.95552	2.25358	2	2.01622	1.959	1.90997
1.93939	2.26434	2	1.98507	1.96754	1.83385
1.96318	2.25927	2	2.0203	1.98137	1.9411
1.97461	2.23507	1.93996	2.01805	1.98063	1.82968
1.89387	2.27854	1.98432	2.04184	1.99262	1.85184
1.94889	2.25626	2	2.03142	1.94494	1.89125
1.87895	2.27038	1.94726	1.99927	2.00179	1.92628
1.93128	2.25982	1.97571	2.00569	1.92509	1.89553
1.94481	2.245	1.95475	2.01556	2.0039	1.88283
1.88184	2.2297	1.9659	1.97488	1.92291	1.87399
1.92598	2.29048	2	2.05581	1.99424	1.91915
1.86828	2.24286	1.93937	1.97494	1.97675	1.88837
1.91671	2.27519	2	2.00402	1.99023	1.92708
1.90019	2.21201	1.97756	1.98857	2.06642	1.85317
1.87943	2.2922	2	1.99103	1.94814	1.90859
1.84319	2.2145	1.93059	1.95916	1.88485	1.90514
1.90807	2.29086	1.96875	2.03919	1.9434	1.83324
1.92958	2.27128	2	1.9681	1.96857	1.98147
1.92781	2.24302	1.954	1.99147	1.89493	1.83091
1.83616	2.25276	1.9932	2.00815	1.93293	1.96728
1.89026	2.2459	1.96878	2.01931	1.99373	1.8457
1.89121	2.25837	1.95381	2.01056	1.92828	1.86642
1.88145	2.2923	1.99901	2.01175	1.98799	1.83419
1.91494	2.24021	1.97896	2.01468	1.93765	1.88069
1.93465	2.26956	2	2.01893	1.99027	1.85739
1.97471	2.23936	1.97803	2.02893	1.93607	1.89002
1.87165	2.24643	2	2.04017	2.08933	1.98036
1.97877	2.26055	1.98242	2.00436	1.92352	1.8825
1.94416	2.27254	1.8969	2.05372	1.97859	1.95952
1.91353	2.26874	1.95322	1.99798	1.91218	1.7962
1.90156	2.30724	1.99225	2.02315	1.94602	1.94847
1.87327	2.26811	1.95814	1.97236	1.96171	1.89761
1.89647	2.29227	2	2.04726	1.97365	1.89794
1.94449	2.24507	1.96175	2.00953	1.9232	1.94008
1.9214	2.26343	1.94401	2.01332	1.9658	1.80917
1.94236	2.27996	1.95742	2.02588	1.96395	1.90261
2.0414	2.27607	2	1.96873	1.87183	1.89051
2.0413	2.31162	1.97038	2.06657	1.97823	1.75214
1.86645	2.24855	2	1.9818	2.01815	2.00328
1.8651	2.31175	1.95416	2.00872	1.90883	1.78247
1.889	2.26198	2	2.00711	1.92722	2.18419
1.85358	2.28421	1.97948	1.94565	1.88705	1.8859
1.97748	2.27072	1.97355	2.02313	2.04294	1.89853
1.88555	2.2778	2	2.0209	1.97489	1.8555
1.88373	2.2653	2	2.02085	1.9532	1.8796
1.86352	2.26281	1.9457	2.00676	1.94029	1.87313
2.02761	2.29795	2	2.02648	2.06898	1.87927
1.90743	2.22082	1.94576	1.99248	1.92387	1.86445
1.89649	2.2732	1.98638	2.03208	1.97653	1.90254
1.84098	2.25248	1.95221	1.99827	1.90586	1.88292
1.83088	2.26582	1.93878	1.99858	1.93252	1.88306
1.90156	2.25615	1.92828	1.98813	1.89072	1.90181
1.90703	2.2678	1.99796	2.00456	1.91073	1.84659
1.98072	2.27604	1.97372	2.00473	1.9661	1.88351
1.88272	2.28997	2	2.03157	1.91251	1.76915
1.88592	2.27874	1.99344	2.03183	1.97699	1.93767
1.85279	2.29131	1.98752	2.01321	1.93924	1.81943
1.78	2.26508	1.97961	2.01709	1.89593	1.93873
1.94708	2.27491	1.95626	2.02215	1.98707	1.86449
1.83556	2.28551	1.95322	2.01369	1.92231	1.90821
1.88399	2.32054	2	2.03964	1.96804	1.83141
1.84933	2.26133	1.95002	1.98497	1.9233	1.94688
1.90246	2.27599	2	2.04157	1.93897	1.88859
1.86576	2.2613	1.98401	1.98564	1.907	1.93063
1.86991	2.29154	2	2.01358	1.91596	1.86929
1.9331	2.28767	1.9754	1.95905	1.92502	1.96073
1.97438	2.24164	1.98807	2.02086	2.0211	1.95371
1.99585	2.21974	2	1.98731	2.01149	1.87195
1.89423	2.27714	2	1.99509	1.96978	1.91225
1.87474	2.2592	2	2.01283	1.94483	1.85738
1.92354	2.28488	1.96107	2.00232	1.94954	1.89158
1.85965	2.17825	2	1.98286	2.00246	1.84043
1.90257	2.2847	1.95349	2.02374	1.98429	1.88488
2.09688	2.26925	2	2.04601	1.93903	1.91498
1.93005	2.21916	1.94105	1.96985	2.20441	1.75618
1.93264	2.26363	1.99517	2.02208	1.91569	1.96593
1.89426	2.2834	1.97979	2.0176	1.9124	1.89289
1.92851	2.28187	1.96151	2.01888	1.96499	1.90549
1.89447	2.28018	1.95444	1.98912	1.91739	1.94385
1.94783	2.25389	1.94451	1.98	1.92396	1.90324
1.94489	2.26964	1.92415	2.00667	1.98822	1.83334
1.93602	2.28124	1.95502	2.02273	1.90125	1.84554
1.95698	2.2893	1.97294	2.05111	2.01526	1.90713
1.95617	2.28363	2	2.00653	2.1421	2.02833
1.88174	2.21271	1.88722	2.01336	1.96555	2.08057
1.93976	2.23755	2	2.03722	2.01938	2.09046
1.81789	2.28314	1.89847	1.93691	1.90527	1.89409
1.88668	2.24676	2	1.94999	1.97048	2.34547
1.9483	2.30202	1.93959	1.94698	2.00975	1.8285
1.87048	2.28359	1.98708	1.95573	1.97136	1.96985
1.99144	2.30219	2	2.00483	2.07977	1.85169
1.86431	2.25233	1.97459	2.01705	1.92692	1.88358
1.95802	2.22505	1.9908	1.96563	1.97821	1.87677
1.97384	2.26042	2	2.00855	2.0394	1.85227
1.92368	2.23329	1.94984	2.00358	1.98106	1.88861
1.8792	2.22114	1.93022	1.9685	1.89941	1.87938
1.86948	2.27174	1.94214	1.99372	1.93571	1.8771
1.8296	2.25421	1.96004	1.97828	1.98562	1.92299
1.89748	2.2885	1.97498	2.03847	1.97108	1.88243
1.8998	2.27868	1.96492	2.01637	2.13969	1.89175
1.89329	2.27261	1.98007	2.03503	1.94577	1.84636
1.92058	2.27441	1.94635	2.00674	1.96942	1.85512
1.84959	2.27889	1.96872	1.99555	2.04345	1.87264
1.87943	2.29874	1.95754	2.0084	1.96578	1.81291
1.87506	2.28145	1.98225	2.0059	1.91539	1.88486
1.87147	2.27428	1.97611	2.01921	2.06296	1.91581
1.8723	2.2686	1.94417	1.99001	1.95314	1.82196
1.91821	2.28326	2	2.02042	1.97049	1.88792
1.92479	2.24629	1.94657	1.99668	1.9117	1.90215
1.83421	2.26047	1.93661	1.95976	1.96821	1.90433
1.96522	2.2378	1.97237	1.98739	1.99974	1.9145
1.90471	2.27018	2	1.99463	1.9789	1.95001
1.88644	2.03491	1.97484	1.9781	1.94332	1.84588
1.94207	1.91745	1.93643	1.95855	1.92593	1.78566
1.98674	2.23419	1.94652	1.95436	1.95845	1.93133
1.9448	2.25753	1.99712	1.98349	1.99369	1.9504
1.86166	2.03517	1.94052	2.04308	1.91065	1.72536
1.93253	2.2937	1.98141	2.05342	2.07072	1.85155
1.87358	2.23411	1.9978	2.00142	1.91393	1.92863
1.9393	2.27267	1.99149	2.04688	1.96035	1.92233
2.05055	2.25733	1.95341	1.97061	1.96487	1.93549
1.87745	2.28159	1.97343	2.01436	1.97831	1.87246
1.77007	2.07947	1.92625	1.94242	1.88336	1.81649
1.98717	2.24102	1.95364	1.98444	1.87832	1.90374
1.91058	2.20606	1.97007	1.99242	2.00354	1.81293
1.90261	2.25255	1.90018	2.02315	1.91929	1.91732
1.89325	2.28456	1.96468	2.02574	1.93412	1.83707
1.88104	2.31508	1.99614	2.07923	1.98441	1.80882
1.8301	2.28629	1.94413	2.0234	1.90326	1.87253
1.78927	2.23059	1.94921	1.95479	2.03922	1.76986
1.86811	2.33936	1.95162	1.9698	1.88618	1.79365
1.86213	2.28012	1.92639	2.03058	1.93324	1.84733
1.9454	2.2527	1.89401	2.00064	1.89833	1.94179
1.88969	2.30852	1.97336	1.96443	1.87768	1.83558
1.90196	2.27998	1.93257	1.96623	1.90839	1.74714
1.87434	2.22321	1.97499	1.97774	1.93279	1.99925

## Sheet: N0
LinRegPCR	FPKM	DART	FPLM	Miner	5PSM	MAK2
0.00367404	0.000178076	0.00290628	0.00267272	4.69134e-06	0.00146429	0.00158574
0.00347957	0.000165434	0.00239991	0.002658	5.06962e-06	0.00261173	0.00151394
0.00328037	0.000213905	0.00229989	0.00331589	4.2593e-06	0.00238269	0.00160616
0.0040024	0.000218595	0.00291473	0.00413551	4.78133e-06	0.00231885	0.00179407
0.00364046	0.000243609	0.002439	0.00306353	4.07358e-06	0.00279667	0.00173513
0.00414594	0.000241556	0.00285738	0.00327817	4.54897e-06	0.00255698	0.00205489
0.00390611	0.000221276	0.00370608	0.00350645	4.579e-06	0.00398489	0.00168946
0.00429517	0.000219746	0.0030744	0.00360055	5.73431e-06	0.00257957	0.00199907
0.00326737	0.000206175	0.00242264	0.00230022	4.42873e-06	0.00332034	0.00158586
0.00393498	0.000236824	0.00271251	0.00336606	5.23496e-06	0.00254044	0.00171562
0.00330676	0.000244469	0.00302041	0.00349528	4.35209e-06	0.00386126	0.00153527
0.00359026	0.000196233	0.00332189	0.00332099	4.90983e-06	0.00274751	0.00157836
0.00375174	0.000213443	0.00347571	0.00254371	4.93396e-06	0.00232028	0.00160032
0.00351979	0.000191357	0.00404325	0.00269012	5.34326e-06	0.00377088	0.00157263
0.00334382	0.000214068	0.00324159	0.00340321	4.67845e-06	0.00271577	0.00148285
0.0038296	0.000239323	0.00281105	0.00420789	5.10857e-06	0.0021036	0.00175304
0.00326932	0.000194776	0.00261601	0.00296837	5.02759e-06	0.00120406	0.00141419
0.00368181	0.000195272	0.00267653	0.00284908	5.41659e-06	0.00261724	0.0016899
0.00337694	0.000211513	0.0024211	0.00293661	5.30608e-06	0.00178092	0.0015424
0.00377227	0.000223998	0.0032823	0.00344999	5.02455e-06	0.00297309	0.0016653
0.00349787	0.000253201	0.00365322	0.00412068	4.44422e-06	0.00149918	0.00177467
0.00338036	0.000199671	0.00244332	0.00307577	4.86684e-06	0.00234695	0.00153147
0.00365204	0.00019687	0.00267161	0.0035577	4.91511e-06	0.000100852	0.00162541
0.00335689	0.000197496	0.00253414	0.00323108	5.12678e-06	0.00125604	0.00154831
0.00367004	0.000200236	0.00261052	0.00303282	4.79709e-06	0.00276035	0.00157237
0.0039106	0.000227136	0.00266019	0.00348527	4.89141e-06	0.00227805	0.00169456
0.0040496	0.000218525	0.00291466	0.00279589	4.54989e-06	0.00165477	0.00176806
0.00395131	0.000214795	0.00272594	0.0026112	5.04958e-06	0.00262203	0.00176395
0.00403625	0.000180098	0.00264295	0.00245827	4.32849e-06	0.00216469	0.00192547
0.00397642	0.000178179	0.00261021	0.00261854	4.55692e-06	0.00310945	0.00192917
0.00369793	0.000224055	0.00291772	0.00394662	4.87469e-06	0.00197153	0.00160955
0.00350614	0.000186719	0.00272385	0.0024328	4.63592e-06	0.00276204	0.00152958
0.00374451	0.000167554	0.00257252	0.00207308	5.04246e-06	0.00312069	0.00166347
0.00353422	0.000188046	0.00294508	0.00271858	5.29754e-06	0.00213692	0.00156633
0.00330906	0.000224686	0.00331935	0.00334504	4.94291e-06	0.00210275	0.00143356
0.00377786	0.000158557	0.00371105	0.00349562	6.0046e-06	0.00398582	0.0017003
0.00304431	0.000199077	0.00414314	0.00289946	5.17694e-06	0.00622368	0.00132663
0.00333073	0.000185277	0.00307313	0.00200681	5.42641e-06	0.00267547	0.0014931
0.0032729	0.000192037	0.00308597	0.00217928	5.23812e-06	0.00348069	0.00147439
0.00304577	0.000210746	0.00461719	0.00411677	5.42496e-06	0.0035449	0.00136684
0.00377557	0.00027334	0.00397556	0.00313885	5.41113e-06	0.00138678	0.00171839
0.00323822	0.000177564	0.00240128	0.00343962	5.43955e-06	0.00329388	0.00151596
0.00325299	0.000192178	0.00285615	0.00314746	4.66026e-06	0.00381716	0.0014034
0.002936	0.000238757	0.00509465	0.00135487	5.72201e-06	0.000553876	0.00140881
0.00314453	0.000244142	0.00226225	0.00290355	5.26315e-06	0.00120435	0.00149434
0.00323771	0.000252166	0.00397219	0.00310564	4.76691e-06	0.00266138	0.00169214
0.00360337	0.000136051	0.00291819	0.00243727	5.32142e-06	0.00891172	0.00149239
0.00337226	0.00014697	0.00235839	0.00187264	5.33108e-06	0.00266617	0.00154926
0.00359612	0.000179167	0.00246578	0.00268518	4.62287e-06	0.00254159	0.00153285
0.00350957	0.000178961	0.00243107	0.00175971	5.3447e-06	0.00209808	0.0015816
0.0042294	0.00022654	0.00292126	0.00310145	4.94922e-06	0.00421856	0.0018195
0.00385698	0.000190188	0.0027124	0.00284954	5.16201e-06	0.0027314	0.00171523
0.00395145	0.000246505	0.00270426	0.00362667	4.348e-06	0.00320171	0.00189269
0.00418261	0.000196017	0.00274725	0.00245712	4.79162e-06	0.00313672	0.00178709
0.0039772	0.000200495	0.00321563	0.00294201	5.09932e-06	0.00620857	0.00172543
0.00388707	0.000193476	0.00265062	0.00295839	5.40097e-06	0.00271175	0.00176513
0.00373778	0.000178382	0.00250587	0.00257434	5.29683e-06	0.00259986	0.00164026
0.00381289	0.000187914	0.00267862	0.00252963	5.5985e-06	0.00343207	0.00171617
0.00338685	0.000197213	0.00297029	0.00303497	5.04314e-06	0.00156994	0.00148949
0.00345638	0.000208183	0.00366695	0.00285906	4.67688e-06	0.00459234	0.00172563
0.00342445	0.000221314	0.00346491	0.00338546	5.21041e-06	0.00213949	0.00150768
0.00320033	0.000175539	0.00319213	0.00312854	5.35404e-06	0.0020876	0.00143035
0.00298995	0.000142142	0.0024547	0.00200234	5.33788e-06	0.0028	0.00128414
0.00365783	0.000199596	0.00250237	0.00240183	5.73932e-06	0.00215159	0.00167824
0.00376329	0.000203858	0.00268746	0.00319496	5.7013e-06	0.00282605	0.00172576
0.00371923	0.000206084	0.00258767	0.00235841	5.52605e-06	0.00247264	0.00173057
0.0034966	0.000216017	0.00292908	0.0030984	4.71788e-06	0.00139322	0.00156187
0.00359309	0.000169957	0.00375917	0.00256873	5.1919e-06	0.00434545	0.00158087
0.00356462	0.000229205	0.00324306	0.00311488	4.72326e-06	0.00185483	0.001581
0.0042847	0.000225828	0.00301796	0.00338613	5.41986e-06	0.00519734	0.00186128
0.00463399	0.000205749	0.00441949	0.00319388	5.83177e-06	0.00577435	0.00192054
0.00346692	0.000178444	0.002863	0.00212605	5.62374e-06	0.00159653	0.00158124
0.00359217	0.000171263	0.00253303	0.002549	4.95055e-06	0.00333196	0.00158233
0.0032407	0.000252965	0.00391381	0.00351946	5.26527e-06	0.00511551	0.00138983
0.00365285	0.000212085	0.00252448	0.00301854	5.23461e-06	0.0026518	0.00166837
0.00351388	0.000182051	0.00238213	0.00236756	5.25256e-06	0.00259241	0.00158643
0.00337415	0.000236736	0.00237283	0.00316369	4.20079e-06	0.00305715	0.00166448
0.00408848	0.000233325	0.00305859	0.00297685	5.71663e-06	0.00526955	0.00182744
0.00388415	0.000203689	0.00270694	0.00325421	5.29754e-06	0.00472561	0.00166757
0.00409866	0.000225774	0.00316906	0.00301295	7.19656e-06	0.0059854	0.00195301
0.00360014	0.000180846	0.00248923	0.00264224	5.30288e-06	0.00335719	0.00161975
0.00344514	0.000184841	0.00283308	0.00223069	5.34649e-06	0.00194856	0.00149558
0.00336842	0.000172975	0.00353782	0.00229048	5.15578e-06	0.00577359	0.00147997
0.00316488	0.00014246	0.00274996	0.00232651	5.21636e-06	0.00262882	0.00134941
0.00325631	0.000164212	0.00254759	0.00215368	4.98925e-06	0.00167104	0.00144673
0.00281508	0.000125635	0.00217162	0.00187699	5.26633e-06	0.00409176	0.00118402
0.003309	0.000200043	0.00231138	0.00229052	5.20028e-06	0.00175166	0.00148466
0.00309147	0.000176602	0.00215512	0.00247455	5.33251e-06	0.00143527	0.00142802
0.00311068	0.000194769	0.00293646	0.00216639	5.39264e-06	0.00213509	0.00144659
0.00271745	0.000190736	0.00227882	0.00310572	5.40061e-06	0.00156668	0.00121692
0.00303634	0.000190823	0.00284999	0.00331646	4.50702e-06	0.004493	0.00145245
0.00369715	0.000279873	0.00400739	0.00514701	5.27164e-06	0.0012842	0.00157969
0.00304711	0.00022103	0.00295736	0.00292487	4.60181e-06	0.00476898	0.0015547
0.00321894	0.000233483	0.00630749	0.00548046	5.14955e-06	0.0113613	0.00145105
0.00343967	0.000206435	0.00258373	0.00321905	5.24023e-06	0.00173467	0.00170559
0.00342867	0.000178033	0.00272693	0.00355039	4.74106e-06	0.00374282	0.00151126
0.00333652	0.000179708	0.0042787	0.00221722	5.02759e-06	0.00277264	0.0014375
0.00338985	0.000212362	0.00292135	0.00277524	4.99495e-06	0.0022932	0.00147988
0.00367615	0.000202444	0.00335125	0.00298731	5.16825e-06	0.00243035	0.00157696
0.00371224	0.000195256	0.00260823	0.00262923	5.18494e-06	0.00341349	0.00161214
0.00372167	0.000166923	0.00253016	0.00270268	4.39673e-06	0.00219026	0.00182322
0.00343516	0.000194669	0.0025374	0.00257023	4.74679e-06	0.00251088	0.00147067
0.00389287	0.000185187	0.00260648	0.0027811	5.40569e-06	0.00264298	0.00168574
0.00327625	0.000153082	0.00260802	0.00211149	4.80934e-06	0.00362912	0.00138816
0.00379907	0.000197746	0.00269048	0.00269157	5.35008e-06	0.0034828	0.00168861
0.00346029	0.000182859	0.00302651	0.00265293	5.25715e-06	0.00343401	0.00155795
0.00326071	0.000127064	0.00253595	0.00203407	5.14506e-06	0.00216388	0.00141978
0.0033203	0.000197558	0.00224465	0.00249957	5.22688e-06	0.00234275	0.00150261
0.00310825	0.000170869	0.00245557	0.002701	5.40569e-06	0.00198454	0.00141116		0.0031082	0.0002	0.00245557	0.002701	5.40569e-06	0.00198	0.00141116
0.0031401	0.000158073	0.00278187	0.00210198	5.49497e-06	0.00298634	0.00136538		0.0031401	0.0002	0.00278187	0.00210198	5.49497e-06	0.00299	0.00136538
0.00323409	0.000193641	0.00223063	0.00224887	4.80902e-06	0.00430409	0.00142676		0.0032341	0.0002	0.00223063	0.00224887	4.80902e-06	0.0043	0.00142676
0.0031461	0.000186456	0.00329145	0.002394	5.42897e-06	0.00296168	0.00140383		0.0031461	0.0002	0.00329145	0.002394	5.42897e-06	0.00296	0.00140383
0.00356396	0.000180258	0.00273107	0.00186554	5.53757e-06	0.00209333	0.00158084		0.003564	0.0002	0.00273106	0.00186554	5.53757e-06	0.00209	0.00158084
0.00405903	0.0002028	0.002888	0.00302227	5.52902e-06	0.00226472	0.00187628		0.004059	0.0002	0.002888	0.00302227	5.52902e-06	0.00226	0.00187628
0.00379995	0.000242324	0.00326909	0.00457644	4.65557e-06	0.00239383	0.00162128		0.0037999	0.0002	0.00326909	0.00457644	4.65557e-06	0.00239	0.00162128
0.00353144	0.0001924	0.00433141	0.00281847	5.43152e-06	0.00454109	0.00155984		0.0035314	0.0002	0.00433141	0.00281847	5.43152e-06	0.00454	0.00155984
0.00373778	0.000217586	0.004763	0.00414689	5.58761e-06	0.00259112	0.00162283		0.0037378	0.0002	0.004763	0.00414689	5.58761e-06	0.00259	0.00162283
0.00410354	0.000194105	0.00289502	0.00313577	5.2979e-06	0.00227641	0.00186427		0.0041035	0.0002	0.00289502	0.00313577	5.2979e-06	0.00228	0.00186427
0.00366989	0.000161499	0.00337766	0.00259153	5.26881e-06	0.00253625	0.0016448		0.0036699	0.0002	0.00337766	0.00259153	5.26881e-06	0.00254	0.0016448
0.00455583	0.000224086	0.00519919	0.00435563	5.71356e-06	0.00475379	0.00204868		0.0045558	0.0002	0.00519919	0.00435563	5.71356e-06	0.00475	0.00204868
0.00296274	0.000151935	0.00350671	0.00193992	5.55283e-06	0.0054814	0.0012731		0.0029627	0.0002	0.00350671	0.00193991	5.55283e-06	0.00548	0.0012731
0.00335447	0.000166179	0.00250922	0.00235061	5.48797e-06	0.00371979	0.00150638		0.0033545	0.0002	0.00250922	0.0023506	5.48797e-06	0.00372	0.00150638
0.00414315	0.000192548	0.00285599	0.00358052	5.27589e-06	0.0045942	0.00174904		0.0041432	0.0002	0.00285599	0.00358052	5.27589e-06	0.00459	0.00174904
0.00364288	0.000165178	0.00286825	0.00208218	5.34936e-06	0.00478008	0.00158743		0.0036429	0.0002	0.00286825	0.00208218	5.34936e-06	0.00478	0.00158743
0.00327382	0.000144998	0.00220118	0.0019253	4.63219e-06	0.00374681	0.0014132		0.0032738	0.0001	0.00220118	0.0019253	4.63219e-06	0.00375	0.0014132
0.00368043	0.00021572	0.00257983	0.00386053	5.05568e-06	0.0035784	0.00154175		0.0036804	0.0002	0.00257983	0.00386053	5.05568e-06	0.00358	0.00154175
0.00352557	0.000188179	0.00300521	0.00245053	5.41368e-06	0.00176987	0.00160667		0.0035256	0.0002	0.00300521	0.00245053	5.41368e-06	0.00177	0.00160667
0.00346096	0.000160325	0.00238737	0.00242078	5.51715e-06	0.00327854	0.001519		0.003461	0.0002	0.00238737	0.00242078	5.51715e-06	0.00328	0.001519
0.00314108	0.000180859	0.0033198	0.00278661	5.39047e-06	0.00155161	0.00134395		0.0031411	0.0002	0.0033198	0.00278661	5.39047e-06	0.00155	0.00134395
0.00334024	0.000167221	0.00236203	0.0026182	5.42787e-06	0.00436543	0.00148175		0.0033402	0.0002	0.00236203	0.0026182	5.42787e-06	0.00437	0.00148175
0.00335538	0.000194209	0.00251133	0.00295173	5.00704e-06	0.00353303	0.0014439		0.0033554	0.0002	0.00251133	0.00295173	5.00704e-06	0.00353	0.0014439
0.00287738	0.000135201	0.00218445	0.00189922	5.18041e-06	0.00313937	0.0012352		0.0028774	0.0001	0.00218445	0.00189922	5.18041e-06	0.00314	0.0012352
0.00317629	0.00011399	0.0024092	0.00262669	5.2515e-06	0.00528127	0.00137629		0.0031763	0.0001	0.00240921	0.00262669	5.2515e-06	0.00528	0.00137629
0.00289099	0.000115008	0.00217307	0.00152232	5.26987e-06	0.00294731	0.0011015			0.0001	0.00217307	0.00152232	5.26987e-06	0.00295	0.0011015
0.00258632	0.000170157	0.00206188	0.00227012	4.91115e-06	0.00301763	0.00109123		0.0025863	0.0002	0.00206188	0.00227012	4.91115e-06	0.00302	0.00109123
0.00304088	0.000130259	0.00235403	0.00205518	5.10446e-06	0.00371065	0.00131123		0.0030409	0.0001	0.00235403	0.00205518	5.10446e-06	0.00371	0.00131123
0.00319191	0.000198858	0.00296581	0.00294402	5.29185e-06	0.00514747	0.00134815		0.0031919	0.0002	0.00296581	0.00294402	5.29185e-06	0.00515	0.00134815
0.00286791	0.000152803	0.00259187	0.00254664	5.22442e-06	0.00499038	0.00127073		0.0028679	0.0002	0.00259187	0.00254664	5.22442e-06	0.00499	0.00127073
0.00325695	0.000197505	0.00240712	0.00248144	5.64682e-06	0.00190713	0.00151237		0.003257	0.0002	0.00240712	0.00248144	5.64682e-06	0.00191	0.00151237
0.00315223	0.000218603	0.00389462	0.00514381	5.04348e-06	0.00384688	0.0013476			0.0002	0.00389462	0.00514381	5.04348e-06	0.00385	0.0013476
0.00305284	0.000180589	0.00206002	0.00247593	4.94722e-06	0.00340573	0.00133692		0.0030528	0.0002	0.00206002	0.00247593	4.94722e-06	0.00341	0.00133692
0.0035089	0.000243456	0.00449197	0.00492373	5.17416e-06	0.0016815	0.00155699		0.0035089	0.0002	0.00449197	0.00492373	5.17416e-06	0.00168	0.00155699
0.00342893	0.00012571	0.00267467	0.00177751	5.36591e-06	0.0039168	0.00148709		0.0034289	0.0001	0.00267467	0.00177751	5.36591e-06	0.00392	0.00148709
0.0035564	0.000146622	0.00245919	0.00181647	5.14022e-06	0.00305864	0.00153323		0.0035564	0.0001	0.00245919	0.00181647	5.14022e-06	0.00306	0.00153323
0.0034946	0.000188693	0.0034632	0.00281076	5.02725e-06	0.00326484	0.00151527		0.0034946	0.0002	0.0034632	0.00281076	5.02725e-06	0.00326	0.00151527
0.00359708	0.000154862	0.00248816	0.00161467	5.20447e-06	0.00349482	0.00159464		0.0035971	0.0002	0.00248816	0.00161467	5.20447e-06	0.00349	0.00159464
0.00395824	0.000222699	0.00276269	0.00320806	5.37565e-06	0.00459026	0.00171898		0.0039582	0.0002	0.00276269	0.00320806	5.37565e-06	0.00459	0.00171898
0.0037618	0.000186694	0.00262641	0.00240055	5.51938e-06	0.00214425	0.00166594		0.0037618	0.0002	0.00262641	0.00240055	5.51938e-06	0.00214	0.00166594
0.00366407	0.000186451	0.00245191	0.00253795	4.88091e-06	0.00309148	0.00155893		0.0036641	0.0002	0.0024519	0.00253795	4.88091e-06	0.00309	0.00155893
0.00341405	0.000178159	0.00354093	0.00313577	5.22653e-06	0.00279563	0.00146578		0.0034141	0.0002	0.00354093	0.00313577	5.22653e-06	0.0028	0.00146578
0.00344017	0.000165818	0.00244327	0.00262089	6.49792e-06	0.00307822	0.00163725		0.0034402	0.0002	0.00244327	0.00262089	6.49792e-06	0.00308	0.00163725
0.00347676	0.000157593	0.00304337	0.00264562	5.38757e-06	0.00253127	0.0015279		0.0034768	0.0002	0.00304337	0.00264562	5.38757e-06	0.00253	0.0015279
0.00380428	0.000177865	0.00263577	0.00264368	5.50642e-06	0.00382746	0.00166885		0.0038043	0.0002	0.00263577	0.00264368	5.50642e-06	0.00383	0.00166885
0.00341324	0.000155149	0.0037823	0.00232332	5.50273e-06	0.00842691	0.0014601		0.0034132	0.0002	0.0037823	0.00232332	5.50273e-06	0.00843	0.0014601
0.00332026	0.000131269	0.00222556	0.00152872	5.42751e-06	0.00335464	0.00146538		0.0033203	0.0001	0.00222556	0.00152872	5.42751e-06	0.00335	0.00146538
0.00296455	0.000129983	0.00256163	0.00178683	5.49055e-06	0.00290571	0.00129101		0.0029645	0.0001	0.00256164	0.00178683	5.49055e-06	0.00291	0.00129101
0.00314766	0.000156951	0.00318691	0.0022901	5.37312e-06	0.00312063	0.00139126		0.0031477	0.0002	0.00318691	0.0022901	5.37312e-06	0.00312	0.00139126
0.00324085	0.00019249	0.00232774	0.00135767	7.58195e-06	0.00273415	0.0016045		0.0032408	0.0002	0.00232774	0.00135767	7.58195e-06	0.00273	0.0016045
0.00294827	0.00014778	0.00245187	0.00155584	5.55805e-06	0.00330758	0.00134177		0.0029483	0.0001	0.00245187	0.00155584	5.55805e-06	0.00331	0.00134177
0.00305481	0.000166055	0.00202518	0.00187115	5.49313e-06	0.00133585	0.00142638		0.0030548	0.0002	0.00202518	0.00187115	5.49313e-06	0.00134	0.00142638
0.00331013	0.000144571	0.00223316	0.00233762	5.55283e-06	0.00476344	0.00141713		0.0033101	0.0001	0.00223316	0.00233762	5.55283e-06	0.00476	0.00141713
0.00338988	0.000141532	0.00346054	0.00195401	5.57861e-06	0.00326965	0.00151902		0.0033899	0.0001	0.00346054	0.00195401	5.57861e-06	0.00327	0.00151902
0.00377228	0.000196073	0.00332722	0.00272498	5.14195e-06	0.00410696	0.00158729		0.0037723	0.0002	0.00332722	0.00272498	5.14195e-06	0.00411	0.00158729
0.00401437	0.000145787	0.00281899	0.00219786	6.38848e-06	0.00402247	0.00184876		0.0040144	0.0001	0.00281899	0.00219786	6.38848e-06	0.00402	0.00184876
0.00393437	0.000195259	0.00288554	0.00298903	5.58499e-06	0.00267712	0.00179605		0.0039344	0.0002	0.00288554	0.00298903	5.58499e-06	0.00268	0.00179605
0.00346019	0.000176669	0.00245503	0.00376162	5.58874e-06	0.00173361	0.00156213		0.0034602	0.0002	0.00245503	0.00376162	5.58874e-06	0.00173	0.00156213
0.00390116	0.000171291	0.00422218	0.00368489	4.87894e-06	0.00332003	0.00167221		0.0039012	0.0002	0.00422218	0.00368489	4.87894e-06	0.00332	0.00167221
0.00388201	0.000156163	0.00417063	0.00250253	5.08189e-06	0.00385541	0.00171029		0.003882	0.0002	0.00417063	0.00250253	5.08189e-06	0.00386	0.00171029
0.00373993	0.000238603	0.00482757	0.00383875	5.30003e-06	0.00461137	0.00168458		0.0037399	0.0002	0.00482757	0.00383875	5.30003e-06	0.00461	0.00168458
0.00347138	0.000149528	0.00271292	0.00227652	5.40351e-06	0.00230112	0.00157775		0.0034714	0.0001	0.00271292	0.00227653	5.40351e-06	0.0023	0.00157775
0.00309182	0.000176963	0.00233281	0.00228051	5.46224e-06	0.00263342	0.00143796		0.0030918	0.0002	0.00233281	0.00228051	5.46224e-06	0.00263	0.00143796
0.00325546	0.000168448	0.00236497	0.00243371	5.62865e-06	0.00419789	0.00145129		0.0032555	0.0002	0.00236498	0.00243371	5.62865e-06	0.0042	0.00145129
0.00290169	0.000187639	0.00200257	0.00206053	4.88911e-06	0.00133271	0.00126129		0.0029017	0.0002	0.00200256	0.00206053	4.88911e-06	0.00133	0.00126129
0.00284345	0.000143346	0.00235469	0.0014769	5.4046e-06	0.00308941	0.00128087		0.0028434	0.0001	0.00235469	0.0014769	5.4046e-06	0.00309	0.00128087
0.00286207	0.000197254	0.00265379	0.00358899	4.82325e-06	0.00315166	0.00121784		0.0028621	0.0002	0.00265379	0.00358899	4.82325e-06	0.00315	0.00121784
0.00291055	0.000154981	0.00206422	0.00204285	5.41513e-06	0.00239259	0.00130633		0.0029105	0.0002	0.00206422	0.00204285	5.41513e-06	0.00239	0.00130633
0.00302029	0.000164496	0.00208329	0.00311084	5.36411e-06	0.00132642	0.0013493		0.0030203	0.0002	0.00208329	0.00311084	5.36411e-06	0.00133	0.0013493
0.00331203	0.000175005	0.00237112	0.00275407	5.51382e-06	0.00216122	0.00146126		0.003312	0.0002	0.00237112	0.00275407	5.51382e-06	0.00216	0.00146126
0.00287408	0.000167084	0.00295425	0.00331705	5.33788e-06	0.00185285	0.00135114		0.0028741	0.0002	0.00295425	0.00331705	5.33788e-06	0.00185	0.00135114
0.00286346	0.000141768	0.00255163	0.00171557	5.62034e-06	0.00402142	0.00128306		0.0028635	0.0001	0.00255163	0.00171557	5.62034e-06	0.00402	0.00128306
0.0029397	0.000140097	0.00211232	0.0021286	5.34398e-06	0.0028387	0.00136279		0.0029397	0.0001	0.00211232	0.0021286	5.34398e-06	0.00284	0.00136279
0.00327369	0.000164241	0.00243966	0.00270425	5.10172e-06	0.00276259	0.00150626		0.0032737	0.0002	0.00243966	0.00270425	5.10172e-06	0.00276	0.00150626
0.00282677	0.000227425	0.00343434	0.00282577	5.67457e-06	0.00207723	0.00128467		0.0028268	0.0002	0.00343434	0.00282577	5.67457e-06	0.00208	0.00128467
0.00316579	0.00019357	0.00228832	0.00233169	5.64644e-06	0.00292057	0.00142297		0.0031658	0.0002	0.00228832	0.00233169	5.64644e-06	0.00292	0.00142297
0.00272579	0.000181985	0.00274351	0.00259993	5.96362e-06	0.000537715	0.00123775		0.0027258	0.0002	0.00274351	0.00259993	5.96362e-06	0.000538	0.00123775
0.00292023	0.000196762	0.00253036	0.00329399	5.34362e-06	0.00360714	0.00134598		0.0029202	0.0002	0.00253036	0.00329399	5.34362e-06	0.00361	0.00134598
0.00315948	0.00019409	0.00319504	0.00226548	5.70704e-06	0.00127644	0.00143363		0.0031595	0.0002	0.00319504	0.00226548	5.70704e-06	0.00128	0.00143363
0.00282308	0.000166127	0.0040688	0.00397931	4.94191e-06	0.0064488	0.00119331		0.0028231	0.0002	0.0040688	0.00397931	4.94191e-06	0.00645	0.00119331
0.00310201	0.000162109	0.0021498	0.00204364	4.93727e-06	0.00191304	0.00134934		0.003102	0.0002	0.0021498	0.00204364	4.93727e-06	0.00191	0.00134934
0.00310604	0.000137482	0.00280339	0.00425018	5.3807e-06	5.26286e-05	0.00138258			0.0001	0.00280339	0.00425018	5.3807e-06	5.26e-05	0.00138258
0.00314452	0.000137968	0.00316572	0.00243963	5.26598e-06	0.00364895	0.0013845		0.0031445	0.0001	0.00316572	0.00243963	5.26598e-06	0.00365	0.0013845
0.00356963	0.000140549	0.00256713	0.00267455	5.02455e-06	0.00214258	0.00157583		0.0035696	0.0001	0.00256713	0.00267455	5.02455e-06	0.00214	0.00157583
0.00359598	0.000186991	0.00413142	0.00326197	5.48208e-06	0.00518024	0.00161357		0.003596	0.0002	0.00413142	0.00326197	5.48208e-06	0.00518	0.00161357
0.00394379	0.000208721	0.00285069	0.00264783	5.50494e-06	0.00292602	0.00180697		0.0039438	0.0002	0.00285069	0.00264783	5.50494e-06	0.00293	0.00180697
0.00349243	0.000178231	0.00237507	0.00235174	5.47877e-06	0.0030412	0.00153445		0.0034924	0.0002	0.00237507	0.00235174	5.47877e-06	0.00304	0.00153445
0.00302527	0.000153533	0.00392237	0.00290537	5.59099e-06	0.00404829	0.00135199		0.0030253	0.0002	0.00392237	0.00290537	5.59099e-06	0.00405	0.00135199
0.00298435	0.000179591	0.00303255	0.00327073	5.28227e-06	0.0018459	0.00133131		0.0029844	0.0002	0.00303255	0.00327073	5.28227e-06	0.00185	0.00133131
0.00353684	0.00016246	0.00250022	0.00293732	5.59211e-06	0.00277132	0.00154876		0.0035368	0.0002	0.00250022	0.00293732	5.59211e-06	0.00277	0.00154876
0.00360134	0.000229357	0.00255794	0.00283234	5.92173e-06	0.00390797	0.00163992		0.0036013	0.0002	0.00255794	0.00283234	5.92173e-06	0.00391	0.00163992
0.00361928	0.000193465	0.00258661	0.00236718	5.70858e-06	0.00436366	0.00166751		0.0036193	0.0002	0.00258661	0.00236718	5.70858e-06	0.00436	0.00166751
0.00334585	0.000183145	0.00254215	0.00248296	5.88171e-06	0.00401082	0.00153336		0.0033459	0.0002	0.00254215	0.00248296	5.88171e-06	0.00401	0.00153336
0.00332075	0.000163454	0.00237138	0.00236353	5.65973e-06	0.0037857	0.00149823		0.0033208	0.0002	0.00237137	0.00236353	5.65973e-06	0.00379	0.00149823
0.00369501	0.000176041	0.0027892	0.00335741	6.01025e-06	0.00326171	0.00167704		0.003695	0.0002	0.0027892	0.00335741	6.01025e-06	0.00326	0.00167704
0.00330324	0.000235437	0.00317689	0.00271525	5.75978e-06	0.00181534	0.0015086		0.0033032	0.0002	0.00317689	0.00271525	5.75978e-06	0.00182	0.0015086
0.00345725	0.000183928	0.00237695	0.00236019	5.96122e-06	0.00292593	0.00153419		0.0034573	0.0002	0.00237695	0.00236019	5.96122e-06	0.00293	0.00153419
0.00327648	0.000180665	0.00235354	0.00273496	5.51678e-06	0.00253191	0.00149455		0.0032765	0.0002	0.00235354	0.00273496	5.51678e-06	0.00253	0.00149455
0.00302791	0.000155252	0.00229429	0.00341293	5.42605e-06	0.00200406	0.00140624		0.0030279	0.0002	0.00229429	0.00341294	5.42605e-06	0.002	0.00140624
0.00287088	0.000157447	0.00246154	0.00210951	5.6313e-06	0.00253316	0.00127042		0.0028709	0.0002	0.00246154	0.00210951	5.6313e-06	0.00253	0.00127042
0.00274892	0.000132714	0.00192588	0.00154829	5.15924e-06	0.0015451	0.0012275		0.0027489	0.0001	0.00192588	0.00154829	5.15924e-06	0.00155	0.0012275
0.00331964	0.000159268	0.00231837	0.00221595	5.44101e-06	0.0022425	0.00149077		0.0033196	0.0002	0.00231838	0.00221595	5.44101e-06	0.00224	0.00149077
0.00308155	0.000156865	0.00382333	0.00311646	5.25856e-06	0.0035178	0.001328		0.0030816	0.0002	0.00382333	0.00311646	5.25856e-06	0.00352	0.001328
0.00318327	0.000157509	0.00222597	0.00249152	5.31357e-06	0.00265464	0.00140069		0.0031833	0.0002	0.00222597	0.00249152	5.31357e-06	0.00265	0.00140069
0.00334291	0.000147014	0.0032025	0.00259049	5.37601e-06	0.0019447	0.00150537		0.0033429	0.0001	0.0032025	0.00259049	5.37601e-06	0.00194	0.00150537
0.00350325	0.000150177	0.00246846	0.00270428	5.81886e-06	0.00363614	0.00152748		0.0035032	0.0002	0.00246846	0.00270428	5.81886e-06	0.00364	0.00152748
0.00370589	0.000182189	0.00417879	0.00303951	5.11441e-06	0.00188536	0.00164901		0.0037059	0.0002	0.00417879	0.00303951	5.11441e-06	0.00189	0.00164901
0.00355251	0.000185386	0.0048185	0.00420004	5.17937e-06	0.00237305	0.0016011		0.0035525	0.0002	0.0048185	0.00420005	5.17937e-06	0.00237	0.0016011
0.00384233	0.00020579	0.00264457	0.00286761	5.41404e-06	0.00337596	0.00169326		0.0038423	0.0002	0.00264457	0.00286761	5.41404e-06	0.00338	0.00169326
0.00326058	0.000209908	0.00441679	0.00336955	5.39264e-06	0.00574938	0.00140999		0.0032606	0.0002	0.00441679	0.00336955	5.39264e-06	0.00575	0.00140999
0.00307239	0.000144038	0.0020593	0.00197105	5.19434e-06	0.00258839	0.00132142		0.0030724	0.0001	0.0020593	0.00197105	5.19434e-06	0.00259	0.00132142
0.00292768	0.000162841	0.00350583	0.00292601	5.42387e-06	0.00439489	0.00129721		0.0029277	0.0002	0.00350583	0.00292601	5.42387e-06	0.00439	0.00129721
0.00266386	0.000161814	0.00246387	0.00252278	4.89699e-06	0.00170888	0.00116281		0.0026639	0.0002	0.00246387	0.00252278	4.89699e-06	0.00171	0.00116281
0.00322351	0.000191084	0.00224219	0.00224121	5.82081e-06	0.00186049	0.00148116		0.0032235	0.0002	0.00224219	0.00224121	5.82081e-06	0.00186	0.00148116
0.0028708	0.000163593	0.00218713	0.00279607	5.33609e-06	0.00195779	0.00136306		0.0028708	0.0002	0.00218714	0.00279607	5.33609e-06	0.00196	0.00136306
0.0029512	0.000165708	0.00265739	0.00318817	5.33036e-06	0.00364293	0.00128409		0.0029512	0.0002	0.00265739	0.00318817	5.33036e-06	0.00364	0.00128409
0.00289335	0.000117468	0.00199068	0.00183056	5.27518e-06	0.0025898	0.00127291		0.0028933	0.0001	0.00199068	0.00183056	5.27518e-06	0.00259	0.00127291
0.0028895	0.000195811	0.00214297	0.00237926	5.46517e-06	0.0026819	0.00133203		0.0028895	0.0002	0.00214297	0.00237925	5.46517e-06	0.00268	0.00133203
0.00252659	0.00011195	0.0017813	0.00167777	4.99361e-06	0.00141014	0.0011101		0.0025266	0.0001	0.0017813	0.00167777	4.99361e-06	0.00141	0.0011101
0.00274225	0.000150725	0.00304034	0.0023401	5.78264e-06	0.00231392	0.00123895		0.0027423	0.0002	0.00304034	0.0023401	5.78264e-06	0.00231	0.00123895
0.00277916	0.000128658	0.0028082	0.00226579	5.42532e-06	0.00391912	0.00121406		0.0027792	0.0001	0.0028082	0.00226579	5.42532e-06	0.00392	0.00121406
0.00273001	0.000141045	0.00177449	0.00386776	3.55211e-05	0.904396	0.00122874						3.55211e-05	0.00298046	0.00122874
0.00279929	0.000185179	0.00202503	0.00451991	5.36519e-06	0.00179982	0.0012485		0.0027993	0.0002	0.00202503	0.00451991	5.36519e-06	0.0018	0.0012485
0.00298667	0.000139214	0.00359112	0.00228501	6.3436e-06	0.00230958	0.00134629		0.0029867	0.0001	0.00359112	0.00228501	6.3436e-06	0.00231	0.00134629
0.00291716	0.000133266	0.00199105	0.00214286	5.34219e-06	0.00183111	0.00131353		0.0029172	0.0001	0.00199105	0.00214286	5.34219e-06	0.00183	0.00131353
0.00284259	8.71205e-05	0.00192869	0.0014227	5.38974e-06	0.00323825	0.00126229		0.0028426	0.0001	0.00192869	0.0014227	5.38974e-06	0.00324	0.00126229
0.0031002	0.000121665	0.0022372	0.00172338	6.24136e-06	0.00104779	0.00153603		0.0031002	0.0001	0.0022372	0.00172338	6.24136e-06	0.00105	0.00153603
0.00264975	0.000118376	0.00598764	0.00230991	5.24586e-06	0.000131665	0.00128864		0.0026498	0.0001	0.00598764	0.00230991	5.24586e-06	0.000132	0.00128864
0.00277479	0.000113537	0.00287245	0.00197097	5.9261e-06	0.000684598	0.00133223			0.0001	0.00287245	0.00197097	5.9261e-06	0.000685	0.00133223
0.00323343	8.15851e-05	0.00256092	0.00202384	6.24681e-06	0.00541029	0.00151755		0.0032334	0.0001	0.00256092	0.00202384	6.24681e-06	0.00541	0.00151755
0.00349213	0.000162363	0.00275294	0.00191867	5.59362e-06	0.00341235	0.0016139		0.0034921	0.0002	0.00275294	0.00191867	5.59362e-06	0.00341	0.0016139
0.00397178	0.000197593	0.00321847	0.00414714	5.18215e-06	0.00314771	0.00173234		0.0039718	0.0002	0.00321847	0.00414714	5.18215e-06	0.00315	0.00173234
0.0041096	0.000201001	0.00291768	0.00312481	5.62979e-06	0.00505396	0.00184988		0.0041096	0.0002	0.00291768	0.00312481	5.62979e-06	0.00505	0.00184988
0.00334775	0.000188983	0.00237251	0.00267444	4.7839e-06	0.00319828	0.00148431		0.0033477	0.0002	0.00237251	0.00267444	4.7839e-06	0.0032	0.00148431
0.00339821	0.00016573	0.00247637	0.00252431	5.67952e-06	0.00459369	0.00154071		0.0033982	0.0002	0.00247637	0.00252431	5.67952e-06	0.00459	0.00154071
0.00312291	0.000202207	0.00217229	0.0025058	4.75732e-06	0.00303386	0.00133432		0.0031229	0.0002	0.00217229	0.0025058	4.75732e-06	0.00303	0.00133432
0.0034406	0.000155106	0.00241363	0.00210131	5.84941e-06	0.00217889	0.00156055		0.0034406	0.0002	0.00241363	0.00210131	5.84941e-06	0.00218	0.00156055
0.00283276	0.000232012	0.00223658	0.00266378	4.23193e-06	0.0028686	0.00134782		0.0028328	0.0002	0.00223658	0.00266378	4.23193e-06	0.00287	0.00134782
0.00343215	0.000187248	0.0024566	0.00244238	5.85373e-06	0.00308306	0.00155238		0.0034321	0.0002	0.0024566	0.00244238	5.85373e-06	0.00308	0.00155238
0.00305571	0.000141016	0.00223276	0.00282912	5.21881e-06	0.00577733	0.00136139		0.0030557	0.0001	0.00223276	0.00282912	5.21881e-06	0.00578	0.00136139
0.00308054	0.000144655	0.00218764	0.00197647	5.91497e-06	0.00207486	0.00142057		0.0030805	0.0001	0.00218764	0.00197647	5.91497e-06	0.00207	0.00142057
0.00275602	0.000165147	0.00329027	0.00178729	6.14201e-06	0.00568038	0.00125823		0.002756	0.0002	0.00329027	0.00178729	6.14201e-06	0.00568	0.00125823
0.00289087	0.000111987	0.00223845	0.00149339	5.67952e-06	0.00449885	0.00125456		0.0028909	0.0001	0.00223845	0.00149339	5.67952e-06	0.0045	0.00125456
0.00298696	0.000148012	0.00212791	0.00170901	5.38829e-06	0.00325486	0.00133631		0.002987	0.0001	0.00212791	0.00170901	5.38829e-06	0.00325	0.00133631
0.00329396	0.000151099	0.0036809	0.00272129	5.92849e-06	0.00244294	0.00148241		0.003294	0.0002	0.0036809	0.00272129	5.92849e-06	0.00244	0.00148241
0.00283043	0.000139969	0.00246798	0.00219321	5.49202e-06	0.00296774	0.00125149		0.0028304	0.0001	0.00246798	0.00219321	5.49202e-06	0.00297	0.00125149
0.00309144	0.000167442	0.0032281	0.00216112	6.00379e-06	0.00372114	0.00139658		0.0030914	0.0002	0.0032281	0.00216112	6.00379e-06	0.00372	0.00139658
0.00274866	0.000159521	0.00256821	0.00275956	4.67468e-06	0.00344339	0.00130426		0.0027487	0.0002	0.00256821	0.00275956	4.67468e-06	0.00344	0.00130426
0.00341509	0.000125813	0.00234322	0.00169954	6.0252e-06	0.00274331	0.00157025		0.0034151	0.0001	0.00234322	0.00169954	6.0252e-06	0.00274	0.00157025
0.00294446	0.000162763	0.00352625	0.00290888	5.56029e-06	0.00321191	0.00128856		0.0029445	0.0002	0.00352625	0.00290888	5.56029e-06	0.00321	0.00128856
0.00319946	0.000148115	0.00227294	0.00254084	5.91656e-06	0.00241936	0.00145772		0.0031995	0.0001	0.00227294	0.00254084	5.91656e-06	0.00242	0.00145772
0.0027713	0.00019245	0.00236376	0.00220933	4.31022e-06	0.00434228	0.00130386		0.0027713	0.0002	0.00236376	0.00220933	4.31022e-06	0.00434	0.00130386
0.00351026	0.000129232	0.00255449	0.00291269	5.76403e-06	0.00308207	0.00159617		0.0035103	0.0001	0.00255449	0.00291269	5.76403e-06	0.00308	0.00159617
0.00318892	0.000225015	0.00418507	0.00399138	4.47566e-06	0.00281962	0.00131697		0.0031889	0.0002	0.00418507	0.00399138	4.47566e-06	0.00282	0.00131697
0.00380785	0.00013502	0.00343807	0.00204585	5.40532e-06	0.0068243	0.00164833		0.0038078	0.0001	0.00343807	0.00204585	5.40532e-06	0.00682	0.00164833
0.00329324	0.000161113	0.00244031	0.00343711	5.60715e-06	0.00152455	0.00149947		0.0032932	0.0002	0.00244032	0.00343711	5.60715e-06	0.00152	0.00149947
0.00301903	0.000165415	0.00320073	0.00264381	5.43626e-06	0.00615149	0.00133539		0.003019	0.0002	0.00320073	0.00264381	5.43626e-06	0.00615	0.00133539
0.0030636	0.000151012	0.00222684	0.00217948	5.50753e-06	0.00160907	0.00133169		0.0030636	0.0002	0.00222684	0.00217948	5.50753e-06	0.00161	0.00133169
0.00317346	0.000157761	0.00288061	0.00206552	5.68105e-06	0.00543377	0.001389		0.0031735	0.0002	0.00288061	0.00206552	5.68105e-06	0.00543	0.001389
0.00318804	0.000165554	0.00338566	0.00234615	5.43042e-06	0.00429285	0.00140787		0.003188	0.0002	0.00338566	0.00234615	5.43042e-06	0.00429	0.00140787
0.00320201	0.000115016	0.00229347	0.00229359	6.02277e-06	0.00591693	0.00143055		0.003202	0.0001	0.00229347	0.00229359	6.02277e-06	0.00592	0.00143055
0.00311797	0.000194983	0.00259536	0.00206476	4.69071e-06	0.00370085	0.00130925		0.003118	0.0002	0.00259536	0.00206476	4.69071e-06	0.0037	0.00130925
0.00277968	0.000126541	0.00200609	0.00178807	5.59362e-06	0.00420943	0.00124948		0.0027797	0.0001	0.00200609	0.00178807	5.59362e-06	0.00421	0.00124948
0.00304648	0.00017105	0.0025677	0.00207969	5.38685e-06	0.00332293	0.00133851		0.0030465	0.0002	0.0025677	0.00207969	5.38685e-06	0.00332	0.00133851
0.00320114	0.000179598	0.00217315	0.00161928	5.66011e-06	0.00147694	0.00140557		0.0032011	0.0002	0.00217315	0.00161928	5.66011e-06	0.00148	0.00140557
0.00267271	0.00013576	0.00222603	0.0021827	5.17068e-06	0.00324082	0.00120121		0.0026727	0.0001	0.00222603	0.0021827	5.17068e-06	0.00324	0.00120121
0.00273552	0.000121595	0.00492563	0.00131017	5.73508e-06	0.00152598	0.00119653		0.0027355	0.0001	0.00492563	0.00131017	5.73508e-06	0.00153	0.00119653
0.00272564	0.000113263	0.00287925	0.00214931	4.83135e-06	0.0074935	0.00114391		0.0027256	0.0001	0.00287925	0.00214931	4.83135e-06	0.00749	0.00114391
0.00284113	8.98132e-05	0.0021134	0.00187873	5.76249e-06	0.0017558	0.00127302		0.0028411	0.0001	0.0021134	0.00187873	5.76249e-06	0.00176	0.00127302
0.00272023	0.000128636	0.00273826	0.00257532	5.45784e-06	0.00267546	0.00117908		0.0027202	0.0001	0.00273827	0.00257532	5.45784e-06	0.00268	0.00117908
0.00288699	0.000102774	0.00196108	0.00148088	5.59812e-06	0.00285521	0.00127702		0.002887	0.0001	0.00196108	0.00148088	5.59812e-06	0.00286	0.00127702
0.00306987	0.000172845	0.00306789	0.0023123	5.30323e-06	0.00205458	0.00135088		0.0030699	0.0002	0.00306789	0.0023123	5.30323e-06	0.00205	0.00135088
0.00310673	0.000168797	0.00359044	0.00213948	5.43444e-06	0.00724996	0.00134593		0.0031067	0.0002	0.00359044	0.00213948	5.43444e-06	0.00725	0.00134593
0.0027779	0.000111248	0.00290118	0.00179917	5.63697e-06	0.00264713	0.00125326		0.0027779	0.0001	0.00290118	0.00179917	5.63697e-06	0.00265	0.00125326
0.00273923	0.000136617	0.00228826	0.00286928	5.8908e-06	0.00340177	0.00147447			0.0001	0.00228826	0.00286928	5.8908e-06	0.0034	0.00147447
0.00294197	8.78076e-05	0.00269436	0.00130381	5.0584e-06	0.0121823	0.00128758		0.002942	0.0001	0.00269436	0.00130381	5.0584e-06	0.0122	0.00128758
0.00332211	0.000226141	0.00232561	0.00281051	5.88842e-06	0.00120598	0.00154989		0.0033221	0.0002	0.00232561	0.00281051	5.88842e-06	0.00121	0.00154989
0.00377523	0.000114965	0.0041095	0.00311894	5.15232e-06	0.011321	0.0016176		0.0037752	0.0001	0.00410951	0.00311894	5.15232e-06	0.0113	0.0016176
0.00270965	0.000132376	0.00173315	0.00174607	5.33144e-06	0.000199021	0.00119904		0.0027096	0.0001	0.00173315	0.00174607	5.33144e-06	0.000199	0.00119904
0.00367843	0.000154766	0.00320293	0.00459202	5.24516e-06	0.0038136	0.00159862		0.0036784	0.0002	0.00320293	0.00459202	5.24516e-06	0.00381	0.00159862
0.00323311	0.000152957	0.0029496	0.0020463	5.39916e-06	0.00337597	0.00147241		0.0032331	0.0002	0.0029496	0.0020463	5.39916e-06	0.00338	0.00147241
0.00329985	0.000140858	0.00232246	0.00217652	5.49756e-06	0.00489112	0.00144739		0.0032999	0.0001	0.00232246	0.00217652	5.49756e-06	0.00489	0.00144739
0.00358498	0.000164677	0.00242449	0.00235202	5.56029e-06	0.00428778	0.00155682		0.003585	0.0002	0.00242449	0.00235201	5.56029e-06	0.00429	0.00155682
0.00379125	0.000179618	0.00433749	0.00294303	5.49165e-06	0.00474006	0.00166085		0.0037913	0.0002	0.00433749	0.00294303	5.49165e-06	0.00474	0.00166085
0.00365907	0.000131904	0.00252892	0.00234556	5.89871e-06	0.00435144	0.00166631		0.0036591	0.0001	0.00252892	0.00234556	5.89871e-06	0.00435	0.00166631
0.00336451	0.000232548	0.00388608	0.00287789	5.39409e-06	0.00490817	0.0014836		0.0033645	0.0002	0.00388608	0.00287789	5.39409e-06	0.00491	0.0014836
0.00366764	0.000154884	0.00282395	0.00213458	5.58911e-06	0.00348348	0.00159169		0.0036676	0.0002	0.00282395	0.00213458	5.58911e-06	0.00348	0.00159169
0.0034138	0.00017777	0.00359561	0.00279928	5.49682e-06	0.00392317	0.00146215		0.0034138	0.0002	0.00359561	0.00279928	5.49682e-06	0.00392	0.00146215
0.00341086	0.000152277	0.00402175	0.00291747	5.54761e-06	0.00374653	0.00144143		0.0034109	0.0002	0.00402175	0.00291748	5.54761e-06	0.00375	0.00144143
0.00351031	0.000185429	0.00476518	0.0032438	5.41404e-06	0.00325903	0.00153844		0.0035103	0.0002	0.00476518	0.0032438	5.41404e-06	0.00326	0.00153844
0.00336007	0.000142288	0.002432	0.00248225	5.14955e-06	0.00537825	0.0014385		0.0033601	0.0001	0.002432	0.00248225	5.14955e-06	0.00538	0.0014385
0.00307993	0.000143299	0.00276805	0.00239861	5.24657e-06	0.00350165	0.00135903		0.0030799	0.0001	0.00276806	0.00239861	5.24657e-06	0.0035	0.00135903
0.00321001	0.000111953	0.00228401	0.00182778	5.2575e-06	0.011279	0.00139823		0.00321	0.0001	0.00228401	0.00182778	5.2575e-06	0.0113	0.00139823
0.00323347	0.000137726	0.00233982	0.00182108	5.50051e-06	0.00217509	0.00140207		0.0032335	0.0001	0.00233982	0.00182108	5.50051e-06	0.00218	0.00140207
0.0035742	0.000130045	0.00282487	0.00264549	5.4286e-06	0.007265	0.00151645		0.0035742	0.0001	0.00282487	0.00264549	5.4286e-06	0.00727	0.00151645
0.00326508	0.000139762	0.00258454	0.00218991	5.42678e-06	0.00207098	0.00134504		0.0032651	0.0001	0.00258454	0.00218991	5.42678e-06	0.00207	0.00134504
0.00292445	0.00012381	0.00302699	0.00188617	5.54426e-06	0.00397537	0.00128121		0.0029244	0.0001	0.00302699	0.00188617	5.54426e-06	0.00398	0.00128121
0.00331478	0.00012261	0.00346092	0.00252035	5.37745e-06	0.00280211	0.00141345		0.0033148	0.0001	0.00346092	0.00252034	5.37745e-06	0.0028	0.00141345
0.00381121	0.000111508	0.00271465	0.00200335	5.80403e-06	0.00690094	0.00171027		0.0038112	0.0001	0.00271465	0.00200335	5.80403e-06	0.0069	0.00171027
0.00338558	0.000162173	0.00364199	0.00359541	5.03536e-06	0.00195599	0.00143209		0.0033856	0.0002	0.00364199	0.00359541	5.03536e-06	0.00196	0.00143209
0.0039777	0.000181915	0.00281679	0.00238332	6.82938e-06	0.00396089	0.00182533		0.0039777	0.0002	0.00281679	0.00238332	6.82938e-06	0.00396	0.00182533
0.00364536	0.000166256	0.00298814	0.00348962	4.95287e-06	0.00240832	0.00153878		0.0036454	0.0002	0.00298814	0.00348962	4.95287e-06	0.00241	0.00153878
0.0041484	0.000143559	0.00286817	0.00300992	5.10103e-06	0.00490334	0.00173317		0.0041484	0.0001	0.00286817	0.00300993	5.10103e-06	0.0049	0.00173317
0.00390798	0.000158143	0.00362618	0.00452617	5.13057e-06	0.00195758	0.00174285		0.003908	0.0002	0.00362618	0.00452617	5.13057e-06	0.00196	0.00174285
0.00315426	0.000235259	0.00251853	0.00208657	5.58049e-06	0.0020523	0.00144719		0.0031543	0.0002	0.00251853	0.00208657	5.58049e-06	0.00205	0.00144719
0.00267115	0.00021836	0.00192367	0.00232768	5.95042e-06	0.00372269	0.00122794		0.0026711	0.0002	0.00192367	0.00232768	5.95042e-06	0.00372	0.00122794
0.00335912	0.000146603	0.00239095	0.00285935	5.53273e-06	0.0029211	0.00147202		0.0033591	0.0001	0.00239094	0.00285935	5.53273e-06	0.00292	0.00147202
0.00325929	0.000165546	0.00231304	0.00226618	5.48502e-06	0.00490491	0.00144547		0.0032593	0.0002	0.00231304	0.00226618	5.48502e-06	0.0049	0.00144547
0.00352921	0.000157353	0.00363042	0.00310415	7.3351e-06	0.00369742	0.00172217		0.0035292	0.0002	0.00363042	0.00310415	7.3351e-06	0.0037	0.00172217
0.00303016	0.000265694	0.00205916	0.00260867	5.91497e-06	0.00609277	0.00138996		0.0030302	0.0003	0.00205916	0.00260867	5.91497e-06	0.00609	0.00138996
0.00330539	0.000141193	0.00350766	0.0022313	5.45527e-06	0.00364151	0.00142862		0.0033054	0.0001	0.00350766	0.0022313	5.45527e-06	0.00364	0.00142862
0.00284452	0.000133778	0.00191027	0.00155104	5.32214e-06	0.0025422	0.00129274		0.0028445	0.0001	0.00191027	0.00155104	5.32214e-06	0.00254	0.00129274
0.0024188	0.000216121	0.00285514	0.00269343	6.56105e-06	0.0108728	0.00111314		0.0024188	0.0002	0.00285514	0.00269343	6.56105e-06	0.0109	0.00111314
0.00281289	0.00014217	0.0020234	0.00171353	5.29292e-06	0.00145606	0.00121285		0.0028129	0.0001	0.0020234	0.00171353	5.29292e-06	0.00146	0.00121285
0.00298869	0.000113757	0.0024812	0.00211473	5.46921e-06	0.00311717	0.00130801		0.0029887	0.0001	0.0024812	0.00211473	5.46921e-06	0.00312	0.00130801
0.00311124	0.000125975	0.00307944	0.00211323	5.79663e-06	0.00289598	0.00139402		0.0031112	0.0001	0.00307944	0.00211323	5.79663e-06	0.0029	0.00139402
0.00301097	0.000119239	0.00322621	0.00273108	5.54091e-06	0.00194452	0.00131954		0.003011	0.0001	0.00322621	0.00273108	5.54091e-06	0.00194	0.00131954
0.00293034	0.000152124	0.00344192	0.00276154	5.37565e-06	0.00277086	0.00129835		0.0029303	0.0002	0.00344192	0.00276154	5.37565e-06	0.00277	0.00129835
0.00307563	0.000157775	0.00433828	0.00230984	5.89e-06	0.00577779	0.00137875		0.0030756	0.0002	0.00433828	0.00230984	5.89e-06	0.00578	0.00137875
0.00258796	0.000133574	0.00269088	0.0016397	5.40315e-06	0.00433136	0.0011168		0.002588	0.0001	0.00269088	0.0016397	5.40315e-06	0.00433	0.0011168
0.00284289	0.000101873	0.00251235	0.00136447	5.83647e-06	0.00258665	0.00127158		0.0028429	0.0001	0.00251235	0.00136447	5.83647e-06	0.00259	0.00127158
0.00276309	0.000115996	0.00191165	0.00210219	5.48539e-06	0.000842386	0.00125074		0.0027631	0.0001	0.00191165	0.00210219	5.48539e-06	0.000842	0.00125074
0.00339399	0.000261602	0.00659217	0.0025864	8.25349e-06	0.000718428	0.00171952		0.003394	0.0003	0.00659217	0.0025864	8.25349e-06	0.000718	0.00171952
0.00300893	0.000217341	0.00198383	0.00157208	5.17867e-06	0.000499095	0.0013281		0.0030089	0.0002	0.00198383	0.00157208	5.17867e-06	0.000499	0.0013281
0.00304904	0.000194978	0.00578212	0.004412	6.51015e-06	0.00292596	0.00144172		0.003049	0.0002	0.00578212	0.004412	6.51015e-06	0.00293	0.00144172
0.00286022	0.00014664	0.00193796	0.00365956	4.6819e-06	5.50286e-05	0.00121714		0.0028602	0.0001	0.00193797	0.00365956	4.6819e-06	5.5e-05	0.00121714
0.0032523	0.00011127	0.00413972	0.00434354	5.53608e-06	0.00615329	0.00145746		0.0032523	0.0001	0.00413972	0.00434354	5.53608e-06	0.00615	0.00145746
0.00326527	0.0001416	0.00274465	0.00377783	4.93462e-06	0.00156852	0.00145503		0.0032653	0.0001	0.00274465	0.00377783	4.93462e-06	0.00157	0.00145503
0.00335433	0.000104578	0.00200047	98.2848	5.732e-06	0.0054511	0.0014695		0.0033543	0.0001	0.00200046	0.00248422	5.732e-06	0.00545	0.0014695
0.00350737	0.000189894	0.00301532	0.00233381	5.47105e-06	0.00414395	0.00151404		0.0035074	0.0002	0.00301532	0.00233381	5.47105e-06	0.00414	0.00151404
0.00313018	0.000223548	0.00254221	0.00358768	4.90423e-06	0.00400483	0.00139824		0.0031302	0.0002	0.00254221	0.00358768	4.90423e-06	0.004	0.00139824
0.00341735	0.000168864	0.00241337	0.00250835	5.68715e-06	0.0055484	0.00153989		0.0034174	0.0002	0.00241337	0.00250835	5.68715e-06	0.00555	0.00153989
0.00284915	0.000180446	0.00318246	0.00195898	4.37201e-06	0.00324242	0.0013509		0.0028492	0.0002	0.00318246	0.00195898	4.37201e-06	0.00324	0.0013509
0.00333673	0.00023311	0.0044685	0.00390547	5.05704e-06	0.00411319	0.00145012		0.0033367	0.0002	0.0044685	0.00390547	5.05704e-06	0.00411	0.00145012
0.00319069	0.000150931	0.00377714	0.00289621	5.29683e-06	0.00381982	0.00139317		0.0031907	0.0002	0.00377714	0.00289621	5.29683e-06	0.00382	0.00139317
0.00311699	0.000166637	0.00302903	0.00292247	5.38902e-06	0.00239845	0.00131023		0.003117	0.0002	0.00302903	0.00292247	5.38902e-06	0.0024	0.00131023
0.00322699	0.00012552	0.002774	0.00177311	5.60678e-06	0.00372777	0.00141756		0.003227	0.0001	0.002774	0.00177311	5.60678e-06	0.00373	0.00141756
0.00285293	0.000124882	0.00274778	0.00185977	5.58049e-06	0.00308802	0.00126062		0.0028529	0.0001	0.00274778	0.00185977	5.58049e-06	0.00309	0.00126062
0.00299618	0.000133187	0.0024114	0.00185033	5.35655e-06	0.00490958	0.0012677		0.0029962	0.0001	0.0024114	0.00185033	5.35655e-06	0.00491	0.0012677
0.00310005	0.000168653	0.00348301	0.00226054	5.4994e-06	0.0046152	0.00134456		0.0031001	0.0002	0.00348301	0.00226054	5.4994e-06	0.00462	0.00134456
0.00307416	0.000125411	0.002739	0.00247348	5.42059e-06	0.00371171	0.00131419		0.0030742	0.0001	0.002739	0.00247348	5.42059e-06	0.00371	0.00131419
0.0028243	9.77896e-05	0.00282867	0.00194667	5.55992e-06	0.00629915	0.00121505		0.0028243	0.0001	0.00282867	0.00194667	5.55992e-06	0.0063	0.00121505
0.00310521	0.000116012	0.00248256	0.00220468	5.07643e-06	0.00345522	0.00128639		0.0031052	0.0001	0.00248256	0.00220468	5.07643e-06	0.00346	0.00128639
0.00270245	0.000111509	0.00225817	0.00169103	5.55619e-06	0.00219762	0.00115413		0.0027025	0.0001	0.00225817	0.00169104	5.55619e-06	0.0022	0.00115413
0.00326059	0.000138484	0.00363194	0.0032602	5.99856e-06	0.00670022	0.0014117		0.0032606	0.0001	0.00363194	0.0032602	5.99856e-06	0.0067	0.0014117
0.00299843	0.000128164	0.00212236	0.00196812	5.80364e-06	0.0032936	0.00133374		0.0029984	0.0001	0.00212236	0.00196812	5.80364e-06	0.00329	0.00133374
0.0029949	0.000205606	0.00341427	0.00256398	4.95554e-06	0.00285526	0.00128205		0.0029949	0.0002	0.00341427	0.00256398	4.95554e-06	0.00286	0.00128205
0.00318309	0.000149473	0.003862	0.00393576	5.58799e-06	0.00290127	0.00135491		0.0031831	0.0001	0.003862	0.00393576	5.58799e-06	0.0029	0.00135491
0.00286976	0.000157354	0.00260721	0.002543	3.9953e-06	0.00242174	0.00133603		0.0028698	0.0002	0.00260721	0.002543	3.9953e-06	0.00242	0.00133603
0.00333342	0.000160376	0.00243141	0.0027582	5.07268e-06	0.00195883	0.00145952		0.0033334	0.0002	0.00243141	0.0027582	5.07268e-06	0.00196	0.00145952
0.00359175	0.000249735	0.00342383	0.00419771	5.75943e-06	0.00367663	0.00152924
0.00354877	0.00030039	0.00442306	0.00547563	5.3512e-06	0.0051429	0.00153809
0.00354619	0.000210014	0.00416432	0.00543115	4.5447e-06	0.00258075	0.00156983		0.0035462	0.0002	0.00416432	0.00543115	4.5447e-06	0.00258	0.00156983
0.00358673	0.000188532	0.0027853	0.0036008	4.98289e-06	0.00219297	0.00161926		0.0035867	0.0002	0.0027853	0.0036008	4.98289e-06	0.00219	0.00161926
0.00307476	0.000859083	0.00344685	98.2848	8.05693e-06	0.0206466	0.00148501		0.0030748	0.0009	0.00344685	0.00192099	8.05693e-06	0.0206	0.00148501
0.00317077	0.000121533	0.00259896	0.00146728	5.49239e-06	0.00506914	0.0014079		0.0031708	0.0001	0.00259896	0.00146728	5.49239e-06	0.00507	0.0014079
0.00292017	0.000166888	0.00206474	0.00201534	4.23762e-06	0.00220427	0.00137549		0.0029202	0.0002	0.00206474	0.00201534	4.23762e-06	0.0022	0.00137549
0.00308754	0.000146774	0.00232098	0.001836	5.01309e-06	0.00240068	0.00133431		0.0030875	0.0001	0.00232098	0.001836	5.01309e-06	0.0024	0.00133431
0.00268426	0.000154348	0.00303152	0.00326897	5.28582e-06	0.00200402	0.001224		0.0026843	0.0002	0.00303152	0.00326897	5.28582e-06	0.002	0.001224
0.00270604	0.000106142	0.00233451	0.00175554	5.62676e-06	0.00350936	0.00116893		0.002706	0.0001	0.00233451	0.00175554	5.62676e-06	0.00351	0.00116893
0.00316181	0.000591186	0.00389567	0.00391146	7.82135e-06	0.00779509	0.00140253		0.0031618	0.0006	0.00389567	0.00391146	7.82135e-06	0.0078	0.00140253
0.00254788	0.000150377	0.00273199	0.00237931	5.51901e-06	0.00248141	0.00112737		0.0025479	0.0002	0.00273199	0.00237931	5.51901e-06	0.00248	0.00112737
0.00266197	0.000212398	0.00241727	0.00223549	6.11034e-06	0.00677313	0.00121301		0.002662	0.0002	0.00241727	0.00223549	6.11034e-06	0.00677	0.00121301
0.00240362	0.000113647	0.00409738	0.00162793	5.44868e-06	0.00199992	0.00100499		0.0024036	0.0001	0.00409738	0.00162793	5.44868e-06	0.002	0.00100499
0.00277222	0.000111411	0.00264449	0.00168931	5.70359e-06	0.00513006	0.00122155		0.0027722	0.0001	0.00264449	0.00168931	5.70359e-06	0.00513	0.00122155
0.0029429	8.41806e-05	0.00207324	0.00132611	5.58836e-06	0.00711653	0.00126133		0.0029429	0.0001	0.00207324	0.00132611	5.58836e-06	0.00712	0.00126133
0.00264095	9.46013e-05	0.00295903	0.00188486	5.40424e-06	0.00332626	0.00111108		0.0026409	0.0001	0.00295903	0.00188486	5.40424e-06	0.00333	0.00111108
0.00249987	0.000174931	0.00263481	0.00294552	5.95242e-06	0.00922606	0.00106085		0.0024999	0.0002	0.00263481	0.00294552	5.95242e-06	0.00923	0.00106085
0.00262552	6.26434e-05	0.00281106	0.00318921	5.41622e-06	0.00712712	0.00114357		0.0026255	0.0001	0.00281106	0.00318921	5.41622e-06	0.00713	0.00114357
0.00274953	0.00010569	0.00370896	0.00186977	5.0618e-06	0.0043201	0.00116183		0.0027495	0.0001	0.00370895	0.00186977	5.0618e-06	0.00432	0.00116183
0.00292258	0.000158862	0.00545759	0.00230049	4.92469e-06	0.00185493	0.00122883		0.0029226	0.0002	0.00545759	0.00230049	4.92469e-06	0.00185	0.00122883
0.00331216	0.000107099	0.00287405	0.00400991	5.2727e-06	0.00587649	0.00144216		0.0033122	0.0001	0.00287405	0.00400991	5.2727e-06	0.00588	0.00144216
0.002832	0.000102356	0.00359723	0.00278201	4.61821e-06	0.0129123	0.00113006		0.002832	0.0001	0.00359723	0.00278201	4.61821e-06	0.0129	0.00113006
0.00278792	0.000183821	0.00238791	0.00281358	4.92238e-06	0.000986253	0.00122145		0.0027879	0.0002	0.00238791	0.00281358	4.92238e-06	0.000986253	0.00122145
