# Supplementary material for: System-specific periodicity in quantitative real-time polymerase chain reaction data questions threshold-based quantitation
Source: Sci Rep. 2016 Dec 13;6:38951. doi: 10.1038/srep38951 (PMC5154181; doi:10.1038/srep38951)
Supplement: Supplementary Dataset 4 [file srep38951-s3.xls]

## Sheet: SybrGreen
Cycle	A1	A2	A3	A4	A5	A6	A7	A8	A9	A10	A11	A12	B1	B2	B3	B4	B5	B6	B7	B8	B9	B10	B11	B12	C1	C2	C3	C4	C5	C6	C7	C8	C9	C10	C11	C12	D1	D2	D3	D4	D5	D6	D7	D8	D9	D10	D11	D12	E1
1	2013.47	1940.77	1923.07	1936.13	1949.58	1940.24	1915.73	1952.01	1916.21	1902.48	1916.48	1977.68	1933.32	1969.05	1898.41	1885.05	1897.06	1887.48	1888.36	1870.47	1866.58	1903.75	1923.69	1948.62	1934.2	1924.15	1911.68	1874.15	1905.45	1900.01	1914.01	1888.06	1896.94	1876.06	1910.96	1918.31	1944.21	1906.84	1905.85	1963.92	1892.34	1916.85	1907.64	1915.31	1895.05	1906.04	1929.28	1945.71	1905.68
2	2051.97	1960.58	1943.29	1960.18	1966.33	1966.7	1928.64	1973.57	1937.3	1916.65	1936.13	2000.59	1958.18	1988.06	1912.54	1901.95	1912.23	1893.55	1901.4	1885.01	1875.13	1929.93	1945.67	1963.78	1957.54	1938.09	1931.81	1887.95	1918.25	1907.59	1925.77	1896.41	1916.25	1894.58	1920.16	1936.34	1966.59	1923.75	1921.89	1983.11	1903.47	1924.08	1913.13	1928.11	1909.51	1922.73	1950.55	1967.78	1915.56
3	2070.72	1964.53	1952.39	1965.16	1975.75	1969.72	1933.62	1985.17	1947.67	1925.28	1937.34	2013.82	1968.87	1989.57	1920.02	1908.33	1917.17	1899.18	1904.77	1891.74	1888.33	1937.97	1953.1	1966.9	1961.59	1948.27	1939.89	1895.74	1926.54	1917.15	1931.72	1906.64	1919.24	1899.28	1924.46	1943.5	1969.8	1927.01	1933.27	1992.03	1907.18	1934.37	1915.92	1935.63	1913.19	1931.87	1957.49	1984.28	1922.48
4	2082.8	1974.75	1958.22	1973.13	1986.2	1982.92	1942.9	1986.32	1952.84	1928.9	1944.37	2021.18	1969.14	2000.38	1926.12	1913.47	1924.7	1911.63	1909.37	1897.48	1894.92	1951.27	1958.74	1980.58	1972.88	1955.11	1945.2	1905.5	1931.51	1921.11	1933.77	1909.47	1929.32	1907.07	1933.19	1945.54	1977.92	1932.92	1936.76	2001.44	1914	1940.8	1929.03	1939.76	1919.83	1938.32	1963.38	1988.23	1935.66
5	2087.41	1981.71	1965.29	1979.7	1990.14	1984.75	1943.99	1990.26	1959.8	1932.03	1946.62	2035.37	1977.99	2010.25	1934.16	1921.42	1928.07	1915	1918.11	1906.54	1895.8	1950.76	1959.13	1978.05	1976.01	1962.8	1948.9	1909.03	1941.33	1928.36	1945.68	1915.43	1936.73	1911.59	1935.95	1954.97	1981.45	1939.23	1944.13	2009.19	1923.48	1944.78	1930.88	1948.48	1932.47	1947.14	1972.98	1993.64	1942.23
6	2094.78	1987.33	1967.24	1980.21	1994.6	1988.51	1947.33	1994.88	1963.28	1941.02	1956.03	2032.7	1980.55	2011.61	1937.41	1926.4	1929.79	1918.16	1919.06	1905.79	1906.28	1953.58	1966.79	1988.74	1979.95	1965.82	1957.94	1912.28	1944.14	1932.8	1943.4	1919.8	1936.54	1913.29	1942.58	1958.6	1984.96	1943.11	1948.59	2014.9	1928.21	1952.17	1936.09	1953.08	1934.38	1951.99	1973.26	2001.57	1943.67
7	2101.37	1989.36	1974.8	1992.69	1997.59	1991.98	1954.88	1998.18	1967.3	1943.52	1959.5	2042.43	1985.35	2015.01	1938.8	1926.08	1941.36	1921.07	1925.55	1912.17	1910.19	1958.27	1968.41	1994.45	1983.72	1969.99	1958.14	1920.69	1949.67	1936.85	1951.48	1929.89	1945.26	1917.73	1946.69	1963.57	1996.5	1949.89	1957.18	2017.46	1926.64	1954.99	1943.28	1956.91	1940.08	1957.88	1983.24	2000.41	1945.45
8	2103.7	1994.75	1974.34	1995.92	2006.98	1997.03	1956.36	2003.96	1971.51	1950.98	1960.79	2040.4	1987.19	2018.46	1943.61	1937.49	1939	1928.18	1932.3	1915.3	1907.66	1962.69	1972.53	1995.32	1990.37	1971.87	1964.27	1920.29	1951.19	1942.52	1954.61	1931.55	1949.38	1924.89	1949.01	1964.75	1994.97	1952.83	1952.6	2022.5	1934.4	1960.77	1945.54	1964.45	1943.94	1960.91	1984.48	2005.79	1948.83
9	2107.43	1998.7	1981.57	2001.05	2005.69	2000.65	1958.46	2005.91	1976.28	1951.95	1963.35	2047.01	1996.38	2020.45	1949.57	1938.26	1944.83	1932.4	1937.44	1918.24	1918.53	1967.32	1974.21	1998.26	1992.77	1977.01	1967.76	1923.67	1956.1	1944.31	1957.46	1934	1952.98	1923.25	1951.09	1972.55	1998.06	1959.76	1959.34	2028.46	1943.19	1963.79	1947.69	1965.27	1947.39	1966.74	1989.89	2009.19	1951.42
10	2110.32	1998.42	1981.71	2004.51	2009.43	1998.71	1962.1	2002.77	1976.83	1951.13	1968.2	2052.39	1996.98	2021.52	1952.28	1938.17	1951.38	1933.59	1938.14	1924.53	1919.84	1967.79	1978.46	1994.05	1995.3	1981.71	1970.7	1928.55	1958.35	1946.54	1963.5	1939.29	1954.15	1929.29	1955.86	1972.24	1998.91	1959.13	1961.88	2028.95	1944.69	1969.04	1956.88	1970.55	1950.64	1967.74	1987.95	2012.15	1960.95
11	2113.65	2000.96	1987.41	2009.89	2011.16	2004.81	1966.55	2007.6	1979.44	1954.49	1967.49	2055.26	1998.02	2025.7	1954.92	1946.12	1951.43	1935.92	1942.78	1929.18	1923.1	1971.12	1975.57	2000.82	2000.83	1983.82	1970.39	1932.99	1960.45	1958.38	1965.81	1939.03	1959.58	1928.3	1963.29	1976.85	2006.02	1963.77	1964.83	2032.49	1949.17	1972.26	1955.75	1974.33	1953.43	1971.91	1994.4	2018.08	1962.54
12	2114.04	2006.73	1991.28	2011.57	2017.7	2008.69	1969.23	2010.99	1985.22	1957.31	1976.2	2061.22	2001.34	2031.65	1958.1	1946.46	1953.35	1941.01	1945.3	1931.59	1929.65	1974.33	1980.99	2006.74	2002.01	1986.1	1973.15	1938.7	1963.39	1960.47	1969.98	1942.5	1959.05	1932.76	1962.28	1981.24	2008.99	1968.33	1968.39	2033.78	1954.92	1974.31	1955.84	1977.99	1960.12	1971.04	1997.31	2020.51	1962.61
13	2115.56	2008.63	1988.88	2018.79	2019.54	2013.62	1971.5	2012.02	1984.61	1961.01	1979.54	2059.12	2006.07	2030.44	1963.68	1949.83	1959.65	1944.8	1942.02	1933.49	1925.32	1975.91	1985.8	2012.59	2007.99	1986.89	1979.81	1940.28	1967.3	1961.86	1971.41	1946.85	1961.28	1939.92	1963.26	1979.36	2014.97	1969.5	1973.48	2038.73	1957.06	1978.91	1965.3	1984.53	1957.71	1976.65	1996.89	2022.5	1970.63
14	2118.14	2009.2	1994.41	2018.26	2018.1	2020.49	1972.74	2016.79	1989.46	1960.22	1974.26	2067.51	2010.35	2031.51	1965.08	1953.04	1965	1947.53	1950.9	1934.8	1930.88	1978.42	1981.9	2013.92	2010.34	1988.16	1981.79	1943.56	1972.91	1964.06	1970.74	1949.13	1968.26	1937.13	1967.12	1981.36	2017.03	1973.99	1974.24	2043.51	1960.63	1984.85	1965.76	1982.29	1961.37	1976.54	1999.18	2022.39	1972.03
15	2120.31	2008.36	1997.2	2020.33	2025.62	2018.52	1977.44	2017.1	1989.29	1962.25	1980.61	2068.51	2014.31	2032.39	1965.03	1959.95	1965.55	1951.56	1949.39	1939.51	1934.31	1982.35	1986.22	2013.72	2010.19	1989.89	1981.41	1948.01	1972.18	1967.01	1977.57	1949.72	1970.16	1937.22	1970.92	1985.5	2017.64	1980.18	1982.29	2046.63	1961.15	1984.34	1969.16	1991.47	1962.36	1977.46	2008.09	2026.56	1975.88
16	2124.98	2010.55	1995.85	2024.21	2026.26	2018.69	1973.98	2018.36	1991.19	1965.03	1980.89	2067.81	2012.1	2036.5	1969.49	1958.5	1965.98	1951.29	1954.06	1938.41	1938.59	1986.65	1986.9	2011.95	2012.33	1992.81	1983.93	1950.02	1978.1	1972.71	1980.91	1951.67	1975.31	1943.61	1967.47	1987.3	2019.39	1983.95	1987.13	2049.81	1965.39	1991	1970.8	1995.12	1970.38	1987.39	2006.44	2022.98	1977.25
17	2123.33	2009.34	1999.88	2028.05	2026.04	2021.35	1981.94	2012.25	1991.34	1966.32	1987.91	2071.04	2018.98	2037.39	1973.89	1960.65	1966.56	1955.48	1956.65	1939.76	1941.47	1986.93	1990.76	2020.56	2015.45	1995.88	1987.06	1952.44	1981.81	1972.33	1978.61	1956.66	1975.01	1945.83	1971.03	1983.91	2023.86	1982.83	1990.31	2052.68	1965.12	1989.98	1972.5	1996.69	1970.41	1983.99	2006.71	2027.82	1975.94
18	2121.94	2016.07	2004.31	2027.34	2025.28	2022.21	1979.89	2017.22	1995.54	1969.39	1988.52	2072.3	2022.57	2038.17	1973.81	1968.21	1969.1	1957.82	1960.32	1947.44	1939.32	1990.95	1988.04	2019.29	2021.73	1994.22	1991.01	1951.12	1981.02	1975.08	1985.03	1952.29	1977.79	1944.47	1970.87	1990.8	2022.35	1984.74	1990.14	2055.49	1968.89	1992.22	1976.77	1995.11	1976.99	1991.19	2009.54	2028.8	1979.78
19	2119.14	2015.28	2008.09	2030.08	2031.42	2023.58	1981.83	2020.81	1997.31	1971.31	1989.48	2073	2022.82	2039.57	1976.21	1967.52	1973.95	1962.72	1957.87	1946.36	1945.12	1991.15	1992.68	2016.13	2022.68	1998.96	1989.44	1955.29	1983.34	1976.97	1985.25	1958.72	1973.72	1941.89	1976.96	1994.15	2027.89	1986.59	1991.22	2054.83	1976.19	1991.26	1978.23	2001.42	1973.09	1989.72	2006.9	2029.21	1982.25
20	2125.26	2018.89	2009.7	2034.86	2030.66	2027.4	1985.81	2018.96	1996.7	1974.21	1985.34	2074.05	2026.42	2039.89	1975.57	1971.02	1974.92	1963.62	1960.64	1946.4	1947.68	1992.99	1993.13	2024.05	2027.15	2002.04	1990.56	1958.64	1984.22	1979.97	1984.99	1959.41	1983.19	1945.79	1976.5	1991.56	2028.64	1989.42	1996.52	2059.59	1977.53	1997.7	1981.31	2001.56	1976.56	1994.25	2012.39	2030.91	1989.57
21	2128.31	2015.35	2011.71	2032.75	2031.34	2027.34	1985.3	2023.38	1997.86	1975.01	1989.05	2079.85	2027.57	2040.91	1978.49	1971.15	1977.51	1965.42	1966.58	1947.15	1952.04	1993.2	1994.33	2018.46	2027.71	2001.39	1993.35	1963.09	1985.25	1982.68	1984.93	1961.5	1986.51	1951.35	1977.69	1993.47	2027.76	1991.95	1997.32	2064.07	1979.18	2002.14	1981.28	2006.51	1975.33	1994.81	2013.13	2030.41	1986.67
22	2123.02	2017.31	2011.96	2032.12	2035.14	2028.21	1988.22	2023.55	1998.1	1978.46	1995	2077.89	2030.41	2042.06	1983.4	1973.8	1979.92	1968.78	1965.35	1949.14	1952.23	1993.35	2000.52	2021.05	2029.41	2004.14	1995.9	1961.31	1988.2	1981.34	1986.47	1964.28	1985.64	1951.7	1980.93	1993.68	2030.17	1992.79	1998.62	2063.44	1980.82	2000.56	1986.75	2008.31	1978.31	1996.53	2010.38	2031.8	1990.06
23	2124.14	2018.14	2014.51	2037.61	2036.15	2027.26	1989.76	2021.31	2001.04	1980.76	1991.47	2083.41	2029.55	2039.51	1983.3	1976.15	1981.81	1967.29	1969.37	1954.45	1952.21	1995.3	1997.01	2021.74	2030.84	2003.18	1997.07	1965.24	1988.98	1983.53	1988.45	1965.74	1982.65	1954.55	1981.03	1994.09	2031.25	1993.94	1999.53	2066.73	1985.72	2005.5	1981.02	2013.21	1979.62	1996.59	2014.1	2035.37	1989.77
24	2127.37	2020.03	2017.96	2037.55	2036.59	2033.1	1990.53	2028.82	2001.32	1978.56	1996.52	2084.07	2032.06	2043.03	1982.73	1975.61	1983.38	1970.32	1970	1956.47	1959.68	1993.66	1996.57	2027.38	2033.44	2011.04	1999.47	1966.5	1989.14	1982.79	1989.81	1966.03	1988.18	1958.43	1980.9	1997.09	2038.6	1996.14	2003.57	2066.88	1985.81	2008.67	1984.97	2011.93	1978.58	2001.57	2013.2	2038.34	1994.65
25	2126.71	2025.45	2012.64	2042.38	2036.12	2037.27	1996.64	2030.45	2001.19	1979.15	1994.07	2084.06	2032.03	2042.92	1987.21	1978.71	1981.95	1973.02	1971.44	1955.23	1955.51	2000.72	1998.69	2030.37	2034.79	2005.66	2001.78	1969.71	1994.74	1993.01	1992.49	1969.64	1987.44	1956.92	1981.59	1997.49	2039.41	1996.78	2006.57	2064.78	1984.98	2008.19	1985.72	2016.14	1981.43	1999.8	2013.37	2032.88	1996.47
26	2125.85	2021.93	2020.93	2042.57	2039.22	2038.36	1998.08	2025.58	2007.47	1983.2	2000.39	2085.7	2035.81	2040.39	1987.48	1980.79	1987.81	1975.47	1969.36	1958.87	1959.45	2003.25	2004.1	2028.36	2046.62	2009.39	2001.57	1973.13	1995.69	1992.75	1990.56	1967.1	1989.53	1956.11	1984.59	1998.94	2042.26	1998.6	2008.31	2072.38	1988.93	2010.14	1989.86	2019.63	1980.79	2000.37	2012.88	2037.49	1999.1
27	2131.3	2024.04	2021.27	2042.08	2041.53	2038.23	1996.75	2030.6	2007.65	1986.96	1998.95	2086.56	2035.31	2041.42	1995.15	1981.27	1988.1	1977.19	1974.93	1958.36	1964.28	1998.84	2006.9	2027.1	2048.5	2009.65	2004.21	1975.1	1994.29	1992.71	1993.79	1968.99	1990.54	1957.29	1982.74	2001.89	2039.09	2001.79	2004.62	2072.35	1993.89	2009.42	1993.86	2016.03	1981.99	1998.29	2012.49	2038.78	1998.62
28	2124.56	2025.51	2022.77	2044.99	2041.4	2040.37	1997.38	2032.13	2011.02	1984.44	2002.95	2084.83	2037.51	2045.97	1990.06	1983.53	1987.13	1977.01	1977.75	1960.53	1965.45	2002.26	2008.99	2029.99	2044.09	2012.19	1997.51	1976.65	1997.25	1993.57	1997.84	1969.57	1986.34	1959.15	1984.01	2003.16	2038.5	2003.62	2010.6	2073.34	1992.98	2013.33	1990.52	2020.39	1986.51	1999	2017.09	2034.48	2002.36
29	2126.24	2026.06	2022.69	2045.81	2040.25	2042.73	2001.07	2036.62	2008.12	1984.45	2002.26	2084.44	2042.55	2048.4	1993.57	1985.24	1990.03	1977.59	1977.45	1962.21	1963.52	2002.18	2006.32	2031.36	2044.19	2011.98	2001.5	1977.9	1996.22	1998.03	1992.37	1970.13	1986.65	1956.63	1987.68	2005.36	2041.24	2006.76	2007.99	2076.79	1993.61	2018.25	1993.83	2023.01	1987.7	1997.39	2015.85	2040.43	2001.38
30	2126.66	2026.37	2023.8	2049.85	2044.92	2044.09	1997.77	2030.65	2015.7	1987.73	2001.51	2087.9	2039.53	2045.59	1994	1986.74	1988.05	1980.78	1976.54	1960.89	1967.61	2005.03	2008.24	2030.92	2046.29	2013.42	2004.22	1975.91	1995.57	1993.83	1993.99	1976.55	1990.86	1960.86	1989.89	2007.79	2039.46	2005.62	2014.47	2075.4	1993.1	2016.68	1993.48	2019.99	1986.04	2004.33	2021.29	2038.61	2003.97
31	2124.95	2028.27	2022.03	2048.26	2045.22	2044.68	2001.45	2034.34	2011.18	1988.27	2004.2	2084.66	2037.26	2047.1	1995.21	1987.02	1992.25	1981.18	1979.7	1963.81	1970.49	2004.12	2008.37	2035.88	2050.74	2014.11	2008.22	1980.12	1997.63	1997.74	1994.98	1975.24	1989.84	1960.51	1987.08	2008.65	2042.36	2009.59	2016.3	2078.2	1999.06	2015.69	1996.68	2025.26	1989.15	2002.28	2019.93	2035.95	2006.97
32	2124.96	2028.21	2026.5	2046.46	2050.82	2043.59	2001.27	2032.42	2009.4	1987.33	2008.03	2087.72	2041.34	2047.29	1996.63	1988.05	1994.95	1985.41	1982.29	1965.47	1972.61	2005.6	2008.87	2033.42	2049.1	2011.13	2008.79	1986.79	1997.26	1995.19	1997.12	1974.7	1990.34	1965.78	1994.18	2006.18	2045.65	2007.28	2017.64	2080.19	1994.12	2015.9	1995.39	2027.68	1987.06	2004.82	2018.22	2043.01	2007.08
33	2127.21	2026.95	2029.26	2049.74	2046.79	2049.37	2004.75	2035.98	2013.72	1990.19	2010.61	2090.32	2044.49	2048.33	1995.92	1994.12	1993.92	1984.7	1978.15	1966.75	1972.61	2004.93	2006.07	2031.13	2050.2	2017.49	2012.37	1983.4	1997.01	1998.38	2000.6	1981.29	1997.29	1966.33	1988.74	2009.73	2038.91	2008.83	2014.48	2078.02	1995.62	2018.92	1999.27	2028.09	1992.78	2003.49	2017.57	2038.54	2009.11
34	2125.87	2028.72	2026.43	2054	2046.59	2047.24	2006.44	2030.3	2017.41	1991.23	2010.27	2093.88	2043.89	2047.41	1999.72	1992.04	1995.45	1984.41	1984.2	1966.96	1975.54	2006.9	2010.24	2030	2046.69	2013.96	2013.13	1984.39	1995.47	1997.23	1998.33	1976.68	1991.55	1964.37	1989.25	2008.53	2040.94	2008.85	2016.07	2079.35	1997.73	2025.22	1995.22	2024.19	1989.69	2004.66	2020.18	2040.69	2007.92
35	2128.33	2032.85	2031.82	2055.05	2050.63	2051.33	2007.84	2033.87	2020	1993.01	2005.71	2092.69	2044.79	2048.55	2002.25	1993.72	1996.44	1985.7	1985.64	1970.76	1971.31	2004.05	2010.8	2030.98	2048.13	2014.99	2009.92	1986.37	1997.28	1997.57	1998.76	1975.7	1996.2	1967.47	1991.53	2008.56	2042.39	2010.09	2017.41	2079.07	2003.71	2017.46	2000.22	2024.85	1991.23	2006.03	2017.37	2039.36	2009.61
36	2124.74	2032.15	2030.8	2053.61	2049.17	2049.97	2010.75	2035.12	2016.58	1995.41	2014.12	2090.97	2045.17	2051.23	2002.58	1992	1997.08	1988.19	1983.26	1970.05	1978.01	2010.56	2015.52	2035.41	2052.62	2012.06	2015.64	1988.93	2000.35	1999.31	2003.09	1978.49	1998.56	1967.23	1994.99	2010.76	2041.39	2010.59	2018.9	2078.73	2003.09	2018.74	1998.79	2028.4	1993.15	2006.47	2018.07	2037.01	2010.74
37	2130.64	2033.1	2030.2	2052.26	2049.6	2053.2	2005.88	2037.9	2021.26	1994.14	2009.07	2095.89	2046.69	2047.66	2003.74	1993.81	1996.61	1988.44	1987.12	1971.41	1976.28	2009.09	2010.1	2036.02	2048.14	2016.62	2011.63	1988.16	1995.91	1998.91	2000.46	1980.94	1993.51	1969.7	1993.88	2008.49	2044.88	2013.2	2017.16	2080.26	1996.77	2015.64	2001.92	2029.22	1994.14	2006.64	2019.71	2041.16	2010.61
38	2126.47	2030.57	2032.32	2052.74	2050.56	2053.69	2010.94	2036.72	2023.22	1998.06	2010.13	2089.76	2045.07	2049.65	2004.96	1997.91	1999.38	1986.16	1987.43	1971.81	1977.84	2012.11	2010.12	2030.27	2049.28	2015.14	2016.65	1992.36	1994.56	2005.47	1999.67	1982.09	1996.49	1970.21	1991.76	2010.85	2045.06	2013.01	2017.25	2077.52	2001.54	2016	2005.59	2028.8	1994.67	2007.32	2017.81	2036.44	2012.56
39	2126.22	2034.78	2032.2	2054.14	2051.37	2055.69	2011.21	2035.95	2025.11	1996.65	2008.53	2095.4	2047.2	2050.3	2003.41	1996.64	1999.99	1991.14	1988.76	1974.13	1980.63	2008.55	2011.77	2034.95	2055.85	2018.53	2016.51	1987.82	1995.77	2003.74	2001.83	1984.97	1995.31	1968.46	1990.15	2012.27	2041.2	2013.94	2020.33	2081.56	2000.35	2013.14	2001.94	2025.74	1996.5	2009.93	2018.48	2038.17	2012.31
40	2129.6	2035.03	2036	2057.7	2054	2054.27	2010.24	2036	2026.25	2003.02	2014.37	2097.9	2047.99	2050.76	2002.26	2000.48	1999.94	1987.72	1991.41	1974.4	1986.37	2009.65	2013.43	2031.87	2058.69	2014.1	2020.78	1995.4	2001.26	2004.45	2005	1982.18	1995.95	1973.26	1996.19	2012.16	2042.5	2013.29	2020.59	2082.2	1998.72	2018.94	2001.94	2025.29	2000.41	2006.35	2018.63	2040.51	2016.96
[truncated: 47 more columns]

## Sheet: ROX
Cycle	A1	A2	A3	A4	A5	A6	A7	A8	A9	A10	A11	A12	B1	B2	B3	B4	B5	B6	B7	B8	B9	B10	B11	B12	C1	C2	C3	C4	C5	C6	C7	C8	C9	C10	C11	C12	D1	D2	D3	D4	D5	D6	D7	D8	D9	D10	D11	D12	E1
1	6405.73	6947.93	7283.77	7475.5	7286.33	7642.35	7658.49	7766.24	7795.34	7503.06	7850.5	7323.51	7288.96	7618.38	7737.63	8273.12	8352.21	8786.11	8504.96	8897.63	8695.29	8372.8	8078.48	7680.44	7605.81	7954.8	7579.02	8417.24	8873.34	9004.03	9054.51	9057.75	8831.46	8761.53	8557.65	8354.87	7510.38	8246.54	8578.35	8554.01	8683.54	9048.58	9060.27	8682.42	8812.57	8591.36	8704.3	8184.11	7422.07
2	6425.21	6933.67	7301.06	7498.15	7268.17	7640.14	7654.81	7761.08	7809.64	7508.49	7835.7	7343.51	7288.04	7636.23	7788.39	8291.03	8367.76	8794.29	8512.37	8899.32	8683.48	8363.46	8094.74	7669.93	7611.02	7991.49	7618.66	8482.46	8911.21	9018.14	9048.2	9054.76	8838.9	8750.92	8573.3	8319.87	7541.34	8251.61	8617.42	8569.01	8684.15	9022.4	9041.77	8678.29	8842.36	8612.82	8699.23	8164.17	7438.95
3	6412.19	6895.16	7296.23	7481.86	7227.65	7596.36	7617.84	7720.65	7781.23	7481.52	7788.41	7317	7273.59	7611.38	7773.9	8277.31	8357.03	8768.42	8468.61	8872.75	8622.95	8328.71	8062.78	7626.74	7588.05	7995.31	7630.41	8498.4	8927.46	9002.23	9030.45	9024.43	8828.71	8717.88	8547.4	8291.99	7539.51	8231.07	8635.62	8545.19	8676.91	9002.8	9027.02	8666.38	8814.86	8605.21	8662.9	8114.1	7419.88
4	6401.36	6871.29	7287.07	7470.34	7204.78	7574.48	7589.34	7690.67	7763.95	7451.53	7745.53	7315.21	7261.79	7594.33	7745.66	8259	8338.64	8740.98	8443.02	8847.27	8577.23	8303.36	8029.55	7592.37	7582.01	8010.28	7649.19	8506.73	8937.79	8985.87	9016.2	9002.8	8804.06	8699.83	8511.27	8279.34	7534.99	8229.24	8667.55	8542.5	8683.16	8997.04	9021.94	8664.25	8800.64	8604.07	8656.42	8091.39	7409.47
5	6399.9	6860.96	7285.71	7458.19	7187.5	7541.91	7561.01	7666.59	7739.32	7426.81	7713.88	7305.64	7265.69	7591.91	7730.33	8247.01	8327.1	8728.52	8424.2	8825.04	8549.95	8293.37	8012.15	7575.97	7581.3	8022.52	7665.57	8513.29	8956.18	8970.19	9004.57	8987.19	8798.94	8683.59	8500.21	8265.58	7530.07	8227.66	8695.21	8538.03	8673.13	8988.5	9014.34	8647.77	8791.11	8580.59	8642.03	8068.94	7409.11
6	6395.28	6852.77	7283.15	7445.65	7162.46	7518.97	7532.86	7644.85	7722.1	7414.68	7677.03	7298.73	7259.43	7574.62	7699.51	8217.83	8302.71	8700.15	8395.86	8800.42	8504.44	8270.34	7974.11	7550.82	7571.72	8033.47	7676.11	8499.27	8967.76	8949.56	8986.11	8963.59	8789.12	8653.99	8466.91	8243.83	7521.84	8226.87	8707.91	8542.25	8660.48	8972.77	9001	8635.86	8772.45	8561.3	8615.59	8042.91	7403.21
7	6384.6	6842.25	7282.71	7429.98	7145.36	7494.34	7504.18	7617.97	7707.61	7386.03	7641.41	7300.46	7263.32	7579.47	7683.48	8209.3	8289.98	8685.42	8367.34	8786.47	8473.83	8257.44	7950.63	7534.15	7569.49	8041.86	7683.78	8486.83	8975.22	8932.09	8965.53	8945.29	8780.18	8630.16	8443.8	8226.81	7515.31	8225.43	8712.2	8535.98	8653.88	8969.63	8992.49	8631.17	8761.86	8554.85	8601.59	8027.6	7399.61
8	6381.01	6828.92	7275.9	7416.26	7114.14	7466.43	7483.21	7593.83	7689.6	7368.26	7610.79	7291.96	7255.24	7569.39	7659.75	8180.54	8263.9	8661.98	8343.15	8757.04	8432.28	8237.22	7917.53	7504.72	7572.49	8043.63	7680.86	8464.68	8972.52	8915.21	8943.89	8926.67	8769.78	8606.49	8417.63	8208.24	7509.36	8213.78	8706.74	8533.34	8641.61	8961.34	8976.36	8610.98	8740.47	8535.89	8583.31	7998.4	7394.08
9	6367.3	6814.59	7264.06	7402.93	7083.55	7429.22	7446.37	7563.85	7661.76	7347.4	7580.81	7288.38	7248.42	7558.11	7632.39	8157.73	8237.76	8626.45	8305.68	8723.12	8393.75	8208.87	7885.7	7482.05	7565.92	8039.09	7684.72	8445.59	8964.55	8893.6	8920.43	8905.79	8753.28	8567.4	8388.71	8190.05	7499.29	8208.94	8695.55	8529.53	8634.11	8947.16	8966.76	8606.66	8728.08	8525.39	8563.79	7971.81	7388.17
10	6359.59	6792	7249.08	7376.76	7047.78	7393.88	7414.37	7530.51	7630.36	7313.88	7537.68	7282.45	7248	7535.25	7615.81	8134.19	8210.13	8603.94	8275.32	8682.24	8353.22	8183.82	7846.32	7460.87	7555.38	8036.71	7674.82	8424.46	8951.37	8872.22	8895.76	8880.71	8733.34	8538.78	8361.23	8163.18	7489.46	8189.92	8682.85	8524.25	8624.35	8934.08	8951.03	8593.6	8701.17	8508.18	8544.45	7944.08	7377.75
11	6347.92	6774.42	7233.2	7351.1	7016.64	7353.07	7380.91	7490.5	7602.24	7273.52	7497.76	7259.9	7235.15	7518.9	7588.93	8104.47	8176.07	8566.9	8242.32	8651.85	8310.83	8153.3	7801.12	7438.86	7552.02	8024.11	7658.29	8402.64	8930.39	8841.94	8875.65	8859.05	8714.99	8509.38	8333.2	8136.87	7480.18	8180.86	8667.05	8514.05	8609.49	8929.28	8942.63	8575.27	8678.48	8489.6	8518.11	7916.69	7366.66
12	6332.64	6749.38	7220.93	7330.62	6981.09	7319.57	7349.67	7454.34	7570.63	7239.97	7466.51	7248.42	7229.03	7498.12	7566.13	8080.11	8153.39	8530.53	8193.08	8611.91	8265.03	8131.06	7762.27	7408.41	7537.2	8013.93	7641.66	8383.42	8909.94	8815.26	8845.69	8832.83	8685.1	8465.25	8297.18	8114.06	7467.97	8168.91	8653.64	8512.39	8599.25	8916.69	8926.86	8560.13	8653.93	8477.04	8484.69	7886.5	7356.67
13	6320.54	6732.13	7208.18	7305.62	6942.95	7287.38	7313.69	7412.96	7569.71	7206.42	7418.47	7233.63	7217.86	7465.26	7540.76	8057.4	8119.3	8501.5	8159.49	8571.5	8216.9	8096.36	7724.87	7371.5	7535.08	7990.09	7613.07	8354.31	8887.42	8781.41	8817.14	8794.51	8662.75	8426.02	8271.54	8090.41	7447.45	8143.76	8640.86	8493.19	8580.06	8902.45	8908.33	8546.94	8631.09	8460.19	8452.25	7860.94	7341.46
14	6308.38	6703.17	7195.22	7286.85	6914.48	7256.49	7283.72	7377.88	7525.89	7182.43	7387.98	7222.82	7205.82	7445.03	7517.2	8026.22	8085.28	8464.62	8116.37	8534.9	8175.73	8079.68	7686.09	7380.23	7521.12	7965.7	7582.79	8328.67	8864.46	8748.84	8781.14	8760.74	8634.35	8384.05	8239.07	8061.43	7430.79	8130.13	8622.5	8472.29	8561.65	8883.43	8888.9	8528.49	8602.54	8433.56	8423.76	7826.48	7321.33
15	6286.05	6678.21	7174.68	7256.9	6873.42	7213.04	7243.4	7332.88	7493.08	7138.96	7336.95	7197.83	7187.29	7417.62	7487.16	7993.93	8048.78	8431.08	8076.77	8487.04	8128.38	8044.02	7648.7	7321.95	7514.59	7935.75	7553.82	8304.1	8836.02	8719.08	8755.06	8722.52	8611.85	8344.35	8206.96	8030.72	7418.48	8106.53	8610.93	8465.38	8541.58	8874.17	8868.61	8506.08	8568.15	8411.24	8390.79	7790.67	7308.34
16	6274.24	6652.97	7159.82	7238.53	6847.03	7184.11	7212.45	7303.25	7467.99	7116.53	7305.87	7186.77	7186.78	7386.72	7455.76	7966.9	8021.14	8389.67	8038.02	8443.15	8085.55	8017.45	7605.65	7293.68	7502.13	7907.58	7523.52	8280.69	8804.33	8684.18	8722.32	8680.72	8583.81	8306.96	8170.89	8004.78	7403.83	8092.88	8599.83	8445.16	8521.68	8858.17	8846.97	8493.34	8541.93	8388.05	8357.55	7760.83	7292.41
17	6255.13	6629.05	7136.48	7215.57	6810.62	7137.84	7176.3	7268.01	7434.31	7076.73	7262.06	7164.59	7178.01	7356.45	7429.62	7931.76	7985.13	8350.89	7993.05	8403.04	8038.81	7982.17	7569.34	7262.95	7494.76	7879.33	7488.55	8258.22	8773.6	8649.4	8683.17	8646.6	8557.75	8259.23	8131.8	7969.69	7390.2	8063.59	8585.24	8427.3	8494.59	8842.12	8832.59	8471.82	8511.76	8360.37	8318.39	7720.07	7282.74
18	6241.68	6594.68	7113.96	7186.75	6774.22	7096.18	7131.4	7223.47	7399.23	7036.01	7217.09	7138.66	7159.31	7321.85	7394.01	7900.25	7937.86	8301.68	7942.04	8346.17	7982.08	7944.83	7521.19	7231.82	7482.01	7841.48	7451.36	8229.09	8741.43	8607.99	8644.39	8605.22	8522.52	8204.22	8099.3	7934.34	7363.16	8040.78	8567.62	8407.68	8469.88	8819.18	8802.48	8448.82	8461.82	8330.82	8275.63	7679.48	7258.04
19	6224.52	6563.1	7093.05	7156.81	6733.39	7056.39	7095.48	7184.82	7367.58	6997.26	7175.98	7116.89	7142.66	7296.82	7366.18	7873.38	7906.06	8259.4	7896.02	8303.28	7933.44	7919.18	7485.86	7203.15	7466.3	7803.58	7416.54	8197.86	8704.25	8573.29	8604.85	8558.1	8492.65	8154.51	8062.26	7901.19	7347.94	8018.51	8546.45	8390.43	8441.52	8805.43	8780.4	8421.7	8424.34	8292.25	8233.88	7644.11	7245.72
20	6201.76	6535.56	7061.07	7118.96	6696.09	7015.44	7051.57	7142.52	7327.99	6964.24	7120.92	7095.72	7130.25	7252.69	7328.26	7828.51	7869.12	8209.7	7850.02	8254.6	7878.7	7882.55	7440.75	7158.47	7448.53	7770.22	7373.57	8169.38	8663.59	8530.64	8559.41	8504.55	8451.14	8102.37	8020.11	7859.79	7323.04	7989.9	8528.46	8368.37	8409.76	8782.2	8752.7	8398.79	8385.72	8260.95	8196.73	7603.81	7223.42
21	6184.23	6502.51	7037.5	7091.14	6653.99	6974.29	7013.4	7099.68	7292.77	6922.71	7078.82	7066.22	7110.44	7215.91	7294.22	7788.17	7829.39	8165.25	7804.15	8211.05	7827.66	7847.14	7398.91	7125.68	7433.62	7722.22	7333.34	8131.19	8623.06	8481.33	8514.16	8452.26	8413.55	8047.6	7980.44	7822.67	7295.39	7960.15	8502.38	8341.94	8374.98	8753.63	8724.8	8370.19	8334.93	8228.15	8147.59	7563.71	7200.48
22	6166.26	6475.09	7013.16	7056.75	6621.27	6935.55	6976.96	7062.17	7254.96	6888.6	7039.58	7046.61	7094.93	7184.89	7255.1	7755.46	7783.86	8119.7	7757.65	8154.69	7775.72	7799.77	7357.05	7089.17	7414.1	7680.85	7285.61	8090.88	8583.54	8442.96	8474.3	8404.42	8373.09	7995.7	7931.85	7779.64	7269.07	7933.17	8479.02	8318.33	8342.97	8733.4	8697.76	8342.63	8289.74	8191.81	8106.54	7523.36	7178.94
23	6148.27	6447.17	6986.52	7024.93	6578.74	6895.82	6946.42	7024.01	7217.65	6857.12	6996.9	7023.36	7082.79	7149.43	7216.92	7717.58	7747.2	8070.89	7707.69	8110.1	7726.48	7766.97	7315.79	7056.17	7396.74	7645.73	7243.47	8055.39	8539.91	8399.98	8428.3	8351.09	8337.1	7944.68	7885.89	7745.49	7241.93	7905.32	8458.22	8294.65	8306.45	8705.76	8666.31	8304.63	8248.73	8154.88	8058.6	7489.09	7161.34
24	6130.86	6417.23	6961.21	6996.2	6554.47	6860.55	6916.87	6995.16	7191.65	6828.59	6963.46	7010.15	7070.18	7113.91	7185.17	7689.33	7717.86	8030.61	7660.06	8072.23	7683.59	7740	7287.73	7022.26	7373.99	7601.4	7197.08	8022.11	8498.58	8354.52	8385.62	8297.87	8300.8	7892.88	7849.32	7708.02	7211.73	7888.77	8431.18	8262.38	8271.66	8679.67	8637.59	8282.83	8207.91	8117.19	8013.78	7448.92	7136.52
25	6114.18	6393.1	6936.94	6962.08	6511.17	6821.65	6880.14	6953.18	7153.63	6787.17	6928.78	6983.89	7055.14	7078.56	7145.84	7645.68	7666.81	7974.6	7618.17	8030.5	7633.31	7694.34	7251.78	6987.35	7355.92	7565.03	7155.65	7984.16	8458.04	8304.64	8335.9	8249.82	8258	7839.75	7804.7	7667.36	7188.66	7855.08	8406.58	8237.14	8234.24	8653.2	8605.08	8249.06	8153.45	8081.08	7972.7	7410.1	7116.29
26	6086.81	6362.52	6906.91	6919.04	6472.66	6775.85	6844.08	6913.31	7114.52	6744.77	6884.92	6954.69	7031.89	7045.58	7111.79	7604.76	7621.9	7930.39	7565.98	7977.79	7574.13	7658.44	7215.7	6949.59	7330.63	7522.52	7103.77	7943.98	8405.33	8257.17	8285.54	8192.46	8208.64	7785.8	7754.52	7625.95	7160.71	7827.3	8377.7	8208.56	8190.41	8621.21	8573.11	8212.87	8102.35	8040.4	7933.27	7372.7	7091.9
27	6074.94	6340.9	6882.58	6883.76	6429.99	6744.29	6808.6	6883.38	7078.97	6716.22	6852.1	6937.18	7020.98	7015.51	7078.63	7565.19	7586.47	7880.9	7522.94	7928.12	7533.21	7617.78	7182.72	6921.3	7306.12	7481.99	7065.95	7903.68	8358.45	8213.33	8233.61	8140.32	8168.82	7738.47	7711.95	7587.82	7131.41	7796.13	8347.19	8174.03	8150.71	8586.86	8538.6	8183.79	8054.42	8002.69	7885.04	7339.56	7063.37
28	6051.82	6309.86	6852.78	6849.16	6394.78	6705.31	6778.39	6851.59	7041.66	6686.87	6814.34	6908.24	6999.33	6978.13	7035.52	7523.99	7540.52	7829.14	7481.07	7886.14	7484.45	7579.5	7147.62	6881.49	7280.22	7436.25	7015.8	7864.12	8306.62	8159.11	8175.21	8081.31	8129.85	7686.12	7667.61	7549.04	7096.55	7760.23	8316.39	8142.74	8106.8	8555.89	8502.79	8142.75	8006.78	7956.42	7841.99	7305.94	7039.4
29	6031.42	6279.47	6824.95	6812.57	6354.77	6670.39	6746.65	6821.92	7005.37	6651.82	6776.3	6888.06	6985.21	6941.08	7004.5	7480.46	7493.1	7786.58	7437.07	7842.23	7441.41	7531.11	7115.58	6844.86	7249.25	7391.52	6967.91	7813.04	8254.69	8112.99	8124.95	8029.38	8075.57	7632.92	7617.69	7505.67	7064.96	7730.41	8284.74	8099.34	8055.45	8511.43	8460.87	8105.04	7948.03	7917.17	7790.92	7266.63	7015.07
30	6008.17	6253.67	6798.29	6779.47	6321.83	6636.18	6715.78	6780.62	6974.31	6620.26	6743.93	6862.97	6968.52	6904.52	6975.68	7442.29	7450.25	7735.54	7390.63	7804.88	7394.16	7493.13	7085.74	6822.31	7222.2	7342.5	6921.15	7771.55	8204.07	8059.41	8074.52	7977.44	8031.95	7580.67	7571.38	7466.5	7030.37	7694.62	8244.43	8065.3	8008.9	8471.64	8423.21	8066.04	7902.78	7870.4	7741.64	7236.96	6989.99
31	5989.44	6224.99	6769.95	6738.97	6287.46	6600.03	6689.32	6748.19	6938.83	6586.7	6704.59	6835.08	6942.23	6874.16	6927.77	7402.46	7406.2	7687.88	7354.1	7758.99	7341.44	7443.22	7055.83	6792.23	7198.07	7302.1	6873.81	7725.88	8145.81	8005.39	8012.73	7924	7983.87	7530.03	7524.48	7428.07	6996.82	7662.81	8210.11	8025.74	7959.96	8430.49	8383.37	8021.94	7841.48	7823.36	7695.13	7196.5	6963.24
32	5968.84	6198.03	6743.41	6703.66	6253.49	6569.17	6661.01	6715.55	6909.82	6561.14	6674.04	6804.1	6925.32	6840.53	6899.07	7359.09	7365.24	7640.42	7311.89	7716.21	7298.11	7400.61	7021.84	6756.19	7163.49	7258.48	6830.72	7682.78	8098.56	7956.16	7972.29	7867.48	7937.13	7483.85	7485.29	7391.35	6962.23	7630.7	8172.82	7988.29	7918.17	8386.24	8336.24	7985.49	7794.11	7784.08	7657.52	7168.42	6936.04
33	5949.14	6173.38	6709.33	6660.85	6218.52	6533.1	6631.18	6680.06	6872.1	6524.2	6636.87	6778.21	6902.47	6807.2	6857.87	7317.2	7321.31	7593.62	7281.58	7679.1	7242.78	7354.43	6987.04	6727.42	7137.23	7210.59	6782.62	7637.91	8043.13	7905.84	7910.12	7825.67	7892.22	7432.86	7436.42	7354.35	6925.4	7592.72	8134.56	7942.74	7866.95	8340.8	8294.81	7939.9	7736	7735.14	7606.14	7134.38	6907.11
34	5924.53	6141.25	6677.46	6625.05	6186.9	6502.48	6598.13	6646.04	6840.79	6486.81	6603.41	6744.17	6882.75	6774.19	6825.92	7278.08	7275.73	7547.35	7236.76	7638.32	7202.48	7307.15	6961.95	6702.41	7113.69	7168.94	6732.85	7592.9	7990.03	7859.38	7858.52	7775.72	7848.13	7385.28	7400.74	7317.22	6891.57	7555.77	8094	7900.23	7806.47	8299.77	8243.43	7896.94	7686.67	7696.24	7561.11	7096.09	6880.23
35	5905.58	6124.44	6653.41	6589.26	6159	6473.07	6571.64	6621.24	6815.29	6466.23	6573.22	6716.77	6862.05	6743.5	6792.76	7247.04	7234.86	7505.38	7197.88	7606.96	7160.87	7267.72	6937.77	6681.23	7081.02	7125.18	6691.52	7544.4	7941.46	7809.64	7809.3	7731.6	7802.22	7340.72	7356.14	7280	6857.47	7517.9	8054.68	7865.69	7756.8	8255.25	8200.86	7856.59	7643.5	7655.08	7524.31	7065.1	6851.03
36	5884.84	6096.99	6623.81	6555.13	6130.8	6441.21	6545	6593.33	6781.33	6437.96	6534.24	6692.24	6832.63	6710.44	6759.77	7208.58	7194.22	7463.74	7158.15	7564.95	7122.03	7227.46	6909.05	6648.64	7048.88	7081.01	6640.85	7501.32	7891.75	7757.62	7761.23	7683.76	7755.94	7297.54	7316.62	7247.31	6817.4	7482.68	8016.82	7820.35	7701.11	8204.31	8154.58	7812.15	7590.62	7604.7	7479.33	7038.94	6824.82
37	5866.69	6068.19	6590.88	6520.38	6096.18	6406.53	6517.23	6566.15	6745.4	6403.33	6506.85	6656.58	6814.26	6677.29	6725.79	7165.91	7151.18	7421.52	7122.12	7523.15	7072.67	7179.69	6882.11	6615.96	7022	7041.28	6598.83	7452.44	7836.87	7706.86	7709.98	7641.35	7713.31	7250.66	7281.21	7209	6781.94	7451.1	7973.38	7778.51	7643.2	8150.6	8109.92	7768.73	7543.62	7562.83	7431.53	7006.77	6789.56
38	5846.31	6043.84	6560.26	6481.75	6067.29	6377.19	6490.98	6531.05	6719.64	6375	6479.75	6631.2	6791.71	6649.19	6693.5	7125.51	7118.91	7380.71	7083.25	7489.36	7036.8	7145.49	6858.09	6590.08	6986.07	6996.62	6550.51	7405.18	7780.31	7654.33	7661.3	7589.12	7667.46	7203.67	7238.81	7175.66	6743.6	7410.81	7924.17	7731.76	7588.07	8098.25	8063.03	7722.65	7490.33	7511.8	7399.25	6971.58	6764.34
39	5826.19	6020.13	6532.61	6451.62	6032.75	6346.69	6459.79	6502.27	6683.84	6347.1	6450.08	6602.59	6773.31	6618.41	6661.14	7088.64	7081.17	7343.23	7045.69	7446.56	6997.99	7103.27	6826.87	6564.43	6953.01	6955.78	6507.13	7363.02	7732.41	7602.65	7608.15	7544.73	7620.64	7156.94	7190.53	7138.92	6701.12	7370.89	7884.68	7685.38	7529.65	8049.03	8012.63	7673.16	7444.04	7470.19	7355.95	6935.77	6730.9
40	5809.77	6004.11	6505.99	6417.52	6009.61	6318.79	6437.52	6475.78	6656.74	6320.36	6419.78	6574.46	6749.12	6592.12	6629.58	7056.56	7050.39	7297.94	7011.09	7413.82	6959.14	7066.18	6797.35	6539.78	6921.63	6919.84	6470.52	7319.73	7681.93	7553.56	7560.63	7510.35	7576.78	7119.76	7157.25	7106.34	6667.3	7332.41	7842.84	7637.52	7475.8	7987.05	7968.02	7625.4	7402.72	7425.08	7321.63	6908.3	6696.9
[truncated: 47 more columns]

## Sheet: Cy5
Cycle	A1	A2	A3	A4	A5	A6	A7	A8	A9	A10	A11	A12	B1	B2	B3	B4	B5	B6	B7	B8	B9	B10	B11	B12	C1	C2	C3	C4	C5	C6	C7	C8	C9	C10	C11	C12	D1	D2	D3	D4	D5	D6	D7	D8	D9	D10	D11	D12	E1
1	4561.51	4772.62	5006.12	5081.04	4893.16	5082.94	5104.19	5156.19	5242.65	5087.5	5284.01	4955.4	4926.36	5018.65	5104.72	5297.87	5315.91	5527.93	5374.43	5623.89	5517.9	5412.08	5292.65	5090.69	5119.47	5204.49	4994.99	5387.24	5530.24	5637.75	5639	5668.67	5505.07	5579.97	5479.9	5369.18	4976.83	5218.87	5332.63	5359.26	5384.51	5572.63	5491.2	5315.64	5428.85	5313.69	5406.96	5170.8	4929.34
2	4561.9	4765.98	5015.24	5084.43	4883.57	5080.59	5091.68	5146.18	5237.27	5096.68	5274.41	4961.59	4916.45	5027.62	5128.55	5309.82	5321.17	5526.57	5376.35	5622.6	5504.41	5409.43	5292.13	5078.49	5112.23	5226.06	5015.08	5419.58	5544	5631	5628.99	5665.43	5507.77	5569.52	5482.22	5348.8	4980.65	5217.34	5342.06	5362.98	5385.84	5553.61	5487.43	5316.08	5448.87	5324.07	5400.83	5164.37	4933.1
3	4552.76	4741.54	5009.15	5069.49	4858.11	5050.25	5074.52	5125.8	5231.35	5076.49	5250.55	4953.16	4908.75	5010.1	5102.67	5295.7	5306.03	5506.62	5355.74	5609.59	5473.53	5390.02	5275.21	5057.51	5100.08	5223.93	5017.66	5418.93	5545.05	5615.87	5625.48	5653.7	5498.59	5560.62	5464.67	5341.41	4976.21	5203.22	5347.28	5343.01	5377.22	5550.31	5477.01	5308.36	5434.45	5317.76	5387.99	5143.47	4919.18
4	4546.27	4726.39	5001.1	5056.87	4838.85	5038.37	5066.98	5109.12	5216.35	5057.08	5232.81	4953.23	4904.65	5000.12	5084.98	5281.37	5294.4	5495.08	5335.78	5598.03	5458.06	5380.62	5263.73	5054.2	5093.98	5225.72	5024.48	5419.21	5551.29	5613.13	5615.61	5646.88	5489.1	5547.31	5456.32	5336.77	4976.07	5202.86	5355.55	5334.7	5374.16	5544.48	5477.27	5304.47	5426.96	5317.06	5383.77	5127.2	4912.97
5	4540.7	4717.58	4997.09	5052.25	4824.48	5023.3	5048.7	5097.21	5207.83	5051.99	5209.65	4946.96	4904.93	4987.86	5063.99	5259.66	5288.08	5484.38	5328.05	5585.26	5441.27	5369.3	5251.19	5039.43	5091.36	5226.47	5034.08	5411.83	5554.32	5597.19	5608.19	5642.96	5486.62	5538.77	5444.01	5328.84	4966.12	5194.15	5367.93	5333.76	5372.28	5540.85	5470.18	5299.22	5421.11	5301.2	5377.13	5119.37	4908.95
6	4532.02	4706.86	4990.22	5041.42	4809.46	5006.43	5027.21	5087.82	5199.54	5035.04	5193.04	4945.03	4893.88	4978.61	5046.87	5252.02	5272.9	5472.55	5316.01	5570.99	5418.48	5360.94	5240.28	5025.89	5088.65	5221.99	5032.11	5408.87	5557.44	5592.63	5604.57	5631.36	5483.43	5525.8	5437.62	5320.84	4958.05	5184.06	5361.68	5329.55	5361.7	5538.52	5465.38	5293.48	5415.15	5297.49	5373.4	5107.03	4906.07
7	4519.54	4692.19	4986.89	5027.95	4791.62	4983.61	5020.49	5066.38	5181.49	5021.66	5172.65	4942.18	4888.11	4970.15	5031.95	5231.68	5262.27	5449.99	5295.95	5552.87	5405.45	5346.7	5226.15	5018.7	5083.27	5219.72	5024.59	5398.76	5557.47	5573.75	5592.59	5615.3	5478.08	5519.52	5423.73	5311.35	4952.85	5178.62	5364.79	5326.62	5356.16	5527.52	5458.97	5288.42	5408.33	5296	5363.9	5098.51	4898.09
8	4516.5	4675.68	4973.61	5018.16	4772.65	4969.23	5002	5051.92	5172.84	5004.51	5159.7	4942.21	4883.62	4954.05	5009.74	5214.35	5241.72	5433.13	5281.97	5540.81	5387.52	5330.22	5199.54	5000.93	5079.78	5209.27	5016.12	5387.99	5554.12	5558.67	5581.76	5612.51	5476.45	5501.55	5412.56	5300.56	4940.56	5172.81	5358.75	5326.35	5347.81	5524.8	5462.11	5288.48	5398.51	5287.77	5357.5	5081.69	4896.48
9	4509.75	4663.36	4964.42	5000.86	4754.33	4943.83	4978.9	5032.68	5160.1	4991.34	5134.51	4931.73	4875.36	4938.86	4995.44	5201.58	5233.48	5418.03	5261.44	5519.79	5364.03	5321.1	5183.86	4990.62	5071.05	5206.17	5014.2	5377.24	5551.72	5546.86	5565.28	5598.48	5465.94	5490.79	5396.97	5287.78	4930.99	5164.79	5349.56	5321.03	5341.74	5516.04	5455.26	5280.18	5387.95	5284.55	5351.13	5073.03	4896.4
10	4496.8	4653.35	4959.91	4986.78	4733.41	4925.62	4969.04	5014.99	5145.37	4976.66	5119.77	4927.72	4865.28	4928.59	4974.09	5184.7	5210.34	5403.43	5249.05	5502.56	5346.74	5309.78	5162.03	4976.66	5063.58	5193.76	5004.84	5360.48	5540.18	5531.62	5554.8	5585.31	5456.82	5474.1	5385.47	5277.47	4925.04	5160.36	5340.75	5313.05	5336.57	5516.87	5448.11	5274.12	5378.52	5279.72	5342.24	5056.33	4888.66
11	4482.07	4637.27	4944.46	4970.72	4710.2	4903.57	4946.47	4998.37	5130.97	4955.9	5102.37	4923.86	4865.72	4922.15	4958.82	5167.83	5193.39	5384.82	5227.78	5485.63	5327.54	5297.95	5147.77	4962.22	5057.36	5180.95	4986.71	5344.89	5530.34	5510.33	5541.15	5568.69	5449.88	5458.02	5375.88	5270.09	4916.23	5148.52	5330.52	5312.4	5325.39	5506.98	5442.41	5268.07	5368.08	5271.16	5329.29	5053.56	4883.26
12	4479.4	4621.22	4932.27	4956.08	4694.24	4879.13	4928.91	4970.21	5117.58	4943.12	5081.25	4912.39	4857.04	4904.13	4940.59	5154.07	5179.87	5364.09	5202.45	5464.13	5309.59	5281.02	5130.07	4947.98	5052.85	5170	4970.12	5333.74	5524.92	5497.44	5528.41	5550.57	5440.96	5443.81	5360.79	5253.99	4906.83	5139.58	5327.56	5299.79	5314.37	5502.36	5441.9	5264.17	5354.77	5269.84	5323.15	5033.45	4880.68
13	4468.23	4604.5	4927.39	4934.56	4670.01	4859.53	4913.59	4954.45	5121.81	4925.38	5065.51	4905.25	4845.08	4882.78	4922.96	5133.04	5159.1	5345.04	5184.66	5438.41	5288.46	5265.91	5103.9	4932.68	5045.53	5154.99	4955.41	5319.68	5511.06	5476.64	5518.91	5545.49	5425.36	5416.37	5345.27	5242.97	4902.59	5129.27	5321.45	5295.09	5303.27	5494.95	5437.48	5251.66	5343.15	5263.85	5303.78	5012.66	4877.41
14	4457.25	4586.36	4908.83	4917.28	4652.27	4838.42	4890.1	4933.28	5096	4907.51	5041.07	4891.01	4836.05	4868.17	4909.86	5116.61	5139.39	5324.71	5165.88	5420.16	5265.94	5251.95	5084.05	4927.91	5042.4	5138.49	4935.24	5303.02	5499.4	5457.57	5497.77	5522.69	5417.84	5398.37	5330.31	5230.22	4884.61	5122.08	5313	5286.19	5296.87	5484.58	5426.21	5247.47	5332.96	5255.66	5297.37	5005.57	4866.85
15	4445.08	4568.12	4894.87	4901.14	4629.92	4820.15	4871.29	4912.39	5077.85	4886.52	5020.82	4880.86	4828.24	4849.56	4892.77	5096.39	5122.66	5300.97	5148.77	5399.67	5241.67	5229.95	5064.09	4903.27	5035.1	5118.66	4917.35	5289.57	5488.12	5435.87	5486.07	5505.95	5407.33	5379.71	5311.93	5215.92	4874.72	5113.12	5302.36	5277.94	5280.87	5483.5	5418.99	5234.26	5318.85	5250.33	5279.94	4989.14	4857.18
16	4435.02	4548.22	4881.87	4890.29	4607.43	4794.65	4850.66	4889.08	5061.45	4866.91	4996	4877.46	4820.38	4832.57	4872.25	5077.46	5100.79	5277.12	5118.18	5372.02	5220.11	5224.13	5039.46	4887.81	5021.64	5100.89	4895.75	5269.88	5471.06	5416.63	5468.94	5487.02	5394.82	5358.82	5298.92	5195.13	4864.45	5102.01	5299.87	5268.65	5271.03	5470.01	5413.62	5223.86	5301.81	5238.83	5266.3	4976.81	4847.51
17	4419.74	4531.76	4869.07	4871.78	4584.95	4772.97	4830.31	4868.22	5039.08	4849.63	4977.94	4857.67	4809.35	4808.99	4853.66	5061.41	5079.82	5253.11	5102.82	5351.01	5190.52	5200.23	5024.39	4869.71	5016.25	5080.73	4874.43	5248.93	5456.54	5392.67	5450.86	5465.7	5379.8	5332.35	5279.43	5178.72	4853.53	5089.46	5285.74	5267.26	5262.1	5466.36	5404.3	5211.64	5285.77	5234.07	5253.36	4951.85	4842.41
18	4410.96	4515.52	4855.02	4850.88	4567.14	4750.76	4811.56	4850.54	5022.94	4826.43	4952.27	4843.86	4805.23	4793	4834.49	5038.31	5062.48	5228.94	5074.93	5326.84	5166.61	5184.56	5000.93	4848.97	5011.84	5062.46	4852.63	5232.1	5443.55	5365.5	5430.79	5439.7	5366.64	5315.16	5264.39	5160.75	4842.57	5076.56	5277.51	5255.21	5240.65	5454.14	5396.5	5203.57	5269.99	5224.31	5235.43	4938.2	4835.14
19	4402.04	4495.92	4837.24	4833.02	4541.87	4725.95	4791.72	4827.95	5005.57	4807.46	4927.51	4827.89	4786.94	4771.24	4815.36	5024.13	5040.77	5208.36	5057.34	5311.24	5144.63	5171.8	4982.75	4840.28	5003.76	5042.84	4829.02	5209.27	5428.55	5347.74	5415.85	5421.48	5355.89	5290.25	5245.74	5143.13	4830.82	5063.3	5273.55	5240.28	5231.74	5447.14	5383.06	5193.72	5247.25	5206.73	5219.01	4923.01	4823.23
20	4385.25	4477.13	4821.51	4818.64	4518.84	4702.31	4777.04	4807.52	4986.94	4786.43	4911.1	4821.31	4788.12	4751.5	4796.53	4996.24	5019.76	5179.4	5034.06	5287.47	5124.77	5154.38	4960.44	4826.07	4993.46	5020.21	4801.07	5192.49	5407.31	5325.24	5397.52	5395.81	5338.94	5262.44	5226.02	5127.98	4815.85	5048.97	5262.52	5228.51	5212.04	5434.5	5379.81	5184.15	5230.23	5196.62	5197.03	4903.81	4819.5
21	4373.1	4461.32	4806.74	4803.76	4498.49	4679.01	4754.56	4783.51	4971.75	4773.41	4887.57	4805.52	4773.01	4734.36	4780.74	4978.31	4999.58	5159.46	5012.42	5262.19	5095.97	5141.12	4941.35	4800.16	4983.09	5002.25	4779.76	5172.46	5389.19	5300.34	5376.2	5370.24	5321.58	5241.34	5208.57	5115.28	4802.74	5031.32	5249.94	5217.23	5193.21	5426.94	5373.27	5165.38	5212.01	5186.59	5183.21	4888.3	4811.3
22	4361.91	4445.04	4796.48	4779.96	4477.83	4657.68	4741.87	4764.44	4951.25	4754.63	4865.14	4798.22	4761.54	4708.96	4757.16	4953.18	4979.24	5136.15	4987.52	5243.66	5071.71	5111.21	4922.42	4786.88	4971.88	4976.37	4751.75	5152.45	5362.74	5275.29	5354.36	5346.85	5306.8	5217.63	5195.4	5082.44	4790.68	5020.64	5237.93	5204.94	5175.55	5412.11	5359.42	5151.81	5191.96	5174.41	5164.46	4871.92	4799.81
23	4346.38	4422.49	4777.24	4763.93	4456.05	4642.14	4718.15	4750.14	4936.09	4727.51	4843.43	4778.45	4754.01	4694.37	4737.91	4940.21	4955.79	5110.94	4957.4	5217.52	5050.7	5094.9	4899.77	4765.54	4959.58	4955.7	4732.7	5127.54	5347.36	5247.88	5331.94	5324.16	5286.92	5187.61	5165.39	5068.52	4770.64	5003.1	5228.71	5188.29	5153.77	5397.11	5351.72	5134.14	5168.99	5154.73	5140.41	4846.94	4790.01
24	4335.19	4413.05	4763.2	4741.44	4434.5	4613.44	4699.82	4727.67	4916.21	4717.2	4817.29	4769.08	4740.52	4673.94	4721.54	4916.31	4928.75	5081.37	4936.1	5192.01	5020.55	5073.23	4876.53	4741.59	4944.48	4932.27	4706.79	5106.58	5327.69	5223.01	5305.68	5299.87	5271.04	5156.86	5140.25	5046.23	4753.01	4992.02	5216.34	5176.78	5136.14	5385.01	5335.92	5120.94	5150.3	5138.75	5125.98	4837.38	4778.32
25	4325.48	4403.34	4753.97	4719.72	4416.26	4593.47	4681.78	4710	4895.05	4694.19	4797.25	4756.44	4735.26	4656.92	4696.48	4893.08	4911.43	5056.73	4920.48	5173.65	5001	5052.52	4862.6	4725.15	4935.56	4909.35	4682.65	5083.18	5305.22	5192.4	5285.7	5276.32	5254.95	5138.19	5119.84	5027.52	4739.8	4976.11	5201.07	5161.23	5116.28	5368.47	5327.16	5104.47	5127.69	5124.37	5105.98	4822.71	4769.98
26	4317.13	4382.05	4728.56	4699.59	4397.7	4575.14	4664.11	4690.84	4878.93	4675.89	4776.37	4740.48	4726.45	4637.68	4682.1	4872.7	4890.2	5037.88	4895.55	5151.64	4978.14	5041.61	4851.96	4713.93	4918.33	4891.46	4661.6	5064.72	5283.6	5166.54	5265.32	5252.98	5236.73	5116.36	5098.63	5013.8	4722.93	4957.6	5187.31	5144.19	5096.94	5351.3	5322.14	5084.99	5103.77	5106.89	5092.1	4807.15	4756.39
27	4304.16	4370.17	4713.96	4684.16	4373.04	4558.25	4649.57	4668.79	4857.92	4661.82	4753.45	4726.66	4713.48	4618.33	4661.64	4852.8	4870.22	5011.92	4873.16	5133.19	4953.16	5014.86	4834.6	4688.16	4909.59	4872.35	4636.62	5039.01	5265.14	5141.42	5241.18	5222.44	5219.53	5088.45	5075.98	4990.88	4706.02	4950.02	5177.24	5134.59	5076.35	5338.46	5306.32	5064.13	5087.43	5089.89	5067.95	4792.31	4750.62
28	4294.89	4352.81	4692.89	4658.83	4354.74	4538.24	4635.27	4658.24	4840.26	4640.6	4736.54	4715.91	4704.73	4597.51	4644.73	4829.93	4848.32	4990.05	4854.65	5111.79	4931.41	4996.28	4815.5	4673.74	4893.96	4852.37	4610.19	5008.96	5237.83	5110.42	5222.98	5197.37	5194.18	5066.67	5055.65	4968.02	4690.22	4928.06	5158.47	5111.78	5049.42	5323.01	5292.71	5049.26	5054.74	5071.94	5048.93	4773.05	4735.03
29	4277.33	4340.34	4681.6	4642.29	4340.59	4519.5	4614.03	4638.97	4820.74	4618.46	4716.99	4700.79	4690.4	4584.86	4626.32	4807.68	4826.8	4966.87	4836.58	5093.27	4907.28	4976.31	4799.25	4655.68	4878.3	4825.71	4583.06	4988.21	5212.12	5086.98	5195.68	5169.99	5175.07	5043.18	5032.34	4950.8	4673.96	4912.78	5140.27	5090.25	5027.67	5303.26	5276.81	5029.84	5032.35	5048.37	5023.84	4756.16	4724.12
30	4265.95	4332.07	4664.45	4621.02	4321.44	4496.81	4599.97	4625.74	4805.44	4604.73	4696.97	4682.79	4681.97	4562.23	4606.58	4784.56	4801.91	4942.91	4819.76	5073.39	4887.07	4952.58	4779.6	4639.42	4862.8	4803.22	4559.01	4957.27	5189.81	5059.56	5171.14	5144.56	5154.47	5008.98	5009.44	4933.62	4659.29	4894.48	5121.15	5070.85	5003.6	5282.26	5265.26	5011.74	5013.25	5030.15	5004.51	4742.74	4714.5
31	4255.13	4320.08	4646.41	4604.21	4303.45	4482.23	4590.44	4604.49	4791.7	4590.27	4685.64	4671.79	4669.9	4549.62	4587.92	4764.54	4781.85	4922.71	4797.54	5054.54	4864.21	4933.46	4768	4621.42	4846.34	4780.51	4529.69	4934.51	5160.84	5032.79	5141.13	5122.25	5133.75	4989.5	4991.94	4906.77	4636.17	4879.63	5106.09	5053.33	4980.3	5263.55	5250.08	4988.74	4990.29	5009.31	4997.04	4732.85	4699.96
32	4246.44	4303.33	4630.68	4578.36	4289.74	4469.28	4575.18	4588.05	4772.77	4570.61	4664.92	4652.44	4655.05	4532.52	4569.07	4748.03	4768.25	4903.9	4782.24	5037.08	4843.16	4910.36	4754.93	4607.56	4834.37	4762.08	4509.62	4912.31	5131.53	5006.71	5119.88	5097.5	5115.55	4967.03	4959.92	4894.99	4620.01	4856.15	5088.92	5034.03	4954.89	5243.55	5231.05	4975.41	4967.74	4993.49	4965.44	4708.76	4686.74
33	4234.16	4294.35	4615.75	4559.81	4276.31	4455.29	4560.26	4572.65	4758.52	4554.27	4647.07	4640.15	4647.89	4517.36	4547.93	4729.52	4743.81	4888.05	4765.08	5021.1	4824.02	4894.57	4738.03	4596.93	4819.81	4738.84	4481.68	4883.29	5116.66	4980.34	5099.5	5078.78	5092.56	4946.72	4944.95	4880.27	4600.14	4842.86	5070.59	5012.27	4931.52	5220.96	5214.87	4950.03	4944.13	4974.99	4947.61	4699.61	4673.68
34	4225.75	4286.28	4601.87	4543.9	4260.81	4440.07	4542.22	4560.15	4738.29	4539.72	4631.47	4621.44	4631.99	4508.43	4536.42	4710.74	4725.85	4862.46	4751.41	5003.84	4801.97	4875.06	4732.69	4576.19	4800	4721.41	4455.91	4858.14	5093.56	4959.48	5076.66	5056.17	5078.95	4924.21	4923.29	4855.03	4588.01	4824.67	5055.17	4992.05	4906.05	5197.67	5199.66	4932.38	4919.94	4949.71	4924.89	4685.31	4661.67
35	4215.11	4276.13	4584.87	4522.58	4248.67	4423.86	4532.91	4550.6	4720.09	4525.72	4616.35	4605.25	4620.5	4489.73	4521.42	4694.19	4709.9	4847.94	4733.28	4988.74	4785.86	4848.79	4716.8	4564.21	4784.82	4701.48	4438.05	4834.48	5067.47	4931.29	5052.01	5032.96	5053.65	4900.82	4907.73	4842.02	4569.78	4804.25	5030.03	4968.67	4882.22	5178.72	5181.4	4913.59	4897.71	4933.89	4903.05	4668.67	4650.06
36	4203.72	4266.87	4574.65	4505.93	4231.53	4410.83	4522.53	4536.04	4709.3	4510.36	4597.67	4600.17	4606.5	4478.26	4507.14	4676.92	4691.22	4830.64	4714.74	4970.75	4762.43	4830.76	4704.36	4557.05	4771.04	4680.64	4413.8	4805.76	5041.61	4909	5029.12	5011.98	5034.77	4883.18	4889.65	4824.52	4548.95	4784.96	5017.49	4946.07	4855.63	5158.08	5162.02	4894.47	4876.54	4918.42	4885.9	4659.17	4638.08
37	4198.9	4256.63	4556.24	4486.05	4221.51	4400.15	4509.65	4522.69	4694.62	4500.21	4590.5	4576.88	4596.79	4466.74	4490.14	4663.09	4676.98	4814.55	4700.4	4957.83	4748.44	4808.23	4693.91	4538.48	4755.73	4664.55	4389.28	4784.56	5022.22	4884.54	5009.69	4990.93	5017.85	4864.81	4868.12	4810.09	4533.72	4769.5	4996.23	4924.79	4835.9	5134.72	5142.3	4871.46	4859.05	4898.06	4873.78	4645.37	4627.54
38	4182.9	4243.86	4543.02	4471.09	4206.84	4382.65	4495.4	4507.64	4679.18	4488.11	4575.22	4558.14	4584.51	4449.73	4480.84	4643.85	4661.4	4793.47	4687.07	4945.92	4729.43	4793.88	4684.48	4527.48	4740.84	4642.62	4373.44	4759.69	4996.31	4857.38	4988.87	4966.51	4994.18	4839.81	4847.78	4797.23	4517.69	4749.26	4974.14	4906.17	4808.13	5104.67	5127.08	4848.95	4837.63	4878.61	4850.56	4627.66	4609.22
39	4178.01	4235.3	4526.32	4452.77	4193.69	4374.3	4488.48	4495.62	4661.24	4471.71	4562.14	4545.68	4573.55	4434.9	4465.41	4628.11	4646.76	4777.76	4671.07	4929.53	4709.03	4773.43	4668.27	4515.38	4722.08	4630.33	4355.5	4741.49	4978.84	4838.97	4963.82	4946.9	4975.34	4824.08	4835.05	4780.53	4500.57	4730.72	4953.72	4876.72	4784.81	5082.1	5108.97	4831.45	4822.93	4857.05	4833.59	4616.13	4594.78
40	4167.02	4225.62	4515.96	4437.96	4178.25	4362.16	4474.16	4486.5	4642.89	4453.5	4545.67	4532.08	4559.16	4426.72	4451.8	4613.53	4635.28	4766.27	4654.75	4913.84	4695.75	4755.12	4664.19	4506.4	4704.63	4609.86	4330.33	4720.55	4951.7	4812.15	4943.97	4928.73	4950.72	4805.13	4813.15	4769.36	4484.26	4711.17	4930.91	4854.8	4760.55	5054.67	5087.4	4808.3	4803.27	4834.73	4815.87	4604.76	4587.92
[truncated: 47 more columns]
