# Supplementary material for: System-specific periodicity in quantitative real-time polymerase chain reaction data questions threshold-based quantitation
Source: Sci Rep. 2016 Dec 13;6:38951. doi: 10.1038/srep38951 (PMC5154181; doi:10.1038/srep38951)
Supplement: Supplementary Analysis and Figures [file srep38951-s4.txt]

require(qpcR)
require(lmtest)
require(lawstat)
require(lattice)

## Load workspace data, use your owm path here
load("C:/.../Workspace.RData")

######################### CheckPeriod function for autocorrelation ####################
CheckPeriod <- function(x, cycle = 20, loess.span = 0.1, peak.window = 5, plot = TRUE, ...) {
  
  ## grab data, if 'modlist', else use vector
  if (class(x)[1] == "modlist") {
    DATA <- sapply(x, function(a) a$DATA[, 2])
    SEL <- DATA[cycle, ]
  } else SEL <- x
  
  ## make quadratic model
  nSample <- 1L:length(SEL)
  LM <- lm(SEL ~ I(nSample) + I(nSample^2))
  FITTED <- fitted(LM)
  RESID <- residuals(LM)
  COEFS <- as.numeric(summary(LM)$coefficients[2:3, 4])
  
  ## plot setup
  if (plot) {
    par(mfrow = c(3, 1))
    par(mar = c(1, 3, 3, 1))
  }
  
  ## plot data with fitted line from quadratic model 
  ## and show coefficients
  COL <- rainbow(length(FITTED))
  if (plot) {
    plot(SEL, col = COL, pch = 16)
    lines(FITTED, col = 1, lwd = 2)
    title(main = paste("lin:", signif(COEFS[1], 3), "      quad:", signif(COEFS[2], 3)), line = -1.5, cex.main = 1.5)
  }
  
  ## plot residuals with Loess fit
  ## and do Runs test & Ljung-Box Q-test
  if (plot) plot(RESID, col = COL, pch = 16)
  LOESS <- loess(RESID ~ nSample, span = loess.span)
  if (plot) lines(fitted(LOESS), lwd = 2)
  RUNS <- runs.test(RESID)
  BOX <- Box.test(RESID, lag = 1, type = "Ljung-Box")
  if (plot) title(main = paste("Runs test:", signif(RUNS$p.value, 3), "      Ljung-Box test:", signif(BOX$p.value, 3)),
                  line = -1.5, cex.main = 1.5)
  
  ## plot autocorrelation 
  ACF <- acf(RESID, lag = length(RESID), plot = FALSE)
  if (plot) {
    BP <- barplot(as.numeric(ACF$acf), col = "darkgrey", space = 2)
    xPos <- BP[, 1]
  }
  FP <- findpeaks(as.numeric(ACF$acf), bw = peak.window)
  if (plot) points(xPos[FP$xmax], 1.2 * FP$ymax, pch = 25,  col = "darkred")
  PERIOD <- diff(FP$xmax)
  if (plot) title(main = paste("Estimated Periodicity:", round(mean(PERIOD, na.rm = TRUE), 1), "\u00B1", 
                               round(sd(PERIOD, na.rm = TRUE), 1)), line = -1.5, cex.main = 1.5)
  
  ## return statistics as list and for "textplot"ing
  lmStat <- c(signif(COEFS[1], 3), signif(COEFS[2], 3))
  names(lmStat) <- c("lin", "quad")
  randStat <- c(signif(RUNS$p.value, 3), signif(BOX$p.value, 3))
  names(randStat) <- c("Runs test", "Ljung-Box test")
  periodStat <- c(round(mean(PERIOD, na.rm = TRUE), 1), round(sd(PERIOD, na.rm = TRUE), 1))
  names(periodStat) <- c("Period (Mean)", "Period (SD)") 
  
  return(list(lmStat = lmStat, randStat = randStat, periodStat = periodStat, resid = RESID))
}

########################## findpeaks function for period detection #################
## Taken from https://rtricks.wordpress.com/2009/05/03/an-algorithm-to-find-local-extrema-in-a-vector/
findpeaks <- function(vec, bw = 1 , x.coo = c(1:length(vec)))
{
  pos.x.max <- NULL
  pos.y.max <- NULL
  pos.x.min <- NULL
  pos.y.min <- NULL   
  for(i in 1:(length(vec) - 1)) {
    if((i + 1 + bw) > length(vec)) sup.stop <- length(vec) else sup.stop <- i + 1 + bw
    if((i - bw) < 1) inf.stop <- 1 else inf.stop <- i - bw
    
    subset.sup <- vec[(i + 1):sup.stop]
    subset.inf <- vec[inf.stop:(i - 1)]
    
    is.max   <- sum(subset.inf > vec[i]) == 0
    is.nomin <- sum(subset.sup > vec[i]) == 0
    no.max   <- sum(subset.inf > vec[i]) == length(subset.inf)
    no.nomin <- sum(subset.sup > vec[i]) == length(subset.sup)
    
    if(is.max & is.nomin){
      pos.x.max <- c(pos.x.max,x.coo[i])
      pos.y.max <- c(pos.y.max,vec[i])
    }
    if(no.max & no.nomin){
      pos.x.min <- c(pos.x.min,x.coo[i])
      pos.y.min <- c(pos.y.min,vec[i])
    }
  }
  return(list(xmax = pos.x.max, ymax = pos.y.max, xmin = pos.x.min, ymin = pos.y.min))
}

################# Figure 1: The discovery of periodicity ####################
## A: Raw and non-baselined data
ml1 <- modlist(reps384, model = spl3)
COL <- rainbow(length(ml1))
plot(ml1, par2D = list(xlab = "", ylab = "", pch = 16, cex = 0.5), col = COL)

## B: Baselined by linear model
ml2 <- modlist(reps384, model = spl3, basecyc = 1:10, baseline = "lin") 
COL <- rainbow(length(ml2))
plot(ml2, par2D = list(xlab = "", ylab = "", pch = 16, cex = 0.5), col = COL)

## C: Plot at cycle 10 + Loess lines
DATA <- sapply(ml1, function(x) x$DATA[, 2])
plot(1:379, DATA[10, ], col = COL, pch = 16, xlab = "", ylab = "", las = 1)
LOESS <- loess(DATA[10, ] ~ I(1:379), span = 0.1)
lines(fitted(LOESS), col = "black", lwd = 2)

## D: Plot at cycle 10 + Loess lines
DATA <- sapply(ml2, function(x) x$DATA[, 2])
plot(1:379, DATA[10, ], col = COL, pch = 16, xlab = "", ylab = "", las = 1)
LOESS <- loess(DATA[10, ] ~ I(1:379), span = 0.1)
lines(fitted(LOESS), col = "black", lwd = 2)

## E: Plot at cycle 20 + Loess lines
DATA <- sapply(ml2, function(x) x$DATA[, 2])
plot(1:379, DATA[20, ], col = COL, pch = 16, xlab = "", ylab = "", las = 1)
LOESS <- loess(DATA[20, ] ~ I(1:379), span = 0.1)
lines(fitted(LOESS), col = "black", lwd = 2)

## F: Plot at cycle 40 + Loess lines
DATA <- sapply(ml2, function(x) x$DATA[, 2])
plot(1:379, DATA[40, ], col = COL, pch = 16, xlab = "", ylab = "", las = 1)
LOESS <- loess(DATA[40, ] ~ I(1:379), span = 0.1)
lines(fitted(LOESS), col = "black", lwd = 2)

## Legend
VEC <- rep(1, length(ml1))
names(VEC) <- as.character(1:379)
barplot(VEC, width = 0.2, space = 0, , border = NA, col = COL, las = 1)

######################### Figure 2: The analysis pipeline #################
## B: fitted curve of quadratic model
ml2 <- modlist(reps384, model = spl3, basecyc = 1:10, baseline = "lin") 
DATA <- sapply(ml2, function(x) x$DATA[, 2])
LM <- lm(DATA[20, ] ~ I(1:379) + I((1:379)^2))
plot(1:379, DATA[20, ], col = COL, pch = 16, xlab = "", ylab = "", las = 1)
FITTED <- fitted(LM)
lines(1:379, FITTED, col = 1, lwd = 2)

## C: plot residuals and add loess
RESID <- residuals(LM)
plot(1:379, RESID, col = COL, pch = 16, xlab = "", ylab = "", las = 1)
LOESS <- loess(RESID ~ I(1:379), span = 0.1)
lines(fitted(LOESS), col = "black", lwd = 2)

## D: autocorrelation
ACF <- acf(RESID, lag = 379)
BP <- barplot(as.numeric(ACF$acf), col = "darkgrey", space = 2)
xPos <- BP[, 1]
SEQ <- seq(0, 379, by = 24)
axis(1, at = xPos[SEQ + 1], labels = as.character(SEQ))
FP <- findpeaks(as.numeric(ACF$acf), bw = 5)
points(xPos[FP$xmax], 1.2 * FP$ymax, pch = 25,  col = "darkred")
PERIOD <- diff(FP$xmax)

############## Figure 3: Periodicity analysis on all datasets after baselining #############
## reps384 from CFX384
ml1 <- modlist(reps384, model = spl3, baseline = "lin", basecyc = 1:10)
plot(ml1, par2D = list(xlab = "", ylab = ""))
abline(v = 20, col = "darkred", lwd = 2)
CheckPeriod(ml1, cycle = 20)

## S27 from Rotorgene
ml2 <- modlist(S27, model = spl3, baseline = "lin", basecyc = 1:10)
plot(ml2, par2D = list(xlab = "", ylab = ""))
abline(v = 18, col = "darkred", lwd = 2)
CheckPeriod(ml2, cycle = 18)

## VIM.CFX96 from CFX96
ml3 <- modlist(VIM.CFX96, model = spl3, baseline = "lin", basecyc = 1:10)
plot(ml3, par2D = list(xlab = "", ylab = ""))
abline(v = 18, col = "darkred", lwd = 2)
CheckPeriod(ml3, peak.window = 5, cycle = 18)

## VIM.iQ5 from iQ5
ml4 <- modlist(VIM.iQ5, model = spl3, baseline = "lin", basecyc = 1:10)
plot(ml4, par2D = list(xlab = "", ylab = ""))
abline(v = 18, col = "darkred", lwd = 2)
CheckPeriod(ml4, peak.window = 5, cycle = 18)

## GAPDH.StepOne from StepOne
ml5 <- modlist(GAPDH.StepOne, model = spl3, baseline = "lin", basecyc = 1:10)
plot(ml5, par2D = list(xlab = "", ylab = ""))
abline(v = 18, col = "darkred", lwd = 2)
CheckPeriod(ml5, peak.window = 5, cycle = 18)

## GAPDH.LC96.Single from LC96 with single-channel pipettor
ml6 <- modlist(GAPDH.LC96.Single, model = spl3, baseline = "lin", basecyc = 1:10)
plot(ml6, par2D = list(xlab = "", ylab = ""))
abline(v = 22, col = "darkred", lwd = 2)
CheckPeriod(ml6, peak.window = 5, cycle = 22)

############## Figure 4: Effect of periodicity on Ct and Cq(SDM) estimation #################
## A: baselined plot, calculate and visualize Cq at thresh 500, periodicity analysis
ml1 <- modlist(reps384, model = l5, baseline = "lin", basecyc = 1:10)
plot(ml1, par2D = list(pch = 16, cex = 0.5))
Ct <- sapply(ml1, function(x) predict(x, newdata = data.frame(Fluo = 500), which = "x"))
Ct <- unlist(Ct)
abline(h = 500, col = 1, lwd = 2)
segments(Ct, -1000, Ct, 500, col = 1)
CheckPeriod(Ct)

## Calculate and visualize Cq at SDM, periodicity analysis
plot(ml1, par2D = list(pch = 16, cex = 0.5))
Cq <- sapply(ml1, function(x) efficiency(x, type = "cpD2", plot = FALSE)$cpD2)
Fq <- NULL
for (i in 1:length(ml1)) Fq[i] <- predict(ml1[[i]], newdata = data.frame(Cycles = Cq[i]))
Fq <- unlist(Fq)
segments(Cq, -1000, Cq, Fq, col = 1)
segments(-10, Fq, Cq, Fq, col = 1)
CheckPeriod(Cq)

## Effect of normalization on Ct, calculate and visualize Cq at thresh 500
ml2 <- modlist(reps384, model = l5, baseline = "lin", basecyc = 1:10, norm = TRUE)
plot(ml2, par2D = list(pch = 16, cex = 0.5))
Ct2 <- sapply(ml2, function(x) predict(x, newdata = data.frame(Fluo = 0.1), which = "x"))
Ct2 <- unlist(Ct2)
abline(h = 0.1, col = 1, lwd = 2)
segments(Ct2, -1, Ct2, 0.1, col = 1)
CheckPeriod(Ct2)

################## Figure 5: SybrGreen, ROX and Cy5 on Biorad CFX96 ##################
## A: ROX at cycles 1, 10, 20 and correlation between cycle 1 and 20
plot(1:96, ROX[1, -1], pch = 16, cex = 0.5, lty = 1, las = 1, type = "o",
     ylab = "Raw fluorescence", xlab = "Sample #", col = "darkred")
lines(1:96, ROX[10, -1], pch = 16, cex = 0.5, lty = 1, las = 1, type = "o",
     ylab = "Raw fluorescence", xlab = "Sample #", col = "darkgreen")
lines(1:96, ROX[20, -1], pch = 16, cex = 0.5, lty = 1, las = 1, type = "o",
      ylab = "Raw fluorescence", xlab = "Sample #", col = "blue")
plot(as.numeric(ROX[1, -1]), as.numeric(ROX[10, -1]), xlab = "ROX fluorescence Cycle 1", 
     ylab = "ROX fluorescence Cycle 10", pch = 16)
LM <- lm(as.numeric(ROX[10, -1])  ~  as.numeric(ROX[1, -1]))
abline(LM, lwd = 2)
summary(LM)

## B: SYBRGreen at cycles 1, 10, 20 and correlation between cycle 1 and 20
plot(1:96, SYBR[1, -1], pch = 16, cex = 0.5, lty = 1, las = 1, type = "o",
     ylab = "Raw fluorescence", xlab = "Sample #", col = "darkred")
lines(1:96, SYBR[10, -1], pch = 16, cex = 0.5, lty = 1, las = 1, type = "o",
      ylab = "Raw fluorescence", xlab = "Sample #", col = "darkgreen")
lines(1:96, SYBR[20, -1], pch = 16, cex = 0.5, lty = 1, las = 1, type = "o",
      ylab = "Raw fluorescence", xlab = "Sample #", col = "blue")
plot(as.numeric(SYBR[1, -1]), as.numeric(SYBR[10, -1]), xlab = "SYBR fluorescence Cycle 1", 
     ylab = "SYBR fluorescence Cycle 10", pch = 16)
LM <- lm(as.numeric(SYBR[10, -1])  ~  as.numeric(SYBR[1, -1]))
abline(LM, lwd = 2)
summary(LM)

## C: Cy5 at cycles 1, 10, 20 and correlation between cycle 1 and 20
plot(1:96, Cy5[1, -1], pch = 16, cex = 0.5, lty = 1, las = 1, type = "o",
     ylab = "Raw fluorescence", xlab = "Sample #", col = "darkred")
lines(1:96, Cy5[10, -1], pch = 16, cex = 0.5, lty = 1, las = 1, type = "o",
      ylab = "Raw fluorescence", xlab = "Sample #", col = "darkgreen")
lines(1:96, Cy5[20, -1], pch = 16, cex = 0.5, lty = 1, las = 1, type = "o",
      ylab = "Raw fluorescence", xlab = "Sample #", col = "blue")
plot(as.numeric(Cy5[1, -1]), as.numeric(Cy5[10, -1]), xlab = "Cy5 fluorescence Cycle 1", 
     ylab = "Cy5 fluorescence Cycle 10", pch = 16)
LM <- lm(as.numeric(Cy5[10, -1])  ~  as.numeric(Cy5[1, -1]))
abline(LM, lwd = 2)
summary(LM)

## D: VIM.CFX96 normalized by ROX
CheckPeriod(as.numeric(VIM.CFX96[20, -1]), 1)
CheckPeriod(as.numeric(ROX[20, -1]), 1)
CheckPeriod(as.numeric(VIM.CFX96[20, -1])/as.numeric(ROX[20, -1]), 1)

############# Supplemental Figure 1: Different methods of Ruijter et al. (2013) #########
## A: Data is in RuijterCqs
## interpolate missing values
RuijterCqsCompl <- sapply(RuijterCqs, function(x) na.spline(x))

par(mfrow = c(6, 1))
par(mar = c(0, 3, 1, 0))
statMat <- NULL
for (i in (1:7)[-3]) {
  CP <- CheckPeriod(RuijterCqsCompl[, i], peak.window = 10, plot = FALSE)  
  ACF <- acf(CP$resid, lag = length(CP$resid), plot = FALSE)
  BP <- barplot(as.numeric(ACF$acf), col = "darkgrey", space = 2)    
  title(main = sub("X", "", colnames(RuijterCqsCompl)[i]), line = -1)
  statMat <- rbind(statMat, c(CP$lmStat, CP$randStat, CP$periodStat)) 
}
write.table(statMat, file = "clipboard", sep = "\t")

## B: Data is in RuijterEffs
## interpolate missing values
RuijterEffsCompl <- sapply(RuijterEffs, function(x) na.spline(x))

par(mfrow = c(6, 1))
par(mar = c(0, 3, 1, 0))
statMat <- NULL
for (i in 1:6) {
  CP <- CheckPeriod(RuijterEffsCompl[, i], peak.window = 10, plot = FALSE)  
  ACF <- acf(CP$resid, lag = length(CP$resid), plot = FALSE)
  BP <- barplot(as.numeric(ACF$acf), col = "darkgrey", space = 2)    
  title(main = sub("X", "", colnames(RuijterEffsCompl)[i]), line = -1)
  statMat <- rbind(statMat, c(CP$lmStat, CP$randStat, CP$periodStat))  
}
write.table(statMat, file = "clipboard", sep = "\t")

## C: Data is in RuijterN0s
## interpolate missing values
RuijterN0sCompl <- sapply(RuijterN0s, function(x) na.spline(x))

par(mfrow = c(6, 1))
par(mar = c(0, 3, 1, 0))
statMat <- NULL
for (i in 1:6) {
  CP <- CheckPeriod(RuijterN0sCompl[, i], peak.window = 10, plot = FALSE)  
  ACF <- acf(CP$resid, lag = length(CP$resid), plot = FALSE)
  BP <- barplot(as.numeric(ACF$acf), col = "darkgrey", space = 2)    
  title(main = sub("X", "", colnames(RuijterN0sCompl)[i]), line = -1)
  statMat <- rbind(statMat, c(CP$lmStat, CP$randStat, CP$periodStat))  
}
write.table(statMat, file = "clipboard", sep = "\t")

## D: For mak2 model
statMat <- NULL
for (i in 7:7) {
  CP <- CheckPeriod(RuijterN0sCompl[, i], peak.window = 10, plot = FALSE)  
  ACF <- acf(CP$resid, lag = length(CP$resid), plot = FALSE)
  BP <- barplot(as.numeric(ACF$acf), col = "darkgrey", space = 2)    
  title(main = sub("X", "", colnames(RuijterN0sCompl)[i]), line = -1)
  statMat <- rbind(statMat, c(CP$lmStat, CP$randStat, CP$periodStat))  
}
write.table(statMat, file = "clipboard", sep = "\t")

## E: For Cy0 model
statMat <- NULL
for (i in 3:3) {
  CP <- CheckPeriod(RuijterCqsCompl[, i], peak.window = 10, plot = FALSE)  
  ACF <- acf(CP$resid, lag = length(CP$resid), plot = FALSE)
  BP <- barplot(as.numeric(ACF$acf), col = "darkgrey", space = 2)    
  title(main = sub("X", "", colnames(RuijterCqsCompl)[i]), line = -1)
  statMat <- rbind(statMat, c(CP$lmStat, CP$randStat, CP$periodStat)) 
}
write.table(statMat, file = "clipboard", sep = "\t")

## F: Cq dispersion for all methods
## => RuijterCqs, but eliminate outlier at Well 230
RuijterCqsClean <- RuijterCqs
RuijterCqsClean[230, ] <- NA
boxplot(RuijterCqsClean[, 1:7], outline = FALSE, las = 1, cex.axis = 2, names = F, 
        col = c("grey70", "grey70", "cornflowerblue", "grey70", "grey70", 
                "cornflowerblue", "cornflowerblue"))

CV <- function(x) sd(x, na.rm = TRUE)/mean(x, na.rm = TRUE)
round(apply(RuijterCqsClean, 2, CV), 5)

############# Supplemental Figure 2: Periodicity analysis of Cq values obtained from CFX96 (Biorad) software #########  
## A: Manual threshold method
CheckPeriod(as.numeric(t(CFX.Cq.thresh[, 2])), cycle = 1, col = "grey70")

## B: Nonlinear Regression method
CheckPeriod(as.numeric(t(CFX.Cq.reg[, 2])), cycle = 1)

############# Supplemental Figure 3: Periodicity in Cq values of the 94x4 dataset (LC480) #########
## A: plot all curves and Ft = 5
ml <- modlist(guescini1, model = l5)
plot(ml, par2D = list(xlab = "", ylab = ""))
abline(h = 5, col = "darkred", lwd = 2)

## Ct @ F = 5
Ct <- sapply(ml, function(x) efficiency(x, thresh = 5, plot = F)$cpT)
plot(Ct, xlab = "", ylab = "", las = 1)

## rescale Ct in [0, 1]
Ct.res <- unlist(tapply(Ct, rep(1:7, each = 12), function(x) qpcR:::rescale(x, 0, 1)))
plot(Ct.res, type = "o", xlab = "", ylab = "", las = 1)

## autocorrelation
CheckPeriod(Ct.res, 84)

############# Supplemental Figure 4: Effect on calibration curve ################################
## model of dil4reps94 dataset of Ruijter et al. (2013), cubic spline, average baseline
ml <- modlist(dil4reps94, baseline = "mean", basecyc = 1:8, model = spl3)

## calculate Ct's at threshold = 500
CTs <- sapply(ml, function(x) predict(x, which = "x", newdata = data.frame(Fluo = 500)))

## lowest dilution min & max
minDil1 <- min(CTs[1:94]) 
maxDil1 <- max(CTs[1:94]) 

## highest dilution min & max
minDil4 <- min(CTs[282:375]) 
maxDil4 <- max(CTs[282:375]) 

## all values of second and third dilution
g1 <- CTs[95:187]
g2 <- CTs[188:281]

## create combinations of all Ct values
COMBS <- expand.grid(c(minDil1, maxDil1), g1, g2, c(minDil4, maxDil4))

n <- nrow(COMBS)

## linear regression model for each combination
lmList <- apply(COMBS, 1, function(x) lm(log10(c(15000, 1500, 150, 15)) ~ x))
## calculate slopes
SLOPES <- sapply(lmList, function(x) coef(x)[2])
## calculate efficiency from slope
EFF <- 10^-SLOPES

## A: plot data with regression lines
plot(20:34, rep(1, 15), ylim = c(1, 5), type = "n", xlab = "Ct", ylab = "log(N0)") 
lapply(lmList, function(x) abline(x, col = "darkred", lwd = 0.5))
points(COMBS[, 1], rep(log10(15000), n), pch = 16)
points(COMBS[, 2], rep(log10(1500), n), pch = 16)
points(COMBS[, 3], rep(log10(150), n), pch = 16)
points(COMBS[, 4], rep(log10(15), n), pch = 16)

## C: Boxplot of Efficiencies
boxplot(EFF, col = "darkred", outline = FALSE, cex.axis = 2, las = 1)

## D: Boxplot of N at Ct = 30
logN30 <- sapply(lmList, function(x) predict(x, newdata = data.frame(x = 30)))
N30 <- 10^logN30
boxplot(N30, col = "blue", outline = FALSE, cex.axis = 2, las = 1)
